# Supplementary material for: CHIRP-Seq: FOXP2 transcriptional targets in zebra finch brain include numerous speech and language-related genes
Source: BMC Neurosci. 2025 Apr 25;26:29. doi: 10.1186/s12868-025-00948-6 (PMC12032786; doi:10.1186/s12868-025-00948-6)
Supplement: Supplementary file 3 — Supplementary material 3. [file 12868_2025_948_MOESM3_ESM.xlsx]

## Sheet: TableS1_Project_Metadata
SampleID	Condition	Replicate	Antibody	Unique Reads	Duplicate Reads	Total Reads	Non-Redundant Fraction
Orange706_S132_L007_R1_001	Juvenile_Male_S	1	FOXP2	17567749	4663018	22230767	0.790245
Orange719_S133_L007_R1_001	Juvenile_Male_S	2	FOXP2	16008707	4255503	20264210	0.789999
Orange722_S134_L007_R1_001	Juvenile_Male_S	3	FOXP2	17222286	4406478	21628764	0.796268
Orange802_S138_L007_R1_001	Juvenile_Male_NS	1	FOXP2	24525153	7789001	32314154	0.75896
Orange807_S139_L007_R1_001	Juvenile_Male_NS	2	FOXP2	19560715	5492489	25053204	0.780767
Red3_S137_L007_R1_001	Juvenile_Male_NS	3	FOXP2	22651912	6179069	28830981	0.78568
Orange815_S141_L007_R1_001	Juvenile_Female	1	FOXP2	15377819	3939454	19317273	0.796066
Orange820_S142_L007_R1_001	Juvenile_Female	2	FOXP2	14943200	5009925	19953125	0.748915
Ornage813_S140_L007_R1_001	Juvenile_Female	3	FOXP2	16829538	4242267	21071805	0.798676
Orange759_S150_L008_R1_001	Adult_Male	1	FOXP2	13670596	3065301	16735897	0.816843
Orange760_S151_L008_R1_001	Adult_Male	2	FOXP2	16599422	3901577	20500999	0.809688
Orange761_S152_L008_R1_001	Adult_Male	3	FOXP2	15512632	3538912	19051544	0.814245
Gray729_S145_L008_R1_001	Adult_Female	1	FOXP2	21579294	8007741	29587035	0.72935
Gray737_S146_L008_R1_001	Adult_Female	2	FOXP2	21489088	7106952	28596040	0.751471
Gray740_S147_L008_R1_001	Adult_Female	3	FOXP2	21556438	7665953	29222391	0.737669
Adult-F-Input_S143_L008_R1_001	Adult_Female	4	Input	43799689	8883245	52682934	0.831383
Adult-M-Input_S148_L008_R1_001	Adult_Male	4	Input	42897848	6510997	49408845	0.868222
Juv-F-Input_S153_L008_R1_001	Juvenile_Female	4	Input	58946295	10171667	69117962	0.852836
Juv-M-NS-Input_S135_L007_R1_001	Juvenile_Male_NS	4	Input	59216113	12402607	71618720	0.826825
Juv-M-S-Input	Juv-M-S-Input_S130_L007_R1_001	4	Input	45231072	7672007	52903079	0.85498
