# Supplementary material for: CHIRP-Seq: FOXP2 transcriptional targets in zebra finch brain include numerous speech and language-related genes
Source: BMC Neurosci. 2025 Apr 25;26:29. doi: 10.1186/s12868-025-00948-6 (PMC12032786; doi:10.1186/s12868-025-00948-6)
Supplement: Supplementary file 4 — Supplementary material 4. [file 12868_2025_948_MOESM4_ESM.xlsx]

## Sheet: Adult Male
seqnames	start	end	width	strand	annotation	geneChr	geneStart	geneEnd	geneLength	geneStrand	geneId	transcriptId	distanceToTSS
NC_007897.1	10842	11124	283	*	Exon (NA/ND4, exon 1 of 1)	1	10278	11655	1378	1	ND4	NA	564
NC_007897.1	15778	16240	463	*	Promoter	1	14987	15505	519	2	ND6	NA	-273
NC_044211.2	704338	704411	74	*	Promoter	2	669909	704360	34452	2	SENP7	XM_030280999.3	0
NC_044211.2	1147900	1147969	70	*	Promoter	2	1148065	1148138	74	1	TRNAI-AAU	NA	-96
NC_044211.2	1147969	1148233	265	*	Promoter	2	1148065	1148138	74	1	TRNAI-AAU	NA	0
NC_044211.2	1148233	1148278	46	*	Promoter	2	1148065	1148138	74	1	TRNAI-AAU	NA	168
NC_044211.2	3668149	3668292	144	*	Intron (XM_030287682.3/PHLDB2, intron 3 of 19)	2	3659789	3714840	55052	1	PHLDB2	XM_041719197.1	8360
NC_044211.2	4579893	4579945	53	*	Promoter	2	4580015	4580086	72	1	TRNAP-UGG	NA	-70
NC_044211.2	4579945	4580495	551	*	Promoter	2	4580339	4580410	72	2	TRNAP-AGG	NA	0
NC_044211.2	4580495	4580501	7	*	Promoter	2	4580339	4580410	72	2	TRNAP-AGG	NA	-85
NC_044211.2	5127991	5128131	141	*	Promoter	2	5128164	5132528	4365	1	ATP5PF	XM_004175207.5	-33
NC_044211.2	14929267	14929317	51	*	Promoter	2	14929488	14929559	72	1	TRNAP-CGG	NA	-171
NC_044211.2	14929317	14930229	913	*	Promoter	2	14929954	14930025	72	2	TRNAP-AGG-2	NA	0
NC_044211.2	14930229	14930257	29	*	Promoter	2	14929954	14930025	72	2	TRNAP-AGG-2	NA	-204
NC_044211.2	18148382	18148652	271	*	Intron (XM_030264172.3/ARHGEF17, intron 1 of 20)	2	18160984	18168881	7898	1	RELT	XM_041713846.1	-12332
NC_044211.2	18355400	18355626	227	*	Promoter	2	18355326	18359989	4664	1	MRPL48	XM_002189104.6	74
NC_044211.2	19893993	19894024	32	*	Promoter	2	19894104	19894175	72	2	TRNAD-GUC	NA	151
NC_044211.2	19894024	19894616	593	*	Promoter	2	19894104	19894175	72	2	TRNAD-GUC	NA	0
NC_044211.2	19894616	19894647	32	*	Promoter	2	19894104	19894175	72	2	TRNAD-GUC	NA	-441
NC_044211.2	19899488	19899500	13	*	Promoter	2	19899544	19899617	74	2	TRNAI-AAU-2	NA	117
NC_044211.2	19899500	19900003	504	*	Promoter	2	19899544	19899617	74	2	TRNAI-AAU-2	NA	0
NC_044211.2	19900003	19900046	44	*	Promoter	2	19899855	19899936	82	1	TRNAS-AGA	NA	148
NC_044211.2	19900963	19901039	77	*	Promoter	2	19901098	19901180	83	2	TRNAL-CAG	NA	141
NC_044211.2	19901039	19901313	275	*	Promoter	2	19901098	19901180	83	2	TRNAL-CAG	NA	0
NC_044211.2	19901313	19901316	4	*	Promoter	2	19901098	19901180	83	2	TRNAL-CAG	NA	-133
NC_044211.2	19933273	19933415	143	*	Promoter	2	19933185	19942724	9540	1	TIPRL	XM_004177105.5	88
NC_044211.2	19943240	19943461	222	*	Promoter	2	19943051	19953079	10029	1	SFT2D2	XM_002193856.5	189
NC_044211.2	20521488	20521679	192	*	Promoter	2	20498414	20521752	23339	2	ATG3	XM_030265502.3	73
NC_044211.2	25981272	25981438	167	*	Promoter	2	25981202	25986216	5015	1	CSTB	NM_001245857.1	70
NC_044211.2	27580928	27580991	64	*	Intron (XM_030267842.3/TSPAN9, intron 1 of 6)	2	27556168	27561545	5378	1	LOC115494328	XR_003959309.3	24760
NC_044211.2	27888008	27888010	3	*	Promoter	2	27887919	27910573	22655	1	TCAF2	XM_030267966.3	89
NC_044211.2	29249021	29249142	122	*	Intron (XM_030268528.3/RSF1, intron 1 of 15)	2	29250408	29260275	9868	1	AAMDC	XM_030268567.3	-1266
NC_044211.2	31781893	31782081	189	*	5' UTR	2	31781370	31786305	4936	1	CREBZF	XM_030286716.3	523
NC_044211.2	31795594	31795705	112	*	Promoter	2	31790341	31795908	5568	2	LOC100222067	XM_002188843.6	203
NC_044211.2	34407276	34407433	158	*	Promoter	2	34390771	34407398	16628	2	CHORDC1	XM_002186511.6	0
NC_044211.2	36003608	36003613	6	*	Promoter	2	35991482	36003485	12004	2	TAF1D	XM_041715229.1	-123
NC_044211.2	36003613	36003769	157	*	Promoter	2	35991482	36003808	12327	2	TAF1D	XM_030269362.3	39
NC_044211.2	36003769	36003794	26	*	Promoter	2	35991482	36003808	12327	2	TAF1D	XM_030269362.3	14
NC_044211.2	41115979	41116025	47	*	Promoter	2	41095085	41116382	21298	2	SLC35F2	XM_030270315.3	357
NC_044211.2	41116025	41116123	99	*	Promoter	2	41095085	41116382	21298	2	SLC35F2	XM_030270315.3	259
NC_044211.2	41116123	41116172	50	*	Promoter	2	41095085	41116382	21298	2	SLC35F2	XM_030270315.3	210
NC_044211.2	44210399	44210430	32	*	Promoter	2	44210240	44216873	6634	1	SPRY2	XM_002199641.6	159
NC_044211.2	49915345	49915470	126	*	3' UTR	2	49837355	50274389	437035	1	PCDH9	XM_032751405.2	77990
NC_044211.2	55833850	55833975	126	*	Distal Intergenic	2	55865351	55866339	989	2	LOC121470920	XR_005982231.1	32364
NC_044211.2	56066577	56066931	355	*	Promoter	2	56053719	56067349	13631	2	MTRF1	XM_012569831.4	418
NC_044211.2	56070646	56070836	191	*	Promoter	2	56053719	56070572	16854	2	MTRF1	XM_041715933.1	-74
NC_044211.2	59561752	59561819	68	*	Promoter	2	59562147	59670006	107860	1	LOC105758667	XR_005980433.1	-328
NC_044211.2	59609899	59610064	166	*	Exon (XR_005980443.1/LOC105758667, exon 9 of 9)	2	59490649	59610848	120200	2	SPRYD7	XM_041717797.1	784
NC_044211.2	59610222	59610243	22	*	Exon (XR_005980443.1/LOC105758667, exon 9 of 9)	2	59490649	59610848	120200	2	SPRYD7	XM_041717797.1	605
NC_044211.2	59610243	59610415	173	*	Promoter	2	59490649	59610848	120200	2	SPRYD7	XM_041717797.1	433
NC_044211.2	59610415	59610443	29	*	Promoter	2	59490649	59610848	120200	2	SPRYD7	XM_041717797.1	405
NC_044211.2	60676645	60676775	131	*	Intron (XM_004175062.5/FOXO1, intron 1 of 2)	2	60667469	60729009	61541	1	FOXO1	XM_004175062.5	9176
NC_044211.2	64901165	64901208	44	*	Promoter	2	64901375	64901448	74	1	TRNAN-GUU	NA	-167
NC_044211.2	64901208	64901816	609	*	Promoter	2	64901375	64901448	74	1	TRNAN-GUU	NA	0
NC_044211.2	64901816	64901835	20	*	Promoter	2	64901695	64901767	73	1	TRNAV-AAC	NA	121
NC_044211.2	67552483	67552590	108	*	Intron (XM_002191488.6/SGCG, intron 7 of 9)	2	67491515	67524320	32806	1	SACS	XM_012569768.4	60968
NC_044211.2	68976167	68976314	148	*	Promoter	2	68976117	69016401	40285	1	PSPC1	XM_002190786.5	50
NC_044211.2	71679866	71679923	58	*	Distal Intergenic	2	71683003	71683074	72	1	MIR17A	NR_049092.1	-3080
NC_044211.2	71679923	71679997	75	*	Distal Intergenic	2	71683003	71683074	72	1	MIR17A	NR_049092.1	-3006
NC_044211.2	71679997	71680048	52	*	Distal Intergenic	2	71683003	71683074	72	1	MIR17A	NR_049092.1	-2955
NC_044211.2	73171854	73171867	14	*	Promoter	2	73171941	73172013	73	2	TRNAF-GAA	NA	146
NC_044211.2	73171867	73172134	268	*	Promoter	2	73171941	73172013	73	2	TRNAF-GAA	NA	0
NC_044211.2	73172134	73172167	34	*	Promoter	2	73171941	73172013	73	2	TRNAF-GAA	NA	-121
NC_044211.2	74769694	74769705	12	*	Promoter	2	74718401	74769525	51125	2	STK24	XM_030276318.3	-169
NC_044211.2	74769705	74769801	97	*	Promoter	2	74718401	74769525	51125	2	STK24	XM_030276318.3	-180
NC_044211.2	74769801	74769930	130	*	Promoter	2	74718401	74770001	51601	2	STK24	XM_002198969.6	71
NC_044211.2	81513327	81513506	180	*	Distal Intergenic	2	81518151	81675083	156933	1	OCA2	XM_041717364.1	-4645
NC_044211.2	82938490	82938729	240	*	Promoter	2	82938815	83031522	92708	1	TMEM131	XM_030278007.3	-86
NC_044211.2	83357962	83358050	89	*	Promoter	2	83353727	83358006	4280	2	MITD1	XM_002194162.6	0
NC_044211.2	83395639	83395763	125	*	Promoter	2	83386005	83395986	9982	2	TXNDC9	XM_004174726.5	223
NC_044211.2	87772371	87772412	42	*	Intron (XM_030279418.3/RASA3, intron 1 of 23)	2	87770594	87899389	128796	1	RASA3	XM_030279410.3	1777
NC_044211.2	87772412	87772520	109	*	Intron (XM_030279418.3/RASA3, intron 1 of 23)	2	87770594	87899389	128796	1	RASA3	XM_030279410.3	1818
NC_044211.2	87772520	87772547	28	*	Intron (XM_030279418.3/RASA3, intron 1 of 23)	2	87770594	87899389	128796	1	RASA3	XM_030279410.3	1926
NC_044211.2	88173964	88174102	139	*	Promoter	2	88173852	88196260	22409	1	DCUN1D2	XM_030279588.3	112
NC_044211.2	89502328	89502497	170	*	Promoter	2	89502242	89539545	37304	1	ANKRD10	XM_030280167.3	86
NC_044211.2	90143373	90143503	131	*	Distal Intergenic	2	90148891	90161782	12892	1	IRS2	XM_030280369.2	-5388
NC_044211.2	90143503	90143511	9	*	Distal Intergenic	2	90148891	90161782	12892	1	IRS2	XM_030280369.2	-5380
NC_044211.2	90143511	90143629	119	*	Distal Intergenic	2	90148891	90161782	12892	1	IRS2	XM_030280369.2	-5262
NC_044211.2	90148025	90148069	45	*	Promoter	2	90148891	90161782	12892	1	IRS2	XM_030280369.2	-822
NC_044211.2	90148069	90148257	189	*	Promoter	2	90148891	90161782	12892	1	IRS2	XM_030280369.2	-634
NC_044211.2	90148257	90148432	176	*	Promoter	2	90148891	90161782	12892	1	IRS2	XM_030280369.2	-459
NC_044211.2	90149033	90149200	168	*	Promoter	2	90148893	90177691	28799	1	IRS2	XM_030280360.2	140
NC_044211.2	90295548	90295732	185	*	Distal Intergenic	2	90233863	90236122	2260	1	LOC121470395	XR_005981311.1	61685
NC_044211.2	90958360	90958485	126	*	Distal Intergenic	2	90892710	90909299	16590	2	MXRA5	XM_002190020.5	-49061
NC_044211.2	93759450	93759481	32	*	Promoter	2	93760411	93952080	191670	1	TBL1X	XM_030271099.3	-930
NC_044211.2	93759481	93759648	168	*	Promoter	2	93760411	93952080	191670	1	TBL1X	XM_030271099.3	-763
NC_044211.2	93759648	93759734	87	*	Promoter	2	93760411	93952080	191670	1	TBL1X	XM_030271099.3	-677
NC_044211.2	95359619	95359751	133	*	Intron (XM_012569495.4/FRMPD4, intron 1 of 16)	2	95343469	95524761	181293	1	FRMPD4	XM_041718165.1	16150
NC_044211.2	98420940	98420974	35	*	Promoter	2	98421082	98421154	73	2	TRNAV-UAC	NA	180
NC_044211.2	98420974	98421300	327	*	Promoter	2	98421082	98421154	73	2	TRNAV-UAC	NA	0
NC_044211.2	98421300	98421484	185	*	Promoter	2	98421082	98421154	73	2	TRNAV-UAC	NA	-146
NC_044211.2	100652310	100652475	166	*	Promoter	2	100625034	100652592	27559	2	APOO	XM_030282269.3	117
NC_044211.2	100691169	100691361	193	*	Promoter	2	100691335	100705580	14246	1	EIF2S3	XM_030282261.3	0
NC_044211.2	104276720	104276846	127	*	Distal Intergenic	2	103201787	104243206	1041420	2	DMD	XM_041719932.1	-33514
NC_044211.2	106219763	106219910	148	*	Distal Intergenic	2	106128529	106211107	82579	2	BCOR	XM_012569506.4	-8656
NC_044211.2	106220903	106221084	182	*	Distal Intergenic	2	106128529	106211107	82579	2	BCOR	XM_012569506.4	-9796
NC_044211.2	106268223	106268224	2	*	Distal Intergenic	2	106128529	106211107	82579	2	BCOR	XM_012569506.4	-57116
NC_044211.2	106440822	106441000	179	*	Promoter	2	106440512	106540647	100136	1	USP9X	XM_030282807.3	310
NC_044211.2	106573645	106573719	75	*	Promoter	2	106565894	106573875	7982	2	LOC115496919	XR_005981662.1	156
NC_044211.2	106575184	106575386	203	*	Promoter	2	106565894	106574628	8735	2	LOC115496919	XR_005981661.1	-556
NC_044211.2	106826152	106826340	189	*	Promoter	2	106640445	106825238	184794	2	CASK	XM_030282946.3	-914
NC_044211.2	108454992	108455198	207	*	Promoter	2	108409800	108455344	45545	2	PDXK	XM_030283379.3	146
NC_044211.2	108954328	108954530	203	*	Promoter	2	108946332	108954686	8355	2	NDUFV3	XM_030283553.3	156
NC_044211.2	109255665	109255690	26	*	Distal Intergenic	2	109197175	109252092	54918	2	ABCG1	XM_030283674.3	-3573
NC_044211.2	109255690	109256209	520	*	Distal Intergenic	2	109197175	109252092	54918	2	ABCG1	XM_030283674.3	-3598
NC_044211.2	109256209	109256238	30	*	Distal Intergenic	2	109197175	109252092	54918	2	ABCG1	XM_030283674.3	-4117
NC_044211.2	109259204	109259337	134	*	Distal Intergenic	2	109197175	109252092	54918	2	ABCG1	XM_030283674.3	-7112
NC_044211.2	109259337	109259587	251	*	Distal Intergenic	2	109197175	109252092	54918	2	ABCG1	XM_030283674.3	-7245
NC_044211.2	109259587	109259623	37	*	Distal Intergenic	2	109197175	109252092	54918	2	ABCG1	XM_030283674.3	-7495
NC_044211.2	109560527	109560617	91	*	Distal Intergenic	2	109603627	109625225	21599	1	TMPRSS2	XM_030283809.3	-43010
NC_044211.2	110644717	110644795	79	*	Promoter	2	110645166	110688849	43684	1	BRWD1	XM_030284074.3	-371
NC_044211.2	110644795	110644953	159	*	Promoter	2	110645166	110688849	43684	1	BRWD1	XM_030284074.3	-213
NC_044211.2	110644953	110645008	56	*	Promoter	2	110645166	110688849	43684	1	BRWD1	XM_030284074.3	-158
NC_044211.2	111124270	111124442	173	*	Promoter	2	111120555	111123891	3337	2	KCNJ15	XM_030284182.3	-379
NC_044211.2	111650442	111650502	61	*	Promoter	2	111593433	111650570	57138	2	TTC3	XM_030284245.3	68
NC_044211.2	112258540	112258696	157	*	Exon (XM_030284477.3/LOC115497191, exon 2 of 2)	2	112257165	112260706	3542	2	LOC115497191	XM_030284477.3	2010
NC_044211.2	112689971	112690057	87	*	Promoter	2	112689854	112730069	40216	1	RCAN1	XM_030287965.3	117
NC_044211.2	113357529	113357669	141	*	Distal Intergenic	2	113330059	113352560	22502	2	IFNGR2	XM_030287912.3	-4969
NC_044211.2	113906510	113906653	144	*	Promoter	2	113904521	113906281	1761	2	TAF10	NM_001245438.2	-229
NC_044212.2	188036	188163	128	*	Exon (XM_030261678.3/CALU, exon 2 of 7)	3	178174	192936	14763	2	CALU	XM_030261678.3	4773
NC_044212.2	1156063	1156083	21	*	Promoter	3	1143178	1155962	12785	2	ZC3HC1	XM_041720811.1	-101
NC_044212.2	1156083	1156235	153	*	Promoter	3	1156340	1172911	16572	1	KLHDC10	XM_030289588.3	-105
NC_044212.2	1156235	1156297	63	*	Promoter	3	1156340	1172911	16572	1	KLHDC10	XM_030289588.3	-43
NC_044212.2	2029185	2029342	158	*	Promoter	3	2029133	2161022	131890	1	CHCHD3	XM_030289982.3	52
NC_044212.2	3193304	3193494	191	*	Promoter	3	3092229	3193479	101251	2	MKLN1	XM_030290029.3	0
NC_044212.2	5521416	5521586	171	*	Promoter	3	5521155	5765049	243895	1	CELF2	XM_030263718.3	261
NC_044212.2	6058224	6058373	150	*	Promoter	3	6005962	6057985	52024	2	UPF2	XM_030290466.3	-239
NC_044212.2	6058430	6058555	126	*	Promoter	3	6005962	6057985	52024	2	UPF2	XM_030290466.3	-445
NC_044212.2	7978040	7978290	251	*	Distal Intergenic	3	7979073	7987604	8532	2	LOC115498367	XM_030291130.3	9314
NC_044212.2	7990717	7990936	220	*	Distal Intergenic	3	7989041	7989410	370	1	LOC115498374	XR_003963771.2	1676
NC_044212.2	7991484	7991719	236	*	Distal Intergenic	3	7989041	7989410	370	1	LOC115498374	XR_003963771.2	2443
NC_044212.2	8555044	8555131	88	*	Promoter	3	8555544	8719301	163758	1	SEMA3A	XM_012568879.4	-413
NC_044212.2	13707168	13707459	292	*	Promoter	3	13707014	13724439	17426	1	HBP1	XM_032743765.2	154
NC_044212.2	18418626	18418634	9	*	Promoter	3	18413565	18418638	5074	2	PIM3	XM_030256220.3	4
NC_044212.2	18418634	18418852	219	*	Promoter	3	18413565	18418638	5074	2	PIM3	XM_030256220.3	0
NC_044212.2	18418852	18418877	26	*	Promoter	3	18413565	18418638	5074	2	PIM3	XM_030256220.3	-214
NC_044212.2	25826213	25826449	237	*	Promoter	3	25826061	25831484	5424	1	GPR85	XM_030257600.3	152
NC_044212.2	29618770	29618937	168	*	Promoter	3	29597199	29619037	21839	2	LOC105758557	XR_004366772.2	100
NC_044212.2	29875160	29875197	38	*	Promoter	3	29859426	29875461	16036	2	SLC38A2	XM_030258555.3	264
NC_044212.2	36395800	36395952	153	*	Promoter	3	36365952	36396017	30066	2	CAPS2	XM_041712811.1	65
NC_044212.2	36437485	36437610	126	*	Promoter	3	36432880	36437698	4819	2	KRR1	XM_012569018.4	88
NC_044212.2	39076540	39076595	56	*	Promoter	3	38794779	39076172	281394	2	PPFIA2	XM_032745769.2	-368
NC_044212.2	41763904	41764092	189	*	Promoter	3	41758904	41763770	4867	2	DUSP6	XM_002196462.5	-134
NC_044212.2	42814721	42814898	178	*	Distal Intergenic	3	42823806	42828245	4440	2	LOC115492379	XR_003957694.3	13347
NC_044212.2	44010970	44011041	72	*	Distal Intergenic	3	43967279	43984679	17401	2	USP44	XR_004366608.2	-26291
NC_044212.2	44147367	44147483	117	*	Promoter	3	44132200	44147387	15188	2	LTA4H	XM_002189024.6	0
NC_044212.2	44147483	44147778	296	*	Promoter	3	44147489	44152342	4854	1	LOC115492617	XR_003957829.3	0
NC_044212.2	44147778	44147852	75	*	Promoter	3	44147634	44147705	72	1	TRNAD-GUC-2	NA	144
NC_044212.2	45023333	45023349	17	*	Promoter	3	45023441	45023512	72	1	TRNAD-GUC-3	NA	-92
NC_044212.2	45023349	45023898	550	*	Promoter	3	45023441	45023512	72	1	TRNAD-GUC-3	NA	0
NC_044212.2	45023898	45023970	73	*	Promoter	3	45024136	45024207	72	1	TRNAW-CCA	NA	-166
NC_044212.2	45024035	45024061	27	*	Promoter	3	45024136	45024207	72	1	TRNAW-CCA	NA	-75
NC_044212.2	45024061	45024261	201	*	Promoter	3	45024136	45024207	72	1	TRNAW-CCA	NA	0
NC_044212.2	45024261	45024294	34	*	Promoter	3	45024136	45024207	72	1	TRNAW-CCA	NA	125
NC_044212.2	47148689	47148777	89	*	Promoter	3	47148539	47224851	76313	1	LOC100228253	XM_030262857.3	150
NC_044212.2	47148777	47148798	22	*	Promoter	3	47148539	47224851	76313	1	LOC100228253	XM_030262857.3	238
NC_044212.2	47148798	47148887	90	*	Promoter	3	47148539	47224851	76313	1	LOC100228253	XM_030262857.3	259
NC_044212.2	47162983	47163207	225	*	Intron (XM_041713519.1/LOC100228253, intron 2 of 11)	3	47165127	47206249	41123	1	LOC100228253	XM_041713518.1	-1920
NC_044212.2	47440163	47440229	67	*	Promoter	3	47440334	47440406	73	1	TRNAR-CCU	NA	-105
NC_044212.2	47440229	47440479	251	*	Promoter	3	47440344	47441357	1014	1	FMC1	XM_012569062.4	0
NC_044212.2	47440479	47440495	17	*	Promoter	3	47440344	47441357	1014	1	FMC1	XM_012569062.4	135
NC_044212.2	47440678	47440805	128	*	Promoter	3	47440835	47462596	21762	1	FMC1	NM_001245303.2	-30
NC_044212.2	47566599	47566640	42	*	Promoter	3	47566286	47584814	18529	1	NFAM1	XM_030262881.3	313
NC_044212.2	48034618	48034745	128	*	Promoter	3	48012366	48034649	22284	2	ACO2	XM_002197386.6	0
NC_044212.2	48034745	48034828	84	*	Promoter	3	48012366	48034649	22284	2	ACO2	XM_002197386.6	-96
NC_044212.2	48034828	48035024	197	*	Promoter	3	48012366	48034649	22284	2	ACO2	XM_002197386.6	-179
NC_044212.2	48304153	48304376	224	*	Promoter	3	48304242	48330623	26382	1	LOC115493353	XR_004366795.2	0
NC_044212.2	49099120	49099200	81	*	Promoter	3	49096571	49099369	2799	2	ATF4	NM_001245158.1	169
NC_044212.2	49099200	49099343	144	*	Promoter	3	49096571	49099369	2799	2	ATF4	NM_001245158.1	26
NC_044212.2	49099343	49099605	263	*	Promoter	3	49096571	49099369	2799	2	ATF4	NM_001245158.1	0
NC_044212.2	49392462	49392614	153	*	Promoter	3	49392314	49402689	10376	1	JOSD1	XM_030262994.3	148
NC_044212.2	51795547	51795780	234	*	Intron (XM_030263117.3/SYN3, intron 7 of 14)	3	51835586	51844039	8454	2	FBXO7	XM_030263121.3	48259
NC_044212.2	51901493	51901714	222	*	Promoter	3	51901667	51911594	9928	1	RTCB	XM_002199553.5	0
NC_044212.2	52525516	52525686	171	*	Promoter	3	52509765	52525392	15628	2	TCP11L2	XM_041713577.1	-124
NC_044212.2	52525686	52525740	55	*	Promoter	3	52509765	52525392	15628	2	TCP11L2	XM_041713577.1	-294
NC_044212.2	52525740	52525830	91	*	Promoter	3	52509765	52525392	15628	2	TCP11L2	XM_041713577.1	-348
NC_044212.2	57577095	57577120	26	*	Promoter	3	57577327	57660967	83641	1	BRAF	XM_032746323.2	-207
NC_044212.2	57577240	57577428	189	*	Promoter	3	57577327	57660967	83641	1	BRAF	XM_032746323.2	0
NC_044212.2	59055965	59056221	257	*	Distal Intergenic	3	59071447	59109208	37762	1	LOC115493418	XR_003958183.3	-15226
NC_044212.2	59655685	59655822	138	*	Promoter	3	59655196	59673383	18188	1	LOC115493520	XR_003958369.3	489
NC_044212.2	60067458	60067577	120	*	Distal Intergenic	3	59957719	59957810	92	2	MIRLET7A-1	NR_049031.1	-109648
NC_044212.2	65053971	65054136	166	*	Intron (XR_005979045.1/LOC115493472, intron 1 of 3)	3	65037572	65056025	18454	2	LOC115493472	XR_005979045.1	1889
NC_044212.2	68082845	68082865	21	*	Intron (XM_030263604.3/BPGM, intron 1 of 4)	3	68084124	68094595	10472	1	LOC100231722	XM_041713706.1	-1259
NC_044212.2	68110943	68111188	246	*	Promoter	3	68110898	68120507	9610	1	LOC100231722	XM_002197197.6	45
NC_044212.2	69061128	69061334	207	*	Promoter	3	69060917	69101558	40642	1	DCP1B	XM_004174289.5	211
NC_044212.2	70048016	70048145	130	*	Exon (XM_002193159.5/LOC100225050, exon 7 of 15)	3	70028726	70066307	37582	1	LOC100225050	XM_002193159.5	19290
NC_044212.2	71294883	71294961	79	*	Promoter	3	71283874	71295087	11214	2	CREBL2	NM_001245461.1	126
NC_044212.2	71294961	71295155	195	*	Promoter	3	71283874	71295087	11214	2	CREBL2	NM_001245461.1	0
NC_044212.2	71295155	71295173	19	*	Promoter	3	71283874	71295087	11214	2	CREBL2	NM_001245461.1	-68
NC_044212.2	71444773	71444824	52	*	Promoter	3	71445326	71556167	110842	1	LRP6	XM_030263680.3	-502
NC_044212.2	71444824	71445006	183	*	Promoter	3	71445326	71556167	110842	1	LRP6	XM_030263680.3	-320
NC_044212.2	71445006	71445069	64	*	Promoter	3	71445326	71556167	110842	1	LRP6	XM_030263680.3	-257
NC_044213.2	155180	155267	88	*	Intron (XM_030264077.3/ASB10, intron 3 of 4)	4	150606	157351	6746	1	ASB10	XM_030264076.3	4574
NC_044213.2	515493	515553	61	*	Promoter	4	515212	516304	1093	1	LOC115494079	XR_003959094.3	281
NC_044213.2	1484656	1484830	175	*	5' UTR	4	1482010	1521353	39344	1	ALS2CL	XM_041714291.1	2646
NC_044213.2	4179897	4180291	395	*	Intron (XR_004366869.2/LOC116807777, intron 1 of 2)	4	4175974	4179350	3377	1	LOC121469402	XR_005979390.1	3923
NC_044213.2	4452190	4452276	87	*	Intron (XM_002196609.5/PLCD1, intron 12 of 14)	4	4456771	4460622	3852	2	LOC121469404	XR_005979392.1	8346
NC_044213.2	5658110	5658326	217	*	Promoter	4	5638527	5658438	19912	2	EXOG	XM_030264221.3	112
NC_044213.2	8987387	8987463	77	*	Distal Intergenic	4	8951124	8951621	498	2	LOC121469410	XR_005979401.1	-35766
NC_044213.2	9590787	9590919	133	*	Intron (XM_032747124.2/PTPRN2, intron 1 of 22)	4	9536099	9536654	556	1	LOC121469346	XR_005979327.1	54688
NC_044213.2	9591153	9591302	150	*	Intron (XM_032747124.2/PTPRN2, intron 1 of 22)	4	9536099	9536654	556	1	LOC121469346	XR_005979327.1	55054
NC_044213.2	9594517	9594681	165	*	Intron (XM_032747124.2/PTPRN2, intron 1 of 22)	4	9536099	9536654	556	1	LOC121469346	XR_005979327.1	58418
NC_044213.2	9602289	9602480	192	*	Intron (XM_032747124.2/PTPRN2, intron 1 of 22)	4	9005044	9655794	650751	2	PTPRN2	XM_032747124.2	53314
NC_044213.2	9610364	9610606	243	*	Intron (XM_032747124.2/PTPRN2, intron 1 of 22)	4	9005044	9655794	650751	2	PTPRN2	XM_032747124.2	45188
NC_044213.2	12722256	12722290	35	*	Promoter	4	12722348	12722419	72	2	TRNAG-UCC	NA	129
NC_044213.2	12722290	12722496	207	*	Promoter	4	12722348	12722419	72	2	TRNAG-UCC	NA	0
NC_044213.2	12722496	12722520	25	*	Promoter	4	12722348	12722419	72	2	TRNAG-UCC	NA	-77
NC_044213.2	14161137	14161285	149	*	Distal Intergenic	4	14234141	14347930	113790	1	NRP1	XM_030264366.3	-72856
NC_044213.2	15335385	15335593	209	*	Distal Intergenic	4	15343686	15353801	10116	2	JCAD	XM_032746631.2	18208
NC_044213.2	18403832	18403875	44	*	Promoter	4	18404048	18404121	74	1	TRNAN-GUU-3	NA	-173
NC_044213.2	18403875	18404208	334	*	Promoter	4	18404048	18404121	74	1	TRNAN-GUU-3	NA	0
NC_044213.2	18404208	18404213	6	*	Promoter	4	18404048	18404121	74	1	TRNAN-GUU-3	NA	160
NC_044213.2	18708773	18708904	132	*	Distal Intergenic	4	18713831	18722587	8757	1	SKIDA1	XM_030264541.3	-4927
NC_044213.2	19482571	19482782	212	*	Distal Intergenic	4	19218470	19468743	250274	2	PLXDC2	XM_030264549.3	-13828
NC_044213.2	22244422	22244590	169	*	Distal Intergenic	4	22197354	22203667	6314	1	LOC121469431	XR_005979444.1	47068
NC_044213.2	25328122	25328310	189	*	Promoter	4	25327925	25330239	2315	1	LOC115493663	XR_005979458.1	197
NC_044213.2	25774393	25774465	73	*	Promoter	4	25774720	25828095	53376	1	GLCCI1	XM_030264716.3	-255
NC_044213.2	28107750	28107910	161	*	Intron (XR_005979463.1/LOC115493671, intron 4 of 5)	4	28060393	28153990	93598	1	LOC115493671	XR_003958531.3	47357
NC_044213.2	31715945	31716070	126	*	Intron (XM_030264812.3/RAPGEF5, intron 1 of 25)	4	31583843	31739109	155267	2	RAPGEF5	XM_030264812.3	23039
NC_044213.2	33185338	33185498	161	*	Intron (XM_032746730.2/SNX10, intron 1 of 6)	4	33181791	33217345	35555	1	SNX10	XM_032746730.2	3547
NC_044213.2	42507907	42508078	172	*	Exon (XR_005979510.1/LOC121469457, exon 2 of 2)	4	42505850	42513026	7177	2	LOC121469457	XR_005979510.1	4948
NC_044213.2	42849024	42849169	146	*	Promoter	4	42832610	42848710	16101	2	PIK3R4	XM_032746758.2	-314
NC_044213.2	45253891	45254081	191	*	Promoter	4	45234810	45254157	19348	2	KIAA1143	XM_002199068.6	76
NC_044213.2	45657689	45657709	21	*	Promoter	4	45657860	45657932	73	2	TRNAR-ACG	NA	223
NC_044213.2	45657709	45658055	347	*	Promoter	4	45657860	45657932	73	2	TRNAR-ACG	NA	0
NC_044213.2	45658055	45658095	41	*	Promoter	4	45658073	45687152	29080	1	SACM1L	XM_030265163.3	0
NC_044213.2	49341696	49341981	286	*	Promoter	4	49321406	49341835	20430	2	LOC100221876	XM_030265280.3	0
NC_044213.2	49384112	49384279	168	*	Distal Intergenic	4	49363399	49382034	18636	1	PDIA4	XM_030265282.3	20713
NC_044213.2	49384383	49384391	9	*	Distal Intergenic	4	49363399	49382034	18636	1	PDIA4	XM_030265282.3	20984
NC_044213.2	53520860	53520909	50	*	Promoter	4	53473897	53520654	46758	2	CDK13	XM_030265331.3	-206
NC_044213.2	55954416	55954541	126	*	Distal Intergenic	4	56042898	56044366	1469	1	LOC115493738	XM_030265380.3	-88357
NC_044213.2	62999312	62999467	156	*	Distal Intergenic	4	62992365	62998747	6383	1	PPP1R3G	XM_030265453.3	6947
NC_044213.2	63507734	63507845	112	*	Intron (XM_030265456.3/F13A1, intron 1 of 14)	4	63446868	63506429	59562	2	F13A1	XM_030265455.3	-1305
NC_044213.2	68129510	68129644	135	*	Promoter	4	68124987	68129377	4391	2	NOL7	XM_041714607.1	-133
NC_044213.2	68221124	68221261	138	*	Intron (XM_030265548.3/KIF13A, intron 2 of 37)	4	68139960	68242989	103030	2	KIF13A	XM_030265548.3	21728
NC_044213.2	71298066	71298133	68	*	Distal Intergenic	4	71472870	71498890	26021	1	SALL3	XM_030265596.3	-174737
NC_044213.2	76470279	76470438	160	*	Intron (NM_001245780.1/BASP1, intron 1 of 1)	4	76420499	76471641	51143	2	BASP1	NM_001245780.1	1203
NC_044213.2	79397042	79397124	83	*	Intron (XM_012571800.4/DAP, intron 1 of 3)	4	79396197	79448617	52421	1	DAP	NM_001245128.1	845
NC_044213.2	87347783	87347791	9	*	Promoter	4	87321933	87348092	26160	2	CLPTM1L	XM_041714664.1	301
NC_044213.2	87347791	87347956	166	*	Promoter	4	87321933	87348092	26160	2	CLPTM1L	XM_041714664.1	136
NC_044213.2	87347956	87347968	13	*	Promoter	4	87321933	87348092	26160	2	CLPTM1L	XM_041714664.1	124
NC_044213.2	89421260	89421332	73	*	Exon (XM_030265820.3/ANKS6, exon 1 of 17)	4	89379549	89421836	42288	2	ANKS6	XM_030265820.3	504
NC_044213.2	90690247	90690319	73	*	Promoter	4	90689908	90704688	14781	1	LOC100228270	XM_032747165.2	339
NC_044213.2	90984378	90984531	154	*	Promoter	4	90983101	90984975	1875	2	LOC121469505	XM_041714675.1	444
NC_044213.2	91890114	91890127	14	*	Promoter	4	91890384	91897860	7477	1	C2H6orf62	XM_002194130.6	-257
NC_044213.2	91890279	91890304	26	*	Promoter	4	91890384	91897860	7477	1	C2H6orf62	XM_002194130.6	-80
NC_044213.2	91890457	91890482	26	*	Promoter	4	91890384	91897860	7477	1	C2H6orf62	XM_002194130.6	73
NC_044213.2	91890497	91890823	327	*	Promoter	4	91890384	91897860	7477	1	C2H6orf62	XM_002194130.6	113
NC_044213.2	92321793	92322150	358	*	Promoter	4	92246355	92322246	75892	2	ZNF236	XM_012571866.4	96
NC_044213.2	98657417	98657537	121	*	Intron (XM_030265946.3/SPIRE1, intron 3 of 15)	4	98718680	98725644	6965	2	PRELID3A	XR_003958810.3	68107
NC_044213.2	100129684	100129803	120	*	Intron (XM_030265981.3/ANKRD12, intron 1 of 9)	4	100099706	100139076	39371	2	ANKRD12	XM_030265981.3	9273
NC_044213.2	101952690	101952869	180	*	Promoter	4	101953115	102352339	399225	1	DLGAP1	XM_012572010.4	-246
NC_044213.2	104623263	104623411	149	*	Promoter	4	104622875	104640007	17133	1	RMC1	XM_002195152.5	388
NC_044213.2	105704655	105704849	195	*	Exon (XM_012572078.4/SS18, exon 4 of 10)	4	105678218	105722417	44200	2	SS18	XM_012572078.4	17568
NC_044213.2	107886077	107886290	214	*	Promoter	4	107834891	107886511	51621	2	TRAPPC8	XM_012572057.4	221
NC_044213.2	108797483	108797537	55	*	Intron (XM_012572084.4/NOL4, intron 1 of 10)	4	108625246	108812588	187343	2	NOL4	XM_012572084.4	15051
NC_044213.2	108797537	108797650	114	*	Intron (XM_012572084.4/NOL4, intron 1 of 10)	4	108625246	108812588	187343	2	NOL4	XM_012572084.4	14938
NC_044213.2	108797650	108797662	13	*	Intron (XM_012572084.4/NOL4, intron 1 of 10)	4	108625246	108812588	187343	2	NOL4	XM_012572084.4	14926
NC_044213.2	109609641	109609649	9	*	Promoter	4	109609711	109609783	73	2	TRNAA-AGC	NA	134
NC_044213.2	109609649	109609913	265	*	Promoter	4	109609711	109609783	73	2	TRNAA-AGC	NA	0
NC_044213.2	109609913	109609920	8	*	Promoter	4	109609711	109609783	73	2	TRNAA-AGC	NA	-130
NC_044213.2	109611781	109611825	45	*	Promoter	4	109611940	109612012	73	1	TRNAA-AGC-2	NA	-115
NC_044213.2	109611825	109612100	276	*	Promoter	4	109611940	109612012	73	1	TRNAA-AGC-2	NA	0
NC_044213.2	109612100	109612108	9	*	Promoter	4	109611940	109612012	73	1	TRNAA-AGC-2	NA	160
NC_044213.2	109612571	109612574	4	*	Promoter	4	109612634	109612706	73	2	TRNAA-AGC-3	NA	132
NC_044213.2	109612574	109612802	229	*	Promoter	4	109612634	109612706	73	2	TRNAA-AGC-3	NA	0
NC_044213.2	109612802	109612803	2	*	Promoter	4	109612634	109612706	73	2	TRNAA-AGC-3	NA	-96
NC_044213.2	109621463	109621485	23	*	Promoter	4	109621579	109621651	73	1	TRNAA-AGC-4	NA	-94
NC_044213.2	109621485	109621723	239	*	Promoter	4	109621579	109621651	73	1	TRNAA-AGC-4	NA	0
NC_044213.2	109621723	109621725	3	*	Promoter	4	109621579	109621651	73	1	TRNAA-AGC-4	NA	144
NC_044213.2	111870429	111870697	269	*	Promoter	4	111824821	111870742	45922	2	ATP6V1H	XM_002197557.5	45
NC_044213.2	115469111	115469291	181	*	Intron (XM_030266263.3/YTHDF3, intron 4 of 4)	4	115486097	115534735	48639	1	LOC115493901	XR_003958880.3	-16806
NC_044213.2	116426314	116426386	73	*	Promoter	4	116426323	116426395	73	1	TRNAV-AAC-2	NA	0
NC_044213.2	116426386	116426511	126	*	Promoter	4	116426323	116426395	73	1	TRNAV-AAC-2	NA	63
NC_044213.2	116426511	116426543	33	*	Promoter	4	116426323	116426395	73	1	TRNAV-AAC-2	NA	188
NC_044213.2	116580723	116580745	23	*	Promoter	4	116580846	116580936	91	2	TRNAY-GUA-8	NA	191
NC_044213.2	116580745	116581310	566	*	Promoter	4	116581180	116581252	73	1	TRNAR-ACG-2	NA	0
NC_044213.2	116581310	116581416	107	*	Promoter	4	116581180	116581252	73	1	TRNAR-ACG-2	NA	130
NC_044213.2	116582899	116582938	40	*	Promoter	4	116582986	116583076	91	1	TRNAY-GUA-9	NA	-48
NC_044213.2	116582938	116583122	185	*	Promoter	4	116582986	116583076	91	1	TRNAY-GUA-9	NA	0
NC_044213.2	116583122	116583150	29	*	Promoter	4	116582986	116583076	91	1	TRNAY-GUA-9	NA	136
NC_044213.2	116586625	116586633	9	*	Promoter	4	116586696	116586768	73	2	TRNAR-ACG-3	NA	135
NC_044213.2	116586633	116586880	248	*	Promoter	4	116586696	116586768	73	2	TRNAR-ACG-3	NA	0
NC_044213.2	116586880	116586881	2	*	Promoter	4	116586696	116586768	73	2	TRNAR-ACG-3	NA	-112
NC_044213.2	116796472	116796486	15	*	Promoter	4	116796581	116796670	90	2	TRNAY-GUA-10	NA	184
NC_044213.2	116796486	116796863	378	*	Promoter	4	116796581	116796670	90	2	TRNAY-GUA-10	NA	0
NC_044213.2	116796863	116796873	11	*	Promoter	4	116796581	116796670	90	2	TRNAY-GUA-10	NA	-193
NC_044213.2	122376944	122377069	126	*	Intron (XM_032747002.2/TPD52, intron 1 of 7)	4	122345530	122385719	40190	2	TPD52	XM_032747002.2	8650
NC_044213.2	126087933	126088074	142	*	Distal Intergenic	4	126066806	126079422	12617	2	TMEM64	XM_041714015.1	-8511
NC_044213.2	127648748	127648942	195	*	Promoter	4	127621767	127648960	27194	2	VIRMA	XM_030266425.3	18
NC_044213.2	127910589	127910714	126	*	Promoter	4	127899019	127910790	11772	2	TP53INP1	XM_012572095.4	76
NC_044213.2	128020423	128020450	28	*	Promoter	4	128009220	128020380	11161	2	CFAP418	XM_030266449.3	-43
NC_044213.2	128020450	128020752	303	*	Promoter	4	128020500	128022259	1760	1	LOC121469252	XR_005979236.1	0
NC_044213.2	128020752	128020769	18	*	Promoter	4	128020540	128020621	82	2	TRNAS-AGA-2	NA	-131
NC_044213.2	129978437	129978600	164	*	Promoter	4	129978379	129981882	3504	1	POLR2K	NM_001245757.1	58
NC_044213.2	130812591	130812717	127	*	Intron (XM_030266519.3/UBR5, intron 1 of 59)	4	130731324	130816947	85624	2	UBR5	XM_030266519.3	4230
NC_044213.2	133674907	133675032	126	*	Intron (XM_030266582.3/SYBU, intron 2 of 6)	4	133645676	133683246	37571	2	SYBU	XM_030266582.3	8214
NC_044213.2	136138607	136138739	133	*	Promoter	4	135926441	136138481	212041	2	TRPS1	XM_030266589.3	-126
NC_044213.2	137358416	137358583	168	*	Promoter	4	137189925	137358343	168419	2	SAMD12	NM_001245248.1	-73
NC_044213.2	139061323	139061357	35	*	Promoter	4	139061445	139061517	73	2	TRNAM-CAU	NA	160
NC_044213.2	139061357	139061708	352	*	Promoter	4	139061445	139061517	73	2	TRNAM-CAU	NA	0
NC_044213.2	139061708	139061752	45	*	Promoter	4	139061445	139061517	73	2	TRNAM-CAU	NA	-191
NC_044213.2	139205071	139205134	64	*	Promoter	4	139181333	139205321	23989	2	FBXO32	XM_030266649.3	187
NC_044213.2	140841850	140841951	102	*	Promoter	4	140842681	140846821	4141	1	MYC	XM_030266687.3	-730
NC_044213.2	142689384	142689497	114	*	Intron (XM_030266712.3/KCNQ3, intron 1 of 15)	4	142529260	142702043	172784	2	KCNQ3	XM_030266712.3	12546
NC_044213.2	148471549	148471680	132	*	Promoter	4	148471456	148756153	284698	1	ADGRB1	XM_030266783.3	93
NC_044213.2	148920476	148920574	99	*	Promoter	4	148914007	148920229	6223	2	ARC	XM_002186825.6	-247
NC_044213.2	151205635	151205753	119	*	Promoter	4	151200191	151205489	5299	2	GRINA	XM_030261310.3	-146
NC_044213.2	151314264	151314327	64	*	Distal Intergenic	4	151317429	151351870	34442	1	EPPK1	XM_041714043.1	-3102
NC_044214.2	257169	257445	277	*	Distal Intergenic	5	253158	253321	164	2	LOC115494761	XR_003959823.1	-3848
NC_044214.2	323310	323437	128	*	Exon (XM_030269794.3/MAPRE3, exon 5 of 7)	5	321559	321722	164	1	LOC115494745	XR_003959807.1	1751
NC_044214.2	397463	397521	59	*	Distal Intergenic	5	352541	388046	35506	2	DNMT3A	XM_041714905.1	-9417
NC_044214.2	2482111	2482236	126	*	Distal Intergenic	5	2491501	2493970	2470	1	LOC115494684	XR_003959728.1	-9265
NC_044214.2	2934880	2935144	265	*	Promoter	5	2873345	2934991	61647	2	PINX1	XM_030269885.3	0
NC_044214.2	4424608	4424724	117	*	Intron (XM_004174981.5/TFAP2B, intron 2 of 6)	5	4399017	4431327	32311	2	TFAP2B	XM_004174981.5	6603
NC_044214.2	7175672	7175915	244	*	Promoter	5	7166705	7175968	9264	2	FAM228B	XM_030269968.3	53
NC_044214.2	7189905	7190175	271	*	Promoter	5	7190202	7194577	4376	1	SF3B6	XM_002188802.5	-27
NC_044214.2	9432544	9432642	99	*	Promoter	5	9432756	9432837	82	1	TRNAS-AGA-3	NA	-114
NC_044214.2	9432642	9432896	255	*	Promoter	5	9432875	9485832	52958	1	HS1BP3	XM_030269978.3	0
NC_044214.2	9432896	9432913	18	*	Promoter	5	9432875	9493279	60405	1	HS1BP3	XM_030269981.3	21
NC_044214.2	14184945	14185070	126	*	Promoter	5	14185185	14288502	103318	1	ROCK2	XM_030270043.3	-115
NC_044214.2	18933904	18934052	149	*	Intron (XM_002195418.5/SNTG2, intron 8 of 15)	5	18875481	18996914	121434	2	SNTG2	XM_002195418.5	62862
NC_044214.2	23338439	23338454	16	*	Promoter	5	23329325	23338070	8746	2	LOC100190440	NM_001245761.1	-369
NC_044214.2	23338454	23338866	413	*	Promoter	5	23329325	23338070	8746	2	LOC100190440	NM_001245761.1	-384
NC_044214.2	23338866	23338898	33	*	Promoter	5	23329325	23338070	8746	2	LOC100190440	NM_001245761.1	-796
NC_044214.2	26048226	26048454	229	*	Promoter	5	26048711	26097304	48594	1	PHF3	XM_030267376.3	-257
NC_044214.2	27648287	27648414	128	*	Distal Intergenic	5	27780488	27786708	6221	2	LOC121469675	XR_005979797.1	138294
NC_044214.2	28992235	28992265	31	*	Promoter	5	28992565	29082357	89793	1	SMAP1	XM_030267393.3	-300
NC_044214.2	28992265	28992512	248	*	Promoter	5	28992565	29082357	89793	1	SMAP1	XM_030267393.3	-53
NC_044214.2	28992512	28992538	27	*	Promoter	5	28992565	29082357	89793	1	SMAP1	XM_030267393.3	-27
NC_044214.2	32144812	32144958	147	*	Promoter	5	32038925	32144821	105897	2	LOC100225915	XM_030267488.3	0
NC_044214.2	32145057	32145262	206	*	Promoter	5	32038925	32144821	105897	2	LOC100225915	XM_030267488.3	-236
NC_044214.2	32183162	32183272	111	*	Promoter	5	32160967	32183012	22046	2	HMGN3	XM_030267227.3	-150
NC_044214.2	32183360	32183376	17	*	Promoter	5	32160967	32183678	22712	2	HMGN3	NM_001245616.1	302
NC_044214.2	37807969	37808147	179	*	Intron (XM_012572725.4/EPHA7, intron 1 of 16)	5	37644971	37808786	163816	2	EPHA7	XM_012572725.4	639
NC_044214.2	39879074	39879155	82	*	Intron (XM_041714865.1/LOC121469597, intron 6 of 7)	5	39919515	39924116	4602	1	POU3F2	XM_030267630.3	-40360
NC_044214.2	39879155	39879240	86	*	Intron (XM_041714865.1/LOC121469597, intron 6 of 7)	5	39919515	39924116	4602	1	POU3F2	XM_030267630.3	-40275
NC_044214.2	39879240	39879262	23	*	Intron (XM_041714865.1/LOC121469597, intron 6 of 7)	5	39919515	39924116	4602	1	POU3F2	XM_030267630.3	-40253
NC_044214.2	45815776	45816053	278	*	Intron (XM_004174223.5/FYN, intron 1 of 13)	5	45732067	45868270	136204	2	FYN	XM_004174223.5	52217
NC_044214.2	50337348	50337397	50	*	Promoter	5	50320751	50337634	16884	2	SERINC1	XM_002189088.6	237
NC_044214.2	50337397	50337473	77	*	Promoter	5	50320751	50337634	16884	2	SERINC1	XM_002189088.6	161
NC_044214.2	50337473	50337612	140	*	Promoter	5	50320751	50337634	16884	2	SERINC1	XM_002189088.6	22
NC_044214.2	51791549	51791564	16	*	Promoter	5	51791621	51791692	72	2	TRNAE-CUC	NA	128
NC_044214.2	51791564	51791730	167	*	Promoter	5	51791621	51791692	72	2	TRNAE-CUC	NA	0
NC_044214.2	51791730	51791840	111	*	Promoter	5	51791850	51876106	84257	1	NCOA7	XM_041715146.1	-10
NC_044214.2	52408120	52408209	90	*	Promoter	5	52408535	52419522	10988	1	RNF146	XM_030267844.3	-326
NC_044214.2	56275294	56275444	151	*	Promoter	5	56267240	56275743	8504	2	ACAT2	XM_002189416.4	299
NC_044214.2	56311017	56311228	212	*	Promoter	5	56310737	56318423	7687	1	SOD2	NM_001245469.2	280
NC_044214.2	56587456	56587541	86	*	Promoter	5	56587379	56589227	1849	1	LOC115494343	XR_003959335.3	77
NC_044214.2	56587541	56587809	269	*	Promoter	5	56587612	56587682	71	2	TRNAG-GCC	NA	0
NC_044214.2	56587809	56587840	32	*	Promoter	5	56587612	56587682	71	2	TRNAG-GCC	NA	-127
NC_044214.2	57890586	57890605	20	*	Promoter	5	57890938	57898605	7668	1	LOC100217965	XM_030268028.3	-333
NC_044214.2	59728401	59728546	146	*	Intron (XM_030268062.3/ARID1B, intron 4 of 20)	5	59562634	59886321	323688	1	ARID1B	XM_030268068.3	165767
NC_044214.2	59962211	59962250	40	*	Promoter	5	59941799	59962518	20720	2	TMEM242	XM_002196232.5	268
NC_044214.2	61076302	61076353	52	*	Intron (XM_032747321.2/AIG1, intron 1 of 4)	5	60967776	61091112	123337	2	AIG1	XM_032747321.2	14759
NC_044214.2	61076353	61076492	140	*	Intron (XM_032747321.2/AIG1, intron 1 of 4)	5	60967776	61091112	123337	2	AIG1	XM_032747321.2	14620
NC_044214.2	61076492	61076499	8	*	Intron (XM_032747321.2/AIG1, intron 1 of 4)	5	60967776	61091112	123337	2	AIG1	XM_032747321.2	14613
NC_044214.2	64119827	64119869	43	*	Promoter	5	64120003	64120085	83	1	TRNAL-UAA	NA	-134
NC_044214.2	64119869	64120117	249	*	Promoter	5	64120003	64120085	83	1	TRNAL-UAA	NA	0
NC_044214.2	64120117	64120163	47	*	Promoter	5	64120003	64120085	83	1	TRNAL-UAA	NA	114
NC_044214.2	64120781	64120850	70	*	Distal Intergenic	5	64120003	64120085	83	1	TRNAL-UAA	NA	778
NC_044214.2	68862481	68862610	130	*	Intron (XM_030268259.3/ARID4B, intron 2 of 23)	5	68838000	68923563	85564	1	ARID4B	XM_041715218.1	24481
NC_044214.2	71439721	71439743	23	*	Promoter	5	71400505	71439305	38801	2	TTC13	XM_030268312.3	-416
NC_044214.2	72736942	72737009	68	*	Distal Intergenic	5	72719837	72733471	13635	1	DACT2	XM_030268356.3	17105
NC_044214.2	73138387	73138478	92	*	Distal Intergenic	5	72998490	73113028	114539	2	AFDN	XM_041715248.1	-25359
NC_044214.2	73773261	73773533	273	*	Promoter	5	73772795	73783032	10238	1	MPC1	NM_001245355.1	466
NC_044214.2	76449254	76449287	34	*	Promoter	5	76449270	76453531	4262	1	LOC121469738	XR_005979914.1	0
NC_044214.2	76449287	76449511	225	*	Promoter	5	76449270	76453531	4262	1	LOC121469738	XR_005979914.1	17
NC_044214.2	76449511	76449547	37	*	Promoter	5	76449270	76453531	4262	1	LOC121469738	XR_005979914.1	241
NC_044214.2	76668975	76669168	194	*	Distal Intergenic	5	76670809	76676285	5477	2	LOC115494401	XR_003959419.3	7117
NC_044214.2	80835475	80835656	182	*	Distal Intergenic	5	80842066	80844888	2823	2	LOC100189939	NM_001245794.2	9232
NC_044214.2	84329807	84329923	117	*	Intron (XM_030268649.3/KIZ, intron 3 of 15)	5	84295415	84394711	99297	1	KIZ	XM_032747615.2	34392
NC_044214.2	85366557	85366599	43	*	Promoter	5	85306426	85366538	60113	2	CCDC88A	XM_041715334.1	-19
NC_044214.2	85366599	85366708	110	*	Promoter	5	85301253	85366667	65415	2	CCDC88A	XM_030268720.3	0
NC_044214.2	85366708	85366742	35	*	Promoter	5	85301253	85366672	65420	2	CCDC88A	XM_030268727.3	-36
NC_044214.2	87460084	87460209	126	*	Promoter	5	87454229	87460324	6096	2	CCT4	XM_030268783.3	115
NC_044214.2	87460209	87460342	134	*	Promoter	5	87454229	87460324	6096	2	CCT4	XM_030268783.3	0
NC_044214.2	87460342	87460399	58	*	Promoter	5	87454229	87460324	6096	2	CCT4	XM_030268783.3	-18
NC_044214.2	93088209	93088334	126	*	Promoter	5	93088418	93199504	111087	1	LCLAT1	XM_030268880.3	-84
NC_044214.2	98136402	98136417	16	*	Promoter	5	98136509	98136602	94	2	TRNAI-UAU	NA	185
NC_044214.2	98136417	98136803	387	*	Promoter	5	98136509	98136602	94	2	TRNAI-UAU	NA	0
NC_044214.2	98136803	98136842	40	*	Promoter	5	98136509	98136602	94	2	TRNAI-UAU	NA	-201
NC_044214.2	98995705	98995748	44	*	Intron (XM_030269035.3/PKDCC, intron 1 of 6)	5	98961210	98996764	35555	2	PKDCC	XM_030269035.3	1016
NC_044214.2	102721135	102721329	195	*	Promoter	5	102721080	102805276	84197	1	SPATA17	XM_030269138.3	55
NC_044214.2	104489479	104489480	2	*	Promoter	5	104489551	104489623	73	1	TRNAT-UGU	NA	-71
NC_044214.2	104489480	104489724	245	*	Promoter	5	104489551	104489623	73	1	TRNAT-UGU	NA	0
NC_044214.2	104489724	104489743	20	*	Promoter	5	104489551	104489623	73	1	TRNAT-UGU	NA	173
NC_044214.2	105300956	105300981	26	*	Promoter	5	105287467	105300934	13468	2	CALM2	NM_001198599.1	-22
NC_044214.2	105300981	105301122	142	*	Promoter	5	105287467	105300934	13468	2	CALM2	NM_001198599.1	-47
NC_044214.2	105301122	105301431	310	*	Promoter	5	105287467	105300934	13468	2	CALM2	NM_001198599.1	-188
NC_044214.2	105971605	105971695	91	*	Promoter	5	105955846	105971698	15853	2	LOC100220921	XM_030269204.3	3
NC_044214.2	105971695	105971730	36	*	Promoter	5	105955846	105971698	15853	2	LOC100220921	XM_030269204.3	0
NC_044214.2	105971730	105971862	133	*	Promoter	5	105971814	105991653	19840	1	SUPT7L	XM_041715447.1	0
NC_044215.2	1983494	1983522	29	*	Promoter	6	1983368	1987273	3906	1	INO80B	XM_041715593.1	126
NC_044215.2	1983522	1983825	304	*	Promoter	6	1983368	1987273	3906	1	INO80B	XM_041715593.1	154
NC_044215.2	1983825	1983954	130	*	Promoter	6	1983368	1987273	3906	1	INO80B	XM_041715593.1	457
NC_044215.2	2686056	2686209	154	*	Intron (XM_002190204.6/LZTS3, intron 1 of 3)	6	2683941	2706734	22794	1	LZTS3	XM_041715609.1	2115
NC_044215.2	5379221	5379229	9	*	Intron (XM_032747902.2/LOC115494816, intron 2 of 3)	6	5373666	5385409	11744	2	LOC115494816	XM_032747902.2	6180
NC_044215.2	5730825	5731078	254	*	Promoter	6	5701703	5730660	28958	2	KDM3A	XM_002187320.6	-165
NC_044215.2	7361314	7361452	139	*	Exon (XM_030270544.3/FAM53A, exon 4 of 5)	6	7323249	7392851	69603	2	FAM53A	XM_030270544.3	31399
NC_044215.2	10606779	10606811	33	*	Promoter	6	10606728	10656236	49509	1	LOC115494914	XR_003959934.3	51
NC_044215.2	11659873	11660017	145	*	Promoter	6	11600265	11659769	59505	2	KIAA0232	XM_030270690.3	-104
NC_044215.2	12351207	12351368	162	*	Promoter	6	12302857	12351684	48828	2	EVC	XM_030270733.3	316
NC_044215.2	18132660	18132845	186	*	Promoter	6	18112492	18132891	20400	2	SEPSECS	XM_030270862.3	46
NC_044215.2	18996599	18996635	37	*	Distal Intergenic	6	18896875	18944620	47746	1	LOC115494942	XR_003959977.3	99724
NC_044215.2	22077649	22077658	10	*	Intron (XM_030270907.3/TBC1D1, intron 2 of 21)	6	22087233	22154148	66916	1	TBC1D1	XM_030270916.3	-9575
NC_044215.2	25590946	25591113	168	*	Promoter	6	25590980	25592577	1598	1	ZAR1	XM_030271050.3	0
NC_044215.2	26625784	26625813	30	*	Promoter	6	26594910	26625845	30936	2	CHIC2	XM_030271087.3	32
NC_044215.2	26625813	26625971	159	*	Promoter	6	26594910	26625845	30936	2	CHIC2	XM_030271087.3	0
NC_044215.2	26625971	26626090	120	*	Promoter	6	26594910	26625845	30936	2	CHIC2	XM_030271087.3	-126
NC_044215.2	28973928	28974054	127	*	Promoter	6	28974404	29025312	50909	1	MICU3	XM_041715763.1	-350
NC_044215.2	28974054	28974097	44	*	Promoter	6	28974404	29025312	50909	1	MICU3	XM_041715763.1	-307
NC_044215.2	28974097	28974140	44	*	Promoter	6	28974404	29025312	50909	1	MICU3	XM_041715763.1	-264
NC_044215.2	31354011	31354178	168	*	Promoter	6	31353713	31365227	11515	1	LOC100221190	XM_030271244.3	298
NC_044215.2	31877591	31877775	185	*	Promoter	6	31805461	31877014	71554	2	STOX2	XM_030271273.3	-577
NC_044215.2	32029375	32029476	102	*	Promoter	6	32030407	32034184	3778	1	LOC121469886	XR_005980178.1	-931
NC_044215.2	32038142	32038186	45	*	Distal Intergenic	6	32039331	32044195	4865	2	LOC100229867	XM_030271298.3	6009
NC_044215.2	32038186	32038584	399	*	Distal Intergenic	6	32039331	32044195	4865	2	LOC100229867	XM_030271298.3	5611
NC_044215.2	32038584	32038630	47	*	Distal Intergenic	6	32039331	32044195	4865	2	LOC100229867	XM_030271298.3	5565
NC_044215.2	40540407	40540532	126	*	Intron (XM_002198856.5/GASK1B, intron 3 of 4)	6	40528643	40546414	17772	1	GASK1B	XM_002198856.5	11764
NC_044215.2	40540612	40540650	39	*	Intron (XM_002198856.5/GASK1B, intron 3 of 4)	6	40528643	40546414	17772	1	GASK1B	XM_002198856.5	11969
NC_044215.2	42384829	42385002	174	*	Intron (XM_030271480.3/TMEM131L, intron 3 of 34)	6	42314523	42393494	78972	2	TMEM131L	XM_030271480.3	8492
NC_044215.2	42798187	42798368	182	*	Intron (XM_030271517.3/FBXW7, intron 1 of 11)	6	42754305	42929107	174803	1	FBXW7	XM_030271517.3	43882
NC_044215.2	43367571	43367659	89	*	Intron (XM_041715872.1/SH3D19, intron 16 of 21)	6	43352508	43359107	6600	2	LOC121469898	XR_005980209.1	-8464
NC_044215.2	43792903	43793028	126	*	Promoter	6	43792471	43797722	5252	1	SPINK2	XM_030271539.3	432
NC_044215.2	45826406	45826584	179	*	Promoter	6	45821888	45826582	4695	2	GAR1	XM_030271595.3	0
NC_044215.2	46362478	46362667	190	*	Promoter	6	46358702	46362735	4034	2	OSTC	XM_002197058.4	68
NC_044215.2	47103584	47103742	159	*	Promoter	6	47103631	47191384	87754	1	TBCK	XM_002196650.5	0
NC_044215.2	47421691	47421702	12	*	Exon (XM_030271636.3/INTS12, exon 7 of 7)	6	47407789	47422646	14858	1	INTS12	XM_032748180.2	13902
NC_044215.2	47421702	47421816	115	*	Exon (XM_030271636.3/INTS12, exon 7 of 7)	6	47407789	47422646	14858	1	INTS12	XM_032748180.2	13913
NC_044215.2	47421816	47421919	104	*	Exon (XM_030271636.3/INTS12, exon 7 of 7)	6	47407789	47422646	14858	1	INTS12	XM_032748180.2	14027
NC_044215.2	48161937	48162106	170	*	Promoter	6	48162138	48185050	22913	1	UBE2D3	XM_012573444.4	-32
NC_044215.2	48162447	48162632	186	*	Promoter	6	48162138	48185050	22913	1	UBE2D3	XM_030271657.3	309
NC_044215.2	48197390	48197554	165	*	Promoter	6	48197282	48249521	52240	1	MANBA	XM_041715915.1	108
NC_044215.2	55077915	55078166	252	*	Distal Intergenic	6	55285085	55286301	1217	1	LOC121469910	XM_041715939.1	-206919
NC_044215.2	55315731	55315915	185	*	Intron (XM_041715944.1/LOC115493508, intron 4 of 4)	6	55315243	55332276	17034	2	LOC115493508	XM_041715944.1	16361
NC_044215.2	57568537	57568626	90	*	Promoter	6	57552960	57568521	15562	2	PRMT9	XM_030271883.3	-16
NC_044215.2	60410617	60410739	123	*	Promoter	6	60407184	60411016	3833	2	SCOC	XM_002191698.5	277
NC_044215.2	60468923	60469056	134	*	Promoter	6	60468810	60711642	242833	1	MAML3	XM_030271922.3	113
NC_044215.2	63622090	63622165	76	*	Promoter	6	63622310	63629707	7398	1	CCNA2	XM_002187960.6	-145
NC_044215.2	63622165	63622222	58	*	Promoter	6	63622310	63629707	7398	1	CCNA2	XM_002187960.6	-88
NC_044215.2	63622222	63622292	71	*	Promoter	6	63622310	63629707	7398	1	CCNA2	XM_002187960.6	-18
NC_044215.2	65544429	65544526	98	*	Promoter	6	65544469	65664437	119969	1	CAMK2D	XM_030272069.3	0
NC_044215.2	66360945	66361262	318	*	Promoter	6	66356095	66361168	5074	2	MRPL1	XM_030272174.3	0
NC_044215.2	66361262	66361292	31	*	Promoter	6	66356095	66361168	5074	2	MRPL1	XM_030272174.3	-94
NC_044215.2	66361292	66361429	138	*	Promoter	6	66356095	66361168	5074	2	MRPL1	XM_030272174.3	-124
NC_044215.2	66412581	66412713	133	*	Promoter	6	66405886	66412482	6597	2	CCNG2	XM_002195686.6	-99
NC_044215.2	66421771	66421969	199	*	Promoter	6	66422019	66444513	22495	1	CCNI	XM_030272182.3	-50
NC_044216.2	8735	8898	164	*	Distal Intergenic	7	513	3404	2892	1	LOC116808836	XR_005980350.1	8222
NC_044216.2	848672	848871	200	*	Promoter	7	841824	848874	7051	2	CSTF2	XM_012572996.4	3
NC_044216.2	848871	849006	136	*	Promoter	7	841824	848874	7051	2	CSTF2	XM_012572996.4	0
NC_044216.2	849006	849093	88	*	Promoter	7	848964	852539	3576	1	TRMT12	XM_030272392.3	42
NC_044216.2	4946976	4947154	179	*	Promoter	7	4946903	4955943	9041	1	ITM2A	NM_001245359.2	73
NC_044216.2	5140724	5140908	185	*	Promoter	7	5140672	5144739	4068	1	TAF9B	XM_030272457.3	52
NC_044216.2	5441877	5441979	103	*	Distal Intergenic	7	5412481	5434003	21523	1	EFNB1	XM_030272477.3	29396
NC_044216.2	8637626	8637825	200	*	Exon (XM_012573125.4/LONRF3, exon 9 of 12)	7	8625774	8645738	19965	1	LONRF3	XM_012573125.4	11852
NC_044216.2	8943882	8943923	42	*	Promoter	7	8918877	8944123	25247	2	CUL4B	XM_002196495.6	200
NC_044216.2	12728370	12728495	126	*	Intron (XM_030272689.3/AFF2, intron 21 of 21)	7	12616368	12625423	9056	1	IDS	XM_041716187.1	112002
NC_044216.2	13760762	13760933	172	*	Distal Intergenic	7	13652193	13659353	7161	1	LOC121469990	XR_005980415.1	108569
NC_044216.2	14885751	14885792	42	*	Distal Intergenic	7	14909218	14926857	17640	1	NHSL2	XM_030272750.2	-23426
NC_044216.2	15224257	15224424	168	*	Distal Intergenic	7	15205562	15215854	10293	1	SPRY3	XM_030272809.3	18695
NC_044216.2	15622963	15622993	31	*	Promoter	7	15623201	15623272	72	1	TRNAE-UUC	NA	-208
NC_044216.2	15622993	15623415	423	*	Promoter	7	15623201	15623272	72	1	TRNAE-UUC	NA	0
NC_044216.2	15623415	15623432	18	*	Promoter	7	15623201	15623272	72	1	TRNAE-UUC	NA	214
NC_044216.2	16743896	16743969	74	*	Intron (XM_041716097.1/UPRT, intron 3 of 7)	7	16734945	16748473	13529	1	UPRT	NM_001245673.1	8951
NC_044216.2	17041562	17041609	48	*	Promoter	7	17041682	17041798	117	2	TRNAL-CAA	NA	189
NC_044216.2	17041609	17041991	383	*	Promoter	7	17041682	17041798	117	2	TRNAL-CAA	NA	0
NC_044216.2	17041991	17042055	65	*	Promoter	7	17042012	17044186	2175	1	COX7B	NM_001246258.2	0
NC_044216.2	18674145	18674316	172	*	Promoter	7	18658981	18674434	15454	2	NONO	XM_041716270.1	118
NC_044216.2	18833271	18833292	22	*	Promoter	7	18811452	18833547	22096	2	FOXO4	XM_030273019.3	255
NC_044216.2	18833292	18833494	203	*	Promoter	7	18811452	18833547	22096	2	FOXO4	XM_030273019.3	53
NC_044216.2	18833494	18833754	261	*	Promoter	7	18811452	18833547	22096	2	FOXO4	XM_030273019.3	0
NC_044217.2	928625	928769	145	*	Distal Intergenic	8	939612	942923	3312	2	LOC105760050	XR_004367958.2	14154
NC_044217.2	3577372	3577497	126	*	Promoter	8	3574580	3577417	2838	2	LOC121470035	XM_041716437.1	0
NC_044217.2	4693231	4693262	32	*	Intron (XM_030273099.3/BTBD10, intron 7 of 7)	8	4681594	4695730	14137	1	BTBD10	XM_030273090.3	11637
NC_044217.2	7989966	7990091	126	*	5' UTR	8	7977953	7990820	12868	2	RAB3IL1	XM_002194929.6	729
NC_044217.2	8242030	8242305	276	*	Promoter	8	8240759	8242281	1523	2	MRPL16	XM_030273558.3	0
NC_044217.2	8373325	8373495	171	*	Promoter	8	8347230	8372940	25711	2	SYT7	XM_030273594.3	-385
NC_044217.2	8622024	8622101	78	*	Intron (XM_030273612.3/IGHMBP2, intron 7 of 14)	8	8612632	8635681	23050	1	IGHMBP2	XM_030273612.3	9392
NC_044217.2	8826593	8826728	136	*	Exon (XM_002194260.5/LRRC55, exon 1 of 2)	8	8825773	8827802	2030	1	LRRC55	XM_002194260.5	820
NC_044217.2	8826728	8826734	7	*	Exon (XM_002194260.5/LRRC55, exon 1 of 2)	8	8825773	8827802	2030	1	LRRC55	XM_002194260.5	955
NC_044217.2	8826734	8826842	109	*	Exon (XM_002194260.5/LRRC55, exon 1 of 2)	8	8825773	8827802	2030	1	LRRC55	XM_002194260.5	961
NC_044217.2	8912800	8913003	204	*	Promoter	8	8912544	8913727	1184	1	SELENOH	XM_032748603.2	256
NC_044217.2	9444419	9444430	12	*	Promoter	8	9444585	9444666	82	2	TRNAS-GCU	NA	236
NC_044217.2	9444430	9444858	429	*	Promoter	8	9444776	9467949	23174	1	KNL1	XM_030273744.3	0
NC_044217.2	9444858	9445004	147	*	Promoter	8	9444776	9467949	23174	1	KNL1	XM_030273745.3	82
NC_044217.2	12852808	12852960	153	*	Promoter	8	12853172	12858739	5568	1	C5H11orf58	XM_030275446.3	-212
NC_044217.2	13528244	13528277	34	*	Promoter	8	13528317	13633954	105638	1	KCNC1	XM_002197833.6	-40
NC_044217.2	13528663	13528705	43	*	Promoter	8	13528317	13651391	123075	1	KCNC1	XM_030273854.3	346
NC_044217.2	13528771	13528861	91	*	Promoter	8	13528317	13651391	123075	1	KCNC1	XM_030273854.3	454
NC_044217.2	17695269	17695354	86	*	Promoter	8	17619951	17695478	75528	2	LOC100224883	XM_030274049.3	124
NC_044217.2	17695354	17695678	325	*	Promoter	8	17619951	17695478	75528	2	LOC100224883	XM_030274049.3	0
NC_044217.2	17695678	17695696	19	*	Promoter	8	17695572	17695644	73	1	TRNAA-AGC-7	NA	106
NC_044217.2	17818766	17819080	315	*	Promoter	8	17791532	17819060	27529	2	KMT5B	XM_002199488.6	0
NC_044217.2	17819359	17819526	168	*	Promoter	8	17791532	17819060	27529	2	KMT5B	XM_012574269.4	-299
NC_044217.2	23007434	23007672	239	*	Promoter	8	22976911	23007722	30812	2	NR1H3	XM_012574241.4	50
NC_044217.2	26011905	26011933	29	*	Promoter	8	25980246	26011792	31547	2	CDAN1	XM_030275495.3	-113
NC_044217.2	26593568	26593719	152	*	Distal Intergenic	8	26580720	26590011	9292	1	ZFYVE1	XM_030274386.3	12848
NC_044217.2	27579028	27579166	139	*	Distal Intergenic	8	27599190	27627443	28254	2	TTC9	XM_030274421.3	48277
NC_044217.2	31289036	31289064	29	*	Promoter	8	31227433	31288318	60886	2	SPRED1	XM_004174467.5	-718
NC_044217.2	31289064	31289330	267	*	Promoter	8	31227433	31288318	60886	2	SPRED1	XM_004174467.5	-746
NC_044217.2	31289330	31289347	18	*	Distal Intergenic	8	31227433	31288318	60886	2	SPRED1	XM_004174467.5	-1012
NC_044217.2	32754376	32754549	174	*	Promoter	8	32754317	32801423	47107	1	AQR	XM_012573906.4	59
NC_044217.2	34229232	34229387	156	*	Intron (XR_005980697.1/LOC101234101, intron 1 of 1)	8	34226235	34234127	7893	2	LOC101234101	XR_181230.5	4740
NC_044217.2	37146193	37146438	246	*	Promoter	8	37015223	37146270	131048	2	RALGAPA1	XM_002200519.6	0
NC_044217.2	38510598	38510765	168	*	Promoter	8	38490997	38510527	19531	2	FBXO33	XM_002200528.5	-71
NC_044217.2	40033886	40034070	185	*	Promoter	8	40034162	40042805	8644	1	CIPC	XM_030274744.3	-92
NC_044217.2	43307561	43307697	137	*	Promoter	8	43307353	43370933	63581	1	FLRT2	XM_030274793.3	208
NC_044217.2	44603984	44604045	62	*	Promoter	8	44595294	44603915	8622	2	LOC115495581	XR_003960874.3	-69
NC_044217.2	44604045	44604375	331	*	Promoter	8	44604188	44604260	73	2	TRNAT-UGU-2	NA	0
NC_044217.2	44604375	44604384	10	*	Promoter	8	44604188	44604260	73	2	TRNAT-UGU-2	NA	-115
NC_044217.2	45127874	45128004	131	*	Promoter	8	45099503	45127922	28420	2	NRDE2	XM_002200095.5	0
NC_044217.2	45128004	45128041	38	*	Promoter	8	45099503	45127922	28420	2	NRDE2	XM_002200095.5	-82
NC_044217.2	45128041	45128142	102	*	Promoter	8	45128194	45130648	2455	1	LOC121470127	XR_005980773.1	-52
NC_044217.2	45148601	45148967	367	*	Distal Intergenic	8	45157122	45166085	8964	1	CALM1	NM_001245657.1	-8155
NC_044217.2	45156706	45156965	260	*	Promoter	8	45157122	45166085	8964	1	CALM1	NM_001245657.1	-157
NC_044217.2	46166919	46167050	132	*	Promoter	8	46166807	46184106	17300	1	GOLGA5	XM_041716859.1	112
NC_044217.2	46800381	46800483	103	*	Promoter	8	46785139	46800740	15602	2	DDX24	XM_012573936.4	257
NC_044217.2	47457504	47457508	5	*	Promoter	8	47451448	47457106	5659	2	LOC116808499	XR_005980778.1	-398
NC_044217.2	50042002	50042222	221	*	Promoter	8	50032829	50042157	9329	2	SLC25A29	XM_030274981.3	0
NC_044217.2	50087288	50087321	34	*	Promoter	8	50067060	50087309	20250	2	WARS1	XM_002200570.5	0
NC_044217.2	50087321	50087525	205	*	Promoter	8	50067060	50087337	20278	2	WARS1	XM_030274985.3	0
NC_044217.2	50087525	50087554	30	*	Promoter	8	50087407	50150628	63222	1	WDR25	XM_012574095.4	118
NC_044217.2	51101459	51101477	19	*	Promoter	8	51101660	51101733	74	1	TRNAI-AAU-3	NA	-183
NC_044217.2	51101477	51101759	283	*	Promoter	8	51101660	51101733	74	1	TRNAI-AAU-3	NA	0
NC_044217.2	51101759	51101807	49	*	Promoter	8	51101660	51101733	74	1	TRNAI-AAU-3	NA	99
NC_044217.2	51103251	51103430	180	*	Promoter	8	51102816	51113373	10558	1	ZNF839	XM_030275019.3	435
NC_044217.2	53408569	53408712	144	*	Promoter	8	53408354	53413901	5548	1	ZBTB42	XM_041716328.1	215
NC_044217.2	56794062	56794271	210	*	Exon (XM_030275186.3/DAAM1, exon 27 of 27)	8	56779262	56782340	3079	1	GPR135	XM_030275180.3	14800
NC_044217.2	57305861	57305869	9	*	Promoter	8	57298547	57305872	7326	2	PSMA3	NM_001245827.1	3
NC_044217.2	57305869	57306141	273	*	Promoter	8	57296460	57305912	9453	2	PSMA3	XM_030273100.3	0
NC_044217.2	57306141	57306212	72	*	Promoter	8	57305992	57306064	73	1	TRNAK-CUU	NA	149
NC_044217.2	58312142	58312211	70	*	Promoter	8	58312255	58312326	72	2	TRNAG-UCC-2	NA	115
NC_044217.2	58312211	58312465	255	*	Promoter	8	58312255	58312326	72	2	TRNAG-UCC-2	NA	0
NC_044217.2	58312465	58312536	72	*	Promoter	8	58312255	58312326	72	2	TRNAG-UCC-2	NA	-139
NC_044217.2	59991398	59991442	45	*	Distal Intergenic	8	59992534	60011243	18710	1	NEMF	XM_030275301.3	-1092
NC_044217.2	59991442	59991578	137	*	Promoter	8	59992534	60011243	18710	1	NEMF	XM_030275301.3	-956
NC_044217.2	59991578	59991633	56	*	Promoter	8	59992534	60011243	18710	1	NEMF	XM_030275301.3	-901
NC_044217.2	60093852	60094058	207	*	Promoter	8	60094505	60095030	526	1	RPS29	NM_001245284.1	-447
NC_044217.2	60094274	60094305	32	*	Promoter	8	60094505	60095030	526	1	RPS29	NM_001245284.1	-200
NC_044217.2	60094305	60094473	169	*	Promoter	8	60094505	60095030	526	1	RPS29	NM_001245284.1	-32
NC_044217.2	60094473	60094527	55	*	Promoter	8	60094505	60095030	526	1	RPS29	NM_001245284.1	0
NC_044217.2	60308512	60308667	156	*	Distal Intergenic	8	60432445	60611301	178857	1	MDGA2	XM_041716382.1	-123778
NC_044218.2	8357	8486	130	*	Exon (XM_041716920.1/LOC121470139, exon 3 of 3)	9	157	10482	10326	1	LOC121470139	XM_041716920.1	8200
NC_044218.2	373227	373320	94	*	Distal Intergenic	9	373976	375063	1088	2	LOC121470214	XR_005980901.1	1743
NC_044218.2	373320	373445	126	*	Distal Intergenic	9	373976	375063	1088	2	LOC121470214	XR_005980901.1	1618
NC_044218.2	373445	373502	58	*	Distal Intergenic	9	373976	375063	1088	2	LOC121470214	XR_005980901.1	1561
NC_044218.2	823816	823958	143	*	Distal Intergenic	9	891298	908176	16879	2	LOC121470215	XR_005980903.1	84218
NC_044218.2	1548174	1548220	47	*	Promoter	9	1548294	1548375	82	1	TRNAS-UGA	NA	-74
NC_044218.2	1548220	1548510	291	*	Promoter	9	1548294	1548375	82	1	TRNAS-UGA	NA	0
NC_044218.2	1548510	1548575	66	*	Promoter	9	1548294	1548375	82	1	TRNAS-UGA	NA	216
NC_044218.2	2329085	2329256	172	*	Promoter	9	2329036	2350654	21619	1	LOC100223534	XM_012574381.4	49
NC_044218.2	3302518	3302567	50	*	Promoter	9	3301294	3302720	1427	2	DDIT4	XM_002195058.4	153
NC_044218.2	3458689	3458767	79	*	Intron (XM_030275700.3/ADAMTS14, intron 20 of 21)	9	3465301	3480902	15602	2	LOC105759397	XM_012574749.4	22135
NC_044218.2	3535439	3535602	164	*	Promoter	9	3535617	3543700	8084	1	CWF19L1	XM_030275715.3	-15
NC_044218.2	3838737	3838772	36	*	Promoter	9	3786898	3838400	51503	2	PTEN	XM_030275735.3	-337
NC_044218.2	3838772	3838954	183	*	Promoter	9	3786898	3838400	51503	2	PTEN	XM_030275735.3	-372
NC_044218.2	8958178	8958266	89	*	Promoter	9	8894377	8958505	64129	2	WAPL	XM_002190049.6	239
NC_044218.2	12110259	12110385	127	*	Intron (XM_041717210.1/ZMIZ1, intron 1 of 20)	9	11901052	12117257	216206	2	ZMIZ1	XM_041717210.1	6872
NC_044218.2	14670132	14670335	204	*	Promoter	9	14563871	14669526	105656	2	KAT6B	XM_032749112.2	-606
NC_044218.2	14670914	14670955	42	*	Promoter	9	14563871	14671203	107333	2	KAT6B	XM_032749116.2	248
NC_044218.2	14670955	14671104	150	*	Promoter	9	14563871	14671203	107333	2	KAT6B	XM_032749116.2	99
NC_044218.2	14671104	14671232	129	*	Promoter	9	14563871	14671203	107333	2	KAT6B	XM_032749116.2	0
NC_044218.2	16867566	16867611	46	*	Distal Intergenic	9	16695878	16783801	87924	2	PAX2	XM_032749121.2	-83765
NC_044218.2	16925772	16925972	201	*	Distal Intergenic	9	17035471	17045118	9648	2	HIF1AN	XM_002194537.6	119146
NC_044218.2	26637383	26637418	36	*	Promoter	9	26627305	26637318	10014	2	ZDHHC6	XM_002197988.6	-65
NC_044218.2	26637418	26637569	152	*	Promoter	9	26637527	26893940	256414	1	VTI1A	XM_012574591.4	0
NC_044218.2	26637569	26637600	32	*	Promoter	9	26637544	26893940	256397	1	VTI1A	XM_002198017.6	25
NC_044218.2	27484040	27484226	187	*	Promoter	9	27484201	27516636	32436	1	NHLRC2	XM_030276450.3	0
NC_044218.2	27484301	27484315	15	*	Promoter	9	27484201	27516636	32436	1	NHLRC2	XM_030276450.3	100
NC_044218.2	27484369	27484553	185	*	Promoter	9	27484201	27516636	32436	1	NHLRC2	XM_030276450.3	168
NC_044218.2	34551065	34551274	210	*	Promoter	9	34551197	34564877	13681	1	GLRX3	NM_001245368.1	0
NC_044218.2	35556544	35556717	174	*	Promoter	9	35556494	35577144	20651	1	MSH4	XM_041717201.1	50
NC_044219.2	2249189	2249236	48	*	Promoter	10	2249318	2249399	82	2	TRNAS-GCU-2	NA	163
NC_044219.2	2249236	2249347	112	*	Promoter	10	2249318	2249399	82	2	TRNAS-GCU-2	NA	52
NC_044219.2	2249347	2249457	111	*	Promoter	10	2249318	2249399	82	2	TRNAS-GCU-2	NA	0
NC_044219.2	2249560	2249763	204	*	Promoter	10	2249767	2249848	82	1	TRNAS-GCU-3	NA	-4
NC_044219.2	2277405	2277441	37	*	Promoter	10	2277524	2277595	72	1	TRNAA-CGC-2	NA	-83
NC_044219.2	2277441	2277621	181	*	Promoter	10	2277524	2277595	72	1	TRNAA-CGC-2	NA	0
NC_044219.2	2277621	2277692	72	*	Promoter	10	2277524	2277595	72	1	TRNAA-CGC-2	NA	97
NC_044219.2	2277878	2278084	207	*	Promoter	10	2277856	2277927	72	2	TRNAP-AGG-5	NA	0
NC_044219.2	6866902	6867054	153	*	Intron (XM_002191148.6/PTPN4, intron 1 of 26)	10	6760036	6869434	109399	2	PTPN4	XM_002191148.6	2380
NC_044219.2	8913594	8913830	237	*	Intron (XM_032749367.2/MARCHF4, intron 1 of 3)	10	8826856	8929980	103125	2	MARCHF4	XM_032749367.2	16150
NC_044219.2	10030046	10030088	43	*	Promoter	10	10030179	10030251	73	1	TRNAV-GAC	NA	-91
NC_044219.2	10030088	10030410	323	*	Promoter	10	10030179	10030251	73	1	TRNAV-GAC	NA	0
NC_044219.2	10030410	10030416	7	*	Promoter	10	10030179	10030251	73	1	TRNAV-GAC	NA	231
NC_044219.2	10713459	10713634	176	*	Intron (XM_030278347.3/PLA2R1, intron 28 of 29)	10	10647608	10691407	43800	2	LY75	XM_030278345.3	-22052
NC_044219.2	13961396	13961575	180	*	Promoter	10	13957275	13961604	4330	2	METTL5	XM_030276942.3	29
NC_044219.2	16813100	16813285	186	*	Promoter	10	16813052	16826128	13077	1	HNRNPA3	XM_030277551.3	48
NC_044219.2	16813385	16813602	218	*	Promoter	10	16813052	16826128	13077	1	HNRNPA3	XM_030277551.3	333
NC_044219.2	18369393	18369553	161	*	Exon (XM_030277591.3/NEUROD1, exon 1 of 1)	10	18367910	18370435	2526	2	NEUROD1	XM_030277591.3	882
NC_044219.2	18850538	18850647	110	*	Promoter	10	18842964	18850906	7943	2	LOC101233194	XM_012574869.4	259
NC_044219.2	20115323	20115448	126	*	Promoter	10	20070083	20115012	44930	2	INO80D	XM_030277643.3	-311
NC_044219.2	20140350	20140412	63	*	Promoter	10	20140348	20146343	5996	1	EEF1B2	XM_002187060.6	2
NC_044219.2	20140412	20140585	174	*	Promoter	10	20140348	20146343	5996	1	EEF1B2	XM_002187060.6	64
NC_044219.2	20140585	20140712	128	*	Promoter	10	20140348	20146343	5996	1	EEF1B2	XM_002187060.6	237
NC_044219.2	20924327	20924549	223	*	Promoter	10	20818788	20924464	105677	2	BMPR2	XM_012574978.4	0
NC_044219.2	21340596	21340719	124	*	Promoter	10	21340688	21390839	50152	1	FAM126B	XM_032749604.2	0
NC_044219.2	21422327	21422415	89	*	Distal Intergenic	10	21416281	21420652	4372	1	PPIL3	XM_030277751.3	6046
NC_044219.2	22474796	22475008	213	*	Promoter	10	22475031	22485220	10190	1	HSPD1	XM_002192300.6	-23
NC_044219.2	25157578	25157742	165	*	Promoter	10	25141869	25157898	16030	2	WDR75	XM_012575030.4	156
NC_044219.2	27456711	27456870	160	*	Promoter	10	27448149	27456957	8809	2	NUP35	NM_001245468.2	87
NC_044219.2	33607908	33608049	142	*	Intron (XM_032749504.2/LRP1B, intron 1 of 91)	10	32991940	33608680	616741	2	LRP1B	XM_041717597.1	631
NC_044219.2	34626366	34626496	131	*	Intron (XM_030278128.3/ZEB2, intron 3 of 10)	10	34516794	34630500	113707	2	ZEB2	XM_030278128.3	4004
NC_044219.2	35853179	35853337	159	*	Promoter	10	35852822	35970545	117724	1	MBD5	XM_041717292.1	357
NC_044219.2	35989532	35989699	168	*	Promoter	10	35989423	36023901	34479	1	EPC2	XM_002198601.6	109
NC_044219.2	36916177	36916551	375	*	Promoter	10	36894205	36916369	22165	2	PRPF40A	XM_030278194.3	0
NC_044219.2	37297632	37297677	46	*	Promoter	10	37297814	37297885	72	1	TRNAA-CGC-3	NA	-137
NC_044219.2	37297677	37298286	610	*	Promoter	10	37297814	37297885	72	1	TRNAA-CGC-3	NA	0
NC_044219.2	37298286	37298328	43	*	Promoter	10	37298125	37298195	71	2	TRNAG-GCC-2	NA	-91
NC_044220.2	661885	662094	210	*	Distal Intergenic	11	682094	692616	10523	1	ZRANB2	XM_030278683.3	-20000
NC_044220.2	721158	721283	126	*	Promoter	11	721179	721260	82	2	TRNAL-AAG	NA	0
NC_044220.2	780955	781102	148	*	Promoter	11	780661	872173	91513	1	LRRC7	XM_030279495.3	294
NC_044220.2	2826275	2826338	64	*	Promoter	11	2825892	2831559	5668	1	LOC121470352	XR_005981219.1	383
NC_044220.2	4703885	4703904	20	*	Promoter	11	4703968	4704038	71	2	TRNAG-CCC-2	NA	134
NC_044220.2	4703904	4704223	320	*	Promoter	11	4703968	4704038	71	2	TRNAG-CCC-2	NA	0
NC_044220.2	4704223	4704270	48	*	Promoter	11	4703968	4704038	71	2	TRNAG-CCC-2	NA	-185
NC_044220.2	5522021	5522060	40	*	Exon (XM_002197574.6/SCP2, exon 12 of 16)	11	5533152	5541426	8275	1	ECHDC2	XM_030278767.3	-11092
NC_044220.2	7254346	7254463	118	*	Intron (XM_030278790.3/LOC100223161, intron 6 of 12)	11	7130319	7150396	20078	1	LOC100223161	XM_030278793.3	124027
NC_044220.2	9241323	9241397	75	*	Promoter	11	9241227	9248311	7085	1	PRDX1	NM_001245514.1	96
NC_044220.2	9376278	9376401	124	*	Promoter	11	9371880	9376686	4807	2	TOE1	XM_030278871.3	285
NC_044220.2	9927065	9927331	267	*	Intron (XM_012575346.3/RNF220, intron 1 of 13)	11	9726495	9939524	213030	2	RNF220	XM_012575346.3	12193
NC_044220.2	16897762	16897783	22	*	Promoter	11	16897897	16897982	86	1	TRNAR-UCU	NA	-114
NC_044220.2	16897783	16898010	228	*	Promoter	11	16897897	16897982	86	1	TRNAR-UCU	NA	0
NC_044220.2	16898010	16898098	89	*	Promoter	11	16897897	16897982	86	1	TRNAR-UCU	NA	113
NC_044220.2	21198143	21198247	105	*	Exon (XM_002193067.5/ZNF281, exon 1 of 1)	11	21197537	21202427	4891	1	ZNF281	XM_002193067.5	606
NC_044220.2	23561883	23561941	59	*	Exon (XM_032749673.2/LAMC1, exon 26 of 28)	11	23570194	23587352	17159	1	LAMC2	XM_030279444.3	-8253
NC_044220.2	27013684	27013786	103	*	Distal Intergenic	11	26982145	26997661	15517	2	LOC115496272	XR_003961745.3	-16023
NC_044220.2	27013786	27013982	197	*	Distal Intergenic	11	26982145	26997661	15517	2	LOC115496272	XR_003961745.3	-16125
NC_044220.2	27013982	27014149	168	*	Distal Intergenic	11	26982145	26997661	15517	2	LOC115496272	XR_003961745.3	-16321
NC_044220.2	27968128	27968268	141	*	Intron (XM_030279619.3/STX6, intron 4 of 7)	11	27959627	27973383	13757	2	STX6	XM_030279619.3	5115
NC_044220.2	28039807	28039951	145	*	Intron (XM_041717844.1/CACNA1E, intron 1 of 41)	11	28018613	28160945	142333	1	CACNA1E	XM_041717841.1	21194
NC_044220.2	28937921	28938018	98	*	Distal Intergenic	11	28902303	28924406	22104	2	RXRG	NM_001256209.1	-13515
NC_044220.2	29004987	29005165	179	*	Intron (XM_041717880.1/SCYL3, intron 8 of 13)	11	28998675	29012397	13723	2	SCYL3	XM_041717880.1	7232
NC_044220.2	29922076	29922225	150	*	Exon (XM_030279763.3/NOTCH2, exon 33 of 33)	11	29913527	29915814	2288	2	REG4	XM_012575380.4	-6262
NC_044220.2	30181075	30181225	151	*	Promoter	11	30181716	30195856	14141	1	CRIP2	XM_030279769.3	-491
NC_044221.2	2329377	2329437	61	*	Promoter	12	2329326	2332258	2933	1	LOC115496469	XR_003961972.2	51
NC_044221.2	2329437	2329613	177	*	Promoter	12	2329326	2332258	2933	1	LOC115496469	XR_003961972.2	111
NC_044221.2	2329613	2329669	57	*	Promoter	12	2308425	2329899	21475	2	KLHL24	XM_030280918.2	230
NC_044221.2	3261706	3261831	126	*	Distal Intergenic	12	3415555	3605836	190282	1	HS6ST1	XM_030280709.3	-153724
NC_044221.2	3889721	3889888	168	*	Promoter	12	3889742	3894183	4442	1	CEP19	XM_030279942.3	0
NC_044221.2	3996992	3997143	152	*	Promoter	12	3987611	3996993	9383	2	D2HGDH	XM_012575535.4	0
NC_044221.2	4550163	4550318	156	*	Promoter	12	4550568	4563166	12599	1	LOC100224389	XM_002194994.5	-250
NC_044221.2	6423490	6423674	185	*	Exon (XM_002193579.6/KCNJ13, exon 2 of 3)	12	6420917	6430059	9143	2	KCNJ13	XM_002193579.6	6385
NC_044221.2	6601199	6601327	129	*	Promoter	12	6601435	6622651	21217	1	ATG16L1	XM_012575568.4	-108
NC_044221.2	10662982	10663162	181	*	Promoter	12	10584745	10662819	78075	2	TRIP12	XM_030280067.3	-163
NC_044221.2	11151245	11151367	123	*	Intron (XM_030280880.3/PCOLCE2, intron 1 of 8)	12	11130091	11151869	21779	2	PCOLCE2	XM_030280880.3	502
NC_044221.2	12359624	12359749	126	*	Distal Intergenic	12	12208614	12212141	3528	2	LOC121470448	XR_005981402.1	-147483
NC_044221.2	14532545	14532622	78	*	Intron (XM_030280478.3/UTS2B, intron 4 of 4)	12	14525129	14534421	9293	1	UTS2B	XM_004176761.5	7416
NC_044221.2	16414858	16415046	189	*	Promoter	12	16414806	16437541	22736	1	COPS7B	XM_032750001.2	52
NC_044221.2	16419290	16419460	171	*	Promoter	12	16419221	16437541	18321	1	COPS7B	XM_012575741.4	69
NC_044221.2	17459270	17459529	260	*	Promoter	12	17459360	17466471	7112	1	EIF4A2	XM_002196054.6	0
NC_044221.2	19695602	19695730	129	*	Exon (XR_005981351.1/LOC121470420, exon 2 of 2)	12	19688696	19696055	7360	1	LOC121470420	XR_005981351.1	6906
NC_044221.2	21685384	21685476	93	*	Promoter	12	21673621	21685413	11793	2	MYNN	XM_030279995.3	0
NC_044221.2	21685476	21685666	191	*	Promoter	12	21685594	21685666	73	2	TRNAV-AAC-3	NA	0
NC_044221.2	21685666	21685862	197	*	Promoter	12	21685594	21685666	73	2	TRNAV-AAC-3	NA	0
NC_044221.2	23776024	23776116	93	*	Distal Intergenic	12	23777369	23830848	53480	1	PPM1L	XM_030280897.3	-1253
NC_044222.2	1264193	1264350	158	*	Promoter	13	1154628	1263982	109355	2	PEAK1	XM_030281789.3	-211
NC_044222.2	3255872	3256080	209	*	Promoter	13	3255953	3267909	11957	1	AP3B2	XM_030281797.3	0
NC_044222.2	3463886	3464101	216	*	Promoter	13	3463890	3492160	28271	1	TRIP4	XM_030281567.3	0
NC_044222.2	3841216	3841423	208	*	Promoter	13	3841398	3841469	72	1	TRNAH-GUG-2	NA	0
NC_044222.2	3841423	3841604	182	*	Promoter	13	3841398	3841469	72	1	TRNAH-GUG-2	NA	25
NC_044222.2	3841604	3841610	7	*	Promoter	13	3841398	3841469	72	1	TRNAH-GUG-2	NA	206
NC_044222.2	3842983	3842990	8	*	Promoter	13	3843125	3843196	72	2	TRNAH-GUG-3	NA	206
NC_044222.2	3842990	3843254	265	*	Promoter	13	3843125	3843196	72	2	TRNAH-GUG-3	NA	0
NC_044222.2	3843254	3843342	89	*	Promoter	13	3843125	3843196	72	2	TRNAH-GUG-3	NA	-58
NC_044222.2	3889873	3889885	13	*	Promoter	13	3890015	3890088	74	2	TRNAI-AAU-4	NA	203
NC_044222.2	3889885	3890411	527	*	Promoter	13	3890015	3890088	74	2	TRNAI-AAU-4	NA	0
NC_044222.2	3890411	3890454	44	*	Promoter	13	3890171	3890242	72	2	TRNAM-CAU-6	NA	-169
NC_044222.2	3894956	3894997	42	*	Promoter	13	3895150	3895221	72	2	TRNAG-UCC-3	NA	224
NC_044222.2	3894997	3895251	255	*	Promoter	13	3895150	3895221	72	2	TRNAG-UCC-3	NA	0
NC_044222.2	3895251	3895344	94	*	Promoter	13	3895150	3895221	72	2	TRNAG-UCC-3	NA	-30
NC_044222.2	5472258	5472352	95	*	Promoter	13	5472639	5508339	35701	1	MTMR10	XM_030282004.3	-287
NC_044222.2	7262059	7262199	141	*	Distal Intergenic	13	7097528	7256501	158974	2	TCF12	XM_030281177.3	-5558
NC_044222.2	10156913	10157021	109	*	Promoter	13	10128802	10156803	28002	2	SECISBP2L	XM_041718377.1	-110
NC_044222.2	10157136	10157263	128	*	Promoter	13	10128802	10156803	28002	2	SECISBP2L	XM_041718377.1	-333
NC_044222.2	11518820	11518890	71	*	Exon (XM_030281273.3/MEX3B, exon 2 of 2)	13	11516248	11521107	4860	1	MEX3B	XM_030281274.3	2572
NC_044222.2	11518890	11519135	246	*	Exon (XM_030281273.3/MEX3B, exon 2 of 2)	13	11516248	11521107	4860	1	MEX3B	XM_030281274.3	2642
NC_044222.2	11519135	11519137	3	*	Exon (XM_030281273.3/MEX3B, exon 2 of 2)	13	11516248	11521107	4860	1	MEX3B	XM_030281274.3	2887
NC_044222.2	11521573	11521744	172	*	Distal Intergenic	13	11516248	11521107	4860	1	MEX3B	XM_030281274.3	5325
NC_044222.2	12312823	12312921	99	*	Intron (XM_030281403.3/CTXND1, intron 2 of 3)	13	12302887	12337688	34802	1	CTXND1	XM_030281404.3	9936
NC_044222.2	12636465	12636651	187	*	Promoter	13	12625367	12636550	11184	2	WDR93	XM_030281458.3	0
NC_044222.2	12786903	12786912	10	*	Promoter	13	12787029	12787101	73	2	TRNAR-UCG	NA	189
NC_044222.2	12786912	12787216	305	*	Promoter	13	12787200	12798830	11631	1	POLG	XM_030281830.3	0
NC_044222.2	12787216	12787291	76	*	Promoter	13	12787200	12798830	11631	1	POLG	XM_030281830.3	16
NC_044222.2	14580252	14580481	230	*	Distal Intergenic	13	14581588	14666854	85267	1	CHD2	XM_030281526.3	-1107
NC_044222.2	14650685	14650853	169	*	Exon (XM_030281526.3/CHD2, exon 30 of 43)	13	14627097	14630532	3436	2	LOC121470532	XR_005981547.1	-20153
NC_044222.2	15910673	15910751	79	*	Distal Intergenic	13	15900815	15910134	9320	1	NR2F2	NM_001198579.2	9858
NC_044222.2	15910751	15910798	48	*	Distal Intergenic	13	15900815	15910134	9320	1	NR2F2	NM_001198579.2	9936
NC_044222.2	15910798	15910918	121	*	Distal Intergenic	13	15900815	15910134	9320	1	NR2F2	NM_001198579.2	9983
NC_044222.2	16932168	16932198	31	*	Promoter	13	16761478	16932328	170851	2	IGF1R	XM_002199807.5	130
NC_044222.2	16932198	16932371	174	*	Promoter	13	16761478	16932328	170851	2	IGF1R	XM_002199807.5	0
NC_044222.2	16932371	16932434	64	*	Promoter	13	16761478	16932328	170851	2	IGF1R	XM_002199807.5	-43
NC_044222.2	17115935	17115938	4	*	Promoter	13	17115977	17197616	81640	1	MEF2A	XM_041718448.1	-39
NC_044222.2	17115938	17116151	214	*	Promoter	13	17115977	17197616	81640	1	MEF2A	XM_041718448.1	0
NC_044222.2	17116151	17116175	25	*	Promoter	13	17115983	17197616	81634	1	MEF2A	XM_030281663.3	168
NC_044222.2	18248402	18248441	40	*	Promoter	13	18238964	18248567	9604	2	INTS14	XM_002192315.5	126
NC_044222.2	18248441	18248656	216	*	Promoter	13	18238964	18248567	9604	2	INTS14	XM_002192315.5	0
NC_044222.2	18248656	18248725	70	*	Promoter	13	18238964	18248567	9604	2	INTS14	XM_002192315.5	-89
NC_044222.2	18333640	18333672	33	*	Promoter	13	18333689	18333760	72	2	TRNAQ-CUG-7	NA	88
NC_044222.2	18333672	18333901	230	*	Promoter	13	18333689	18333760	72	2	TRNAQ-CUG-7	NA	0
NC_044222.2	18333901	18333939	39	*	Promoter	13	18333964	18351195	17232	1	RAB11A	XM_030281851.3	-25
NC_044222.2	18605407	18605513	107	*	Promoter	13	18353140	18605806	252667	2	MEGF11	XM_030281844.3	293
NC_044222.2	18605513	18605580	68	*	Promoter	13	18353140	18605806	252667	2	MEGF11	XM_030281844.3	226
NC_044222.2	18605580	18605605	26	*	Promoter	13	18353140	18605806	252667	2	MEGF11	XM_030281844.3	201
NC_044222.2	18693097	18693231	135	*	Promoter	13	18687546	18693125	5580	2	RPL4	XM_012578030.4	0
NC_044222.2	19747240	19747335	96	*	Distal Intergenic	13	19776662	19804709	28048	2	UACA	XM_030281670.3	57374
NC_044222.2	19833172	19833235	64	*	Promoter	13	19818317	19833087	14771	2	MORF4L1	XM_030281724.3	-85
NC_044222.2	19833235	19833491	257	*	Promoter	13	19833271	19833343	73	2	TRNAK-CUU-2	NA	0
NC_044222.2	19833491	19833692	202	*	Promoter	13	19833271	19833343	73	2	TRNAK-CUU-2	NA	-148
NC_044222.2	20469687	20469802	116	*	Promoter	13	20456520	20469792	13273	2	TUBGCP4	XM_002190084.5	0
NC_044223.2	868978	869134	157	*	Distal Intergenic	14	563179	673752	110574	2	LOC115496799	XR_005981587.1	-195226
NC_044223.2	1367979	1368115	137	*	Promoter	14	1368565	1454941	86377	1	CHD9	XM_030282527.3	-450
NC_044223.2	1401718	1401914	197	*	Promoter	14	1401766	1454941	53176	1	CHD9	XM_030282535.3	0
NC_044223.2	1458032	1458082	51	*	Promoter	14	1458585	1478211	19627	1	RBL2	XM_030282132.3	-503
NC_044223.2	1458082	1458197	116	*	Promoter	14	1458585	1478211	19627	1	RBL2	XM_030282132.3	-388
NC_044223.2	1458197	1458238	42	*	Promoter	14	1458585	1478211	19627	1	RBL2	XM_030282132.3	-347
NC_044223.2	3096122	3096259	138	*	Promoter	14	3096142	3111349	15208	1	DUS2	XM_030282213.3	0
NC_044223.2	3534647	3534742	96	*	Promoter	14	3507537	3534531	26995	2	SLC7A6	XM_030282681.3	-116
NC_044223.2	4571729	4571839	111	*	Exon (XM_030282512.3/GLG1, exon 11 of 26)	14	4590262	4617454	27193	1	PDPR	XM_002187941.6	-18423
NC_044223.2	4756707	4756809	103	*	Promoter	14	4756744	4756814	71	2	TRNAG-GCC-7	NA	5
NC_044223.2	4756809	4756891	83	*	Promoter	14	4756744	4756814	71	2	TRNAG-GCC-7	NA	0
NC_044223.2	4756891	4756983	93	*	Promoter	14	4756744	4756814	71	2	TRNAG-GCC-7	NA	-77
NC_044223.2	4976187	4976312	126	*	Promoter	14	4969635	4976377	6743	2	SETD6	XM_030282201.3	65
NC_044223.2	4976540	4976843	304	*	Promoter	14	4969635	4976377	6743	2	SETD6	XM_030282201.3	-163
NC_044223.2	5677885	5678040	156	*	Promoter	14	5678144	5678226	83	1	TRNAL-CAG-5	NA	-104
NC_044223.2	5678040	5678617	578	*	Promoter	14	5678144	5678226	83	1	TRNAL-CAG-5	NA	0
NC_044223.2	5678617	5678635	19	*	Promoter	14	5678354	5678436	83	2	TRNAL-CAG-6	NA	-181
NC_044223.2	10301670	10301732	63	*	Promoter	14	10276126	10301489	25364	2	FBXO31	XM_030282667.3	-181
NC_044223.2	10301732	10302082	351	*	Promoter	14	10301842	10301914	73	2	TRNAM-CAU-7	NA	0
NC_044223.2	10302082	10302092	11	*	Promoter	14	10301842	10301914	73	2	TRNAM-CAU-7	NA	-168
NC_044223.2	10393252	10393464	213	*	Exon (XM_030282698.3/JPH3, exon 1 of 5)	14	10392444	10441939	49496	1	JPH3	XM_030282698.3	808
NC_044223.2	10467575	10467743	169	*	Distal Intergenic	14	10445149	10465395	20247	2	KLHDC4	XM_002194836.6	-2180
NC_044223.2	11129509	11129570	62	*	Promoter	14	11129439	11183701	54263	1	ACSF3	XM_030282234.3	70
NC_044223.2	11129570	11129680	111	*	Promoter	14	11129439	11183701	54263	1	ACSF3	XM_030282234.3	131
NC_044223.2	11129680	11129751	72	*	Promoter	14	11129439	11183701	54263	1	ACSF3	XM_030282234.3	241
NC_044223.2	11477061	11477236	176	*	Intron (XM_030282491.3/TUBB3, intron 1 of 3)	14	11476358	11479952	3595	1	TUBB3	XM_030282491.3	703
NC_044223.2	12294889	12295134	246	*	Promoter	14	12288104	12295001	6898	2	IST1	XM_030282408.3	0
NC_044223.2	12295134	12295260	127	*	Promoter	14	12288104	12295163	7060	2	IST1	XM_002196790.5	0
NC_044223.2	12295260	12295276	17	*	Promoter	14	12288104	12295260	7157	2	IST1	XM_030282410.3	0
NC_044223.2	12317303	12317347	45	*	Promoter	14	12317293	12354645	37353	1	AP1G1	XM_030282382.3	10
NC_044223.2	12317347	12317553	207	*	Promoter	14	12317293	12354645	37353	1	AP1G1	XM_030282382.3	54
NC_044223.2	12317553	12317682	130	*	Promoter	14	12317779	12354645	36867	1	AP1G1	XM_030282380.3	-97
NC_044223.2	12426277	12426545	269	*	Promoter	14	12426390	12435250	8861	1	KARS1	XM_030282386.3	0
NC_044223.2	12426549	12426558	10	*	Promoter	14	12426390	12435250	8861	1	KARS1	XM_030282386.3	159
NC_044223.2	18126216	18126221	6	*	Promoter	14	18126402	18126475	74	1	TRNAT-AGU	NA	-181
NC_044223.2	18126221	18126582	362	*	Promoter	14	18126402	18126475	74	1	TRNAT-AGU	NA	0
NC_044223.2	18126582	18126631	50	*	Promoter	14	18126402	18126475	74	1	TRNAT-AGU	NA	180
NC_044224.2	8143	8216	74	*	Distal Intergenic	15	19183	22085	2903	2	LOC101234119	XM_041718663.1	13869
NC_044224.2	8216	8438	223	*	Distal Intergenic	15	19183	22085	2903	2	LOC101234119	XM_041718663.1	13647
NC_044224.2	8438	8489	52	*	Distal Intergenic	15	19183	22085	2903	2	LOC101234119	XM_041718663.1	13596
NC_044224.2	33524	33619	96	*	Promoter	15	8986	33470	24485	2	LOC101234119	XR_005981679.1	-54
NC_044224.2	3686547	3686750	204	*	Promoter	15	3686335	4066053	379719	1	FOXP1	XM_041718651.1	212
NC_044224.2	3686750	3686892	143	*	Promoter	15	3687113	4066053	378941	1	FOXP1	XM_030282743.3	-221
NC_044224.2	3686892	3686940	49	*	Promoter	15	3687113	4066053	378941	1	FOXP1	XM_030282743.3	-173
NC_044224.2	3687295	3687440	146	*	Promoter	15	3687473	4066053	378581	1	FOXP1	XM_041718654.1	-33
NC_044224.2	4443045	4443059	15	*	Intron (XM_030282811.3/MITF, intron 4 of 9)	15	4413993	4421464	7472	1	LOC100223651	XM_002188740.4	29052
NC_044224.2	8629726	8629744	19	*	Intron (XM_002188654.6/PRKAR2A, intron 2 of 10)	15	8596825	8599953	3129	2	RPP14	NM_001245212.1	-29773
NC_044224.2	8729194	8729383	190	*	Exon (XM_030282951.3/P4HTM, exon 2 of 9)	15	8728455	8746216	17762	1	P4HTM	XM_030282951.3	739
NC_044224.2	10823537	10823542	6	*	Promoter	15	10806319	10823612	17294	2	TPRA1	XM_012572936.4	70
NC_044224.2	11524094	11524246	153	*	Promoter	15	11523943	11525504	1562	1	LOC115496992	XM_030283304.3	151
NC_044224.2	13660149	13660201	53	*	Promoter	15	13660225	13692024	31800	1	DCP1A	XM_030283016.3	-24
NC_044224.2	14692665	14692712	48	*	Distal Intergenic	15	14699674	14710923	11250	2	LOC121470622	XR_005981729.1	18211
NC_044224.2	14720089	14720105	17	*	Promoter	15	14720222	14722987	2766	1	RPL29	XM_002194662.6	-117
NC_044224.2	14720105	14720265	161	*	Promoter	15	14720222	14722987	2766	1	RPL29	XM_002194662.6	0
NC_044224.2	14720265	14720279	15	*	Promoter	15	14720222	14722987	2766	1	RPL29	XM_002194662.6	43
NC_044224.2	15200371	15200521	151	*	Distal Intergenic	15	15281499	15289440	7942	2	PHF7	XM_041718732.1	88919
NC_044224.2	15356124	15356197	74	*	Promoter	15	15345658	15356176	10519	2	NOL8	XM_030283005.3	0
NC_044224.2	15356245	15356412	168	*	Promoter	15	15356263	15469724	113462	1	LOC116808866	XM_032750635.2	0
NC_044224.2	15841474	15841624	151	*	Intron (XM_032750775.2/LOC100224931, intron 7 of 13)	15	15744477	15833210	88734	2	BSN	XM_030283536.3	-8264
NC_044224.2	17174341	17174476	136	*	Distal Intergenic	15	17177237	17270102	92866	1	IARS1	XM_030283417.3	-2761
NC_044224.2	18655831	18655930	100	*	Intron (XM_032750704.2/RAF1, intron 1 of 16)	15	18632008	18660967	28960	2	RAF1	XM_032750704.2	5037
NC_044224.2	18727532	18727802	271	*	Promoter	15	18728218	18737369	9152	1	LOC100219255	XM_002187520.6	-416
NC_044225.2	252	364	113	*	Distal Intergenic	16	37863	47407	9545	2	KCNMB1	XM_002187697.5	47043
NC_044225.2	1957	2065	109	*	Distal Intergenic	16	37863	47407	9545	2	KCNMB1	XM_002187697.5	45342
NC_044225.2	2251	2366	116	*	Distal Intergenic	16	37863	47407	9545	2	KCNMB1	XM_002187697.5	45041
NC_044225.2	1018343	1018546	204	*	Promoter	16	996484	1018328	21845	2	HSPA9	XM_030283748.3	-15
NC_044225.2	2035975	2036020	46	*	Distal Intergenic	16	2023155	2030126	6972	2	IRF1	XM_030283963.3	-5849
NC_044225.2	7245169	7245294	126	*	Promoter	16	7233526	7245345	11820	2	HDAC3	XM_012576240.3	51
NC_044225.2	9028258	9028427	170	*	Promoter	16	8985876	9028811	42936	2	LOC100230612	XM_002187494.5	384
NC_044225.2	9429646	9429806	161	*	Distal Intergenic	16	9402292	9416644	14353	1	LOC115497071	XR_003962649.3	27354
NC_044225.2	9745393	9745511	119	*	Intron (XM_002187170.6/SPOCK1, intron 2 of 11)	16	9665289	9935436	270148	1	SPOCK1	XM_012575814.4	80104
NC_044225.2	9961790	9961915	126	*	Distal Intergenic	16	9995187	10032925	37739	2	LOC100226815	XM_030284108.3	71010
NC_044225.2	13441078	13441282	205	*	Exon (XM_002194738.6/ITK, exon 13 of 17)	16	13449045	13499483	50439	1	CYFIP2	XM_002198040.5	-7763
NC_044225.2	15767190	15767285	96	*	Promoter	16	15740594	15767196	26603	2	CREBRF	XM_030284169.3	0
NC_044225.2	16587378	16587552	175	*	5' UTR	16	16584016	16592116	8101	1	LOC101234089	XM_004175857.5	3362
NC_044226.2	989156	989162	7	*	Promoter	17	989231	989312	82	2	TRNAL-UAG	NA	150
NC_044226.2	989162	989449	288	*	Promoter	17	989231	989312	82	2	TRNAL-UAG	NA	0
NC_044226.2	989449	989458	10	*	Promoter	17	989231	989312	82	2	TRNAL-UAG	NA	-137
NC_044226.2	1022795	1022888	94	*	Promoter	17	1023074	1023155	82	1	TRNAL-AAG-2	NA	-186
NC_044226.2	1022888	1023259	372	*	Promoter	17	1023241	1049064	25824	1	POLR3E	XM_041719094.1	0
NC_044226.2	1023259	1023280	22	*	Promoter	17	1023243	1052216	28974	1	POLR3E	XM_030284621.3	16
NC_044226.2	3200569	3200694	126	*	Promoter	17	3197644	3200812	3169	2	PSMG3	XM_030284344.3	118
NC_044226.2	4742744	4742814	71	*	Promoter	17	4742936	4752352	9417	1	AP5Z1	XM_030284567.3	-122
NC_044226.2	4742814	4742974	161	*	Promoter	17	4742936	4752352	9417	1	AP5Z1	XM_030284567.3	0
NC_044226.2	4742974	4743090	117	*	Promoter	17	4742936	4752352	9417	1	AP5Z1	XM_030284567.3	38
NC_044226.2	4901820	4901869	50	*	Promoter	17	4845804	4901623	55820	2	TNRC18	XM_041719147.1	-197
NC_044226.2	4901869	4902147	279	*	Promoter	17	4845804	4901623	55820	2	TNRC18	XM_041719147.1	-246
NC_044226.2	4902147	4902217	71	*	Promoter	17	4845804	4901623	55820	2	TNRC18	XM_041719147.1	-524
NC_044226.2	5011075	5011214	140	*	Exon (XM_041719227.1/RNF216, exon 15 of 17)	17	4986559	4989025	2467	1	FSCN1	NM_001245787.1	24516
NC_044226.2	6416941	6417088	148	*	Distal Intergenic	17	6422608	6423873	1266	2	LOC121470729	XR_005981910.1	6785
NC_044226.2	6779537	6779580	44	*	Promoter	17	6779668	6790779	11112	1	CIAO3	XM_032751018.2	-88
NC_044226.2	6779580	6779857	278	*	Promoter	17	6779668	6790779	11112	1	CIAO3	XM_032751018.2	0
NC_044226.2	6779857	6779880	24	*	Promoter	17	6779668	6790779	11112	1	CIAO3	XM_032751019.2	189
NC_044226.2	6944018	6944070	53	*	Promoter	17	6944092	6948134	4043	1	GFER	XM_030284486.3	-22
NC_044226.2	6944070	6944328	259	*	Promoter	17	6944092	6948134	4043	1	GFER	XM_030284486.3	0
NC_044226.2	6944328	6944450	123	*	Promoter	17	6944092	6948134	4043	1	GFER	XM_030284486.3	236
NC_044226.2	9694326	9694428	103	*	Promoter	17	9694540	9694611	72	1	TRNAT-CGU	NA	-112
NC_044226.2	9694428	9694700	273	*	Promoter	17	9694540	9694611	72	1	TRNAT-CGU	NA	0
NC_044226.2	9694700	9694704	5	*	Promoter	17	9694540	9694611	72	1	TRNAT-CGU	NA	160
NC_044226.2	9899609	9899723	115	*	Promoter	17	9891459	9899937	8479	2	SNN	XM_012577394.4	214
NC_044226.2	10215251	10215494	244	*	Promoter	17	10214814	10225837	11024	1	TVP23A	NM_001245579.1	437
NC_044226.2	12894811	12894814	4	*	Intron (XM_030284817.3/RBFOX1, intron 2 of 17)	17	11951392	12746238	794847	2	RBFOX1	XM_030284834.3	-148573
NC_044226.2	13614700	13614712	13	*	Promoter	17	13594759	13614500	19742	2	FAM234A	XM_030285141.3	-200
NC_044226.2	13614718	13614867	150	*	Promoter	17	13594759	13614500	19742	2	FAM234A	XM_030285141.3	-218
NC_044226.2	14077914	14078130	217	*	Promoter	17	13996310	14078058	81749	2	ADCY9	XM_030285269.3	0
NC_044226.2	14129697	14129787	91	*	Promoter	17	14130369	14138387	8019	1	GLIS2	XM_030284582.3	-582
NC_044226.2	15223756	15223774	19	*	Promoter	17	15220747	15223772	3026	2	METTL26	XM_030285157.3	0
NC_044226.2	15223774	15224128	355	*	Promoter	17	15220747	15223774	3028	2	METTL26	XM_030285159.3	0
NC_044226.2	15224128	15224131	4	*	Promoter	17	15223833	15223903	71	2	TRNAG-CCC-3	NA	-225
NC_044226.2	15892411	15892642	232	*	Promoter	17	15892416	15903464	11049	1	ATP6V0C	NM_001198724.1	0
NC_044227.2	60032	60042	11	*	Promoter	18	2676	60093	57418	2	MORC2	XM_041719484.1	51
NC_044227.2	60042	60282	241	*	Promoter	18	2676	60093	57418	2	MORC2	XM_041719484.1	0
NC_044227.2	60282	60289	8	*	Promoter	18	2676	60380	57705	2	MORC2	XM_041719485.1	91
NC_044227.2	1932890	1933027	138	*	Promoter	18	1932878	1953695	20818	1	FBXO21	XR_003962978.3	12
NC_044227.2	2781420	2781572	153	*	Exon (XM_012578131.4/BCR, exon 2 of 23)	18	2729599	2829157	99559	2	BCR	XM_012578131.4	47585
NC_044227.2	2983070	2983122	53	*	Intron (XM_030285320.3/YWHAH, intron 1 of 1)	18	2976438	2983647	7210	2	YWHAH	XM_030285320.3	525
NC_044227.2	7431630	7431637	8	*	Intron (XM_030285805.3/FBRSL1, intron 3 of 18)	18	7368460	7386102	17643	1	LOC121470789	XR_005981998.1	63170
NC_044227.2	9864804	9864899	96	*	Intron (XM_030285905.3/USP30, intron 2 of 11)	18	9854720	9867375	12656	2	USP30	XM_030285905.3	2476
NC_044227.2	9867763	9868010	248	*	Promoter	18	9867742	9886936	19195	1	LOC100224762	XM_012578124.4	21
NC_044227.2	10017488	10017691	204	*	Promoter	18	10012898	10017619	4722	2	FICD	XM_041719273.1	0
NC_044227.2	10914853	10914965	113	*	Promoter	18	10915008	10919186	4179	1	RHOF	XR_004369286.2	-43
NC_044227.2	11218076	11218158	83	*	Promoter	18	11217886	11256602	38717	1	ATP2A2	XM_002192532.6	190
NC_044227.2	12193589	12193602	14	*	Promoter	18	12193713	12193784	72	2	TRNAA-UGC-4	NA	182
NC_044227.2	12193602	12195209	1608	*	Promoter	18	12193713	12193784	72	2	TRNAA-UGC-4	NA	0
NC_044227.2	12195209	12195232	24	*	Promoter	18	12195058	12195129	72	1	TRNAA-UGC-5	NA	151
NC_044227.2	12586837	12586970	134	*	Distal Intergenic	18	12673522	12692999	19478	2	LOC115497405	XR_003962968.1	106029
NC_044227.2	13210542	13210679	138	*	Distal Intergenic	18	13199382	13202208	2827	1	FZD10	XM_002187848.6	11160
NC_044227.2	13390028	13390188	161	*	Distal Intergenic	18	13383302	13387540	4239	1	RAN	NM_001245707.1	6726
NC_044227.2	13666427	13666658	232	*	Promoter	18	13666575	13704352	37778	1	LOC100225651	XM_002187639.5	0
NC_044228.2	598957	599190	234	*	Promoter	19	598938	631104	32167	1	FUS	XM_041719529.1	19
NC_044229.2	738165	738367	203	*	Promoter	20	484211	738261	254051	2	EXD3	XM_030286950.3	0
NC_044229.2	1165590	1165726	137	*	Promoter	20	1165684	1165756	73	1	TRNAT-AGU-2	NA	0
NC_044229.2	1165726	1165869	144	*	Promoter	20	1165684	1165756	73	1	TRNAT-AGU-2	NA	42
NC_044229.2	1165869	1165913	45	*	Promoter	20	1165684	1165756	73	1	TRNAT-AGU-2	NA	185
NC_044229.2	2510818	2511051	234	*	Promoter	20	2510937	2516509	5573	1	SLC31A2	XM_030286612.3	0
NC_044229.2	5509212	5509215	4	*	Promoter	20	5499405	5509245	9841	2	SLC27A4	XM_032751499.2	30
NC_044229.2	5509215	5509486	272	*	Promoter	20	5499405	5509245	9841	2	SLC27A4	XM_032751499.2	0
NC_044229.2	5509486	5509492	7	*	Promoter	20	5509319	5509407	89	1	TRNAR-UCU-2	NA	167
NC_044229.2	5516190	5516372	183	*	Promoter	20	5516093	5519757	3665	1	TRUB2	NM_001245178.1	97
NC_044229.2	5798271	5798383	113	*	Promoter	20	5798320	5809687	11368	1	TBC1D13	XM_030286807.3	0
NC_044229.2	7181487	7181699	213	*	Promoter	20	7172432	7181833	9402	2	TTF1	XM_032751420.2	134
NC_044229.2	7412063	7412090	28	*	Promoter	20	7385631	7412285	26655	2	TSC1	XM_030286749.3	195
NC_044229.2	7412090	7412553	464	*	Promoter	20	7385631	7412285	26655	2	TSC1	XM_030286749.3	0
NC_044229.2	7412553	7412633	81	*	Promoter	20	7385631	7412587	26957	2	TSC1	XM_030286753.3	0
NC_044229.2	7526636	7526810	175	*	Promoter	20	7526658	7530501	3844	1	RPL7A	NM_001245746.2	0
NC_044229.2	7569908	7570454	547	*	Promoter	20	7570173	7589156	18984	1	ADAMTS13	XM_030286348.3	0
NC_044229.2	8557480	8557605	126	*	Distal Intergenic	20	8540814	8551019	10206	2	EGFL7	XM_030286630.3	-6461
NC_044229.2	8612398	8612562	165	*	Distal Intergenic	20	8619636	8661362	41727	1	NOTCH1	XM_030286586.3	-7074
NC_044229.2	8647555	8647642	88	*	Intron (XM_030286586.3/NOTCH1, intron 15 of 33)	20	8665842	8692571	26730	1	SEC16A	XM_030286827.3	-18200
NC_044229.2	10447950	10448117	168	*	Promoter	20	10444273	10448120	3848	2	HSPA5	XM_002192619.5	3
NC_044230.2	943935	943950	16	*	Exon (XM_030287308.3/SOX9, exon 2 of 3)	21	942243	947212	4970	1	SOX9	XM_030287308.3	1692
NC_044230.2	1424395	1424406	12	*	Promoter	21	1401929	1424637	22709	2	BAHCC1	XM_032751587.2	231
NC_044230.2	1424406	1424537	132	*	Promoter	21	1401929	1424637	22709	2	BAHCC1	XM_032751587.2	100
NC_044230.2	1424537	1424586	50	*	Promoter	21	1401929	1424637	22709	2	BAHCC1	XM_032751587.2	51
NC_044230.2	1432466	1432608	143	*	Promoter	21	1432666	1463539	30874	1	SLC38A10	XM_030287263.3	-58
NC_044230.2	1566136	1566235	100	*	Intron (XM_030287692.3/RPTOR, intron 32 of 34)	21	1554689	1558853	4165	2	CHMP6	XM_002195760.6	-7283
NC_044230.2	1616177	1616292	116	*	Intron (XM_030287692.3/RPTOR, intron 9 of 34)	21	1559918	1659659	99742	2	RPTOR	XM_030287692.3	43367
NC_044230.2	2208276	2208406	131	*	Promoter	21	2198026	2208498	10473	2	PCYT2	XM_032751666.2	92
NC_044230.2	3478947	3479021	75	*	Promoter	21	3478738	3483200	4463	1	LOC115497653	XR_003963221.3	209
NC_044230.2	3658093	3658097	5	*	Promoter	21	3658315	3658387	73	2	TRNAR-CCG	NA	290
NC_044230.2	3658097	3658513	417	*	Promoter	21	3650591	3658396	7806	2	C18H17orf58	XM_030287471.3	0
NC_044230.2	3658513	3658525	13	*	Promoter	21	3658634	3666981	8348	1	KPNA2	XM_030287469.3	-109
NC_044230.2	4142851	4143126	276	*	Distal Intergenic	21	4130074	4140716	10643	1	UTP6	XM_012578448.4	12777
NC_044230.2	4970521	4970657	137	*	Intron (XM_041719913.1/MYH10, intron 7 of 41)	21	4926423	5008338	81916	1	MYH10	XM_041719914.1	44098
NC_044230.2	6900813	6900911	99	*	Promoter	21	6901052	6901123	72	1	TRNAM-CAU-8	NA	-141
NC_044230.2	6900911	6901286	376	*	Promoter	21	6901052	6901123	72	1	TRNAM-CAU-8	NA	0
NC_044230.2	6901286	6901364	79	*	Promoter	21	6901052	6901123	72	1	TRNAM-CAU-8	NA	234
NC_044230.2	6901942	6901968	27	*	Promoter	21	6902083	6902154	72	1	TRNAQ-CUG-8	NA	-115
NC_044230.2	6901968	6902214	247	*	Promoter	21	6902083	6902154	72	1	TRNAQ-CUG-8	NA	0
NC_044230.2	6902214	6902245	32	*	Promoter	21	6902083	6902154	72	1	TRNAQ-CUG-8	NA	131
NC_044230.2	6902881	6902941	61	*	Promoter	21	6903014	6903085	72	1	TRNAQ-UUG	NA	-73
NC_044230.2	6902941	6903107	167	*	Promoter	21	6903014	6903085	72	1	TRNAQ-UUG	NA	0
NC_044230.2	6903107	6903148	42	*	Promoter	21	6903014	6903085	72	1	TRNAQ-UUG	NA	93
NC_044230.2	7498077	7498157	81	*	Distal Intergenic	21	7514195	7612945	98751	1	TNRC6C	XM_012578542.4	-16038
NC_044230.2	7680939	7681058	120	*	Promoter	21	7639970	7680875	40906	2	SEC14L1	XM_030287119.3	-64
NC_044230.2	8319095	8319267	173	*	Promoter	21	8318869	8324602	5734	1	TRIM65	XM_030287310.3	226
NC_044230.2	8494004	8494131	128	*	Promoter	21	8465045	8494155	29111	2	LOC100228473	XM_002196628.5	24
NC_044230.2	8494131	8494321	191	*	Promoter	21	8465045	8494155	29111	2	LOC100228473	XM_002196628.5	0
NC_044230.2	8494321	8494385	65	*	Promoter	21	8494402	8531797	37396	1	RECQL5	XM_041719806.1	-17
NC_044230.2	8936703	8936781	79	*	Promoter	21	8931861	8936907	5047	2	LOC105760997	XM_041719939.1	126
NC_044230.2	8936781	8937054	274	*	Promoter	21	8931861	8936907	5047	2	LOC105760997	XM_041719939.1	0
NC_044230.2	8937054	8937055	2	*	Promoter	21	8936930	8937002	73	1	TRNAR-UCG-2	NA	124
NC_044230.2	8939486	8939498	13	*	Promoter	21	8939633	8939705	73	1	TRNAR-CCU-3	NA	-135
NC_044230.2	8939498	8939697	200	*	Promoter	21	8939633	8939705	73	1	TRNAR-CCU-3	NA	0
NC_044230.2	8939697	8939759	63	*	Promoter	21	8939633	8939705	73	1	TRNAR-CCU-3	NA	64
NC_044230.2	9644254	9644437	184	*	Exon (XM_012578599.4/SPAG9, exon 9 of 26)	21	9623317	9658646	35330	2	SPAG9	XM_012578599.4	14209
NC_044230.2	10983539	10983557	19	*	Promoter	21	10983593	10983664	72	1	TRNAT-CGU-2	NA	-36
NC_044230.2	10983557	10983733	177	*	Promoter	21	10983593	10983664	72	1	TRNAT-CGU-2	NA	0
NC_044230.2	10983733	10983773	41	*	Promoter	21	10983593	10983664	72	1	TRNAT-CGU-2	NA	140
NC_044231.2	391754	391893	140	*	Intron (XM_030287991.3/PAFAH1B1, intron 8 of 10)	22	386325	412065	25741	2	PAFAH1B1	XM_030287991.3	20172
NC_044231.2	1719254	1719335	82	*	Intron (XM_041720042.1/MYO19, intron 18 of 20)	22	1724812	1726391	1580	2	ZNHIT3	XM_030287919.3	7056
NC_044231.2	2591072	2591100	29	*	Promoter	22	2561214	2591109	29896	2	CLTC	XM_030288157.3	9
NC_044231.2	2591100	2591227	128	*	Promoter	22	2561214	2591109	29896	2	CLTC	XM_030288157.3	0
NC_044231.2	2591227	2591246	20	*	Promoter	22	2561214	2591109	29896	2	CLTC	XM_030288160.3	-118
NC_044231.2	2828797	2828876	80	*	Intron (XM_041719965.1/TEX14, intron 24 of 26)	22	2837917	2841451	3535	2	LOC100228079	XM_002198907.4	12575
NC_044231.2	3015169	3015339	171	*	Promoter	22	3010884	3015398	4515	2	GLOD4	XM_030288322.3	59
NC_044231.2	3140240	3140409	170	*	Promoter	22	3140331	3147129	6799	1	LOC121470911	XR_005982200.1	0
NC_044231.2	3362020	3362226	207	*	Promoter	22	3360107	3361514	1408	2	UBB	NM_001245830.1	-506
NC_044231.2	3362226	3362230	5	*	Promoter	22	3360107	3361514	1408	2	UBB	NM_001245830.1	-712
NC_044231.2	3362230	3362437	208	*	Promoter	22	3360107	3361514	1408	2	UBB	NM_001245830.1	-716
NC_044231.2	3362505	3362672	168	*	Promoter	22	3360107	3361514	1408	2	UBB	NM_001245830.1	-991
NC_044231.2	3788811	3789012	202	*	Promoter	22	3778049	3788937	10889	2	NSRP1	XM_002195427.6	0
NC_044231.2	4968370	4968537	168	*	Promoter	22	4968297	4985603	17307	1	NCBP3	XM_002196870.5	73
NC_044231.2	5052834	5052966	133	*	Intron (XM_030287891.3/LRRC75A, intron 1 of 3)	22	4997976	5057203	59228	2	LRRC75A	XM_030287891.3	4237
NC_044231.2	5181303	5181317	15	*	Promoter	22	5158687	5181455	22769	2	LOC100219437	XM_002196486.5	138
NC_044231.2	5181317	5181660	344	*	Promoter	22	5158687	5181455	22769	2	LOC100219437	XM_002196486.5	0
NC_044231.2	5181660	5181712	53	*	Promoter	22	5181507	5181577	71	2	TRNAG-GCC-9	NA	-83
NC_044231.2	5204602	5204755	154	*	Promoter	22	5204555	5215289	10735	1	GUSB	XM_012568634.4	47
NC_044231.2	6605674	6605774	101	*	Distal Intergenic	22	6627933	6643227	15295	2	LOC115497813	NA	37453
NC_044232.2	281186	281320	135	*	Promoter	23	267247	281321	14075	2	NFS1	XM_012570150.3	1
NC_044232.2	318054	318104	51	*	Promoter	23	318183	318254	72	2	TRNAE-UUC-3	NA	150
NC_044232.2	318104	318436	333	*	Promoter	23	318183	318254	72	2	TRNAE-UUC-3	NA	0
NC_044232.2	992165	992206	42	*	Promoter	23	970775	991606	20832	2	GGT7	XM_002195632.6	-559
NC_044232.2	1518701	1518817	117	*	Promoter	23	1518243	1535856	17614	1	MAP1LC3A	NM_001245589.1	458
NC_044232.2	3084179	3084279	101	*	Intron (XM_030288440.3/SOGA1, intron 3 of 15)	23	3068270	3096425	28156	2	SOGA1	XM_030288440.3	12146
NC_044232.2	4104086	4104141	56	*	Intron (XM_030288733.3/MYBL2, intron 4 of 13)	23	4093320	4106552	13233	2	MYBL2	XM_030288733.3	2411
NC_044232.2	5977615	5977733	119	*	Intron (XM_030288820.3/RIMS4, intron 1 of 5)	23	5946842	6002471	55630	1	RIMS4	XM_030288820.3	30773
NC_044232.2	6915518	6915612	95	*	Promoter	23	6915610	6925752	10143	1	ZNF335	XM_030288601.3	0
NC_044232.2	6915612	6915723	112	*	Promoter	23	6915610	6925752	10143	1	ZNF335	XM_030288601.3	2
NC_044232.2	6915723	6915767	45	*	Promoter	23	6915745	6925752	10008	1	ZNF335	XM_030288600.3	0
NC_044232.2	7535130	7535199	70	*	Promoter	23	7534759	7547104	12346	1	DUSP15	XM_041720293.1	371
NC_044232.2	7636001	7636016	16	*	Promoter	23	7631748	7636010	4263	2	REM1	XM_030288539.3	0
NC_044232.2	7636016	7636141	126	*	Promoter	23	7631748	7636010	4263	2	REM1	XM_032751985.2	-6
NC_044232.2	7636141	7636188	48	*	Promoter	23	7631748	7636010	4263	2	REM1	XM_032751985.2	-131
NC_044232.2	7750257	7750309	53	*	Promoter	23	7750246	7757415	7170	1	PSMF1	XM_002197157.5	11
NC_044232.2	7750309	7750495	187	*	Promoter	23	7750246	7757415	7170	1	PSMF1	XM_002197157.5	63
NC_044232.2	7750495	7750543	49	*	Promoter	23	7750246	7757415	7170	1	PSMF1	XM_002197157.5	249
NC_044232.2	7830490	7830582	93	*	Promoter	23	7824319	7830779	6461	2	NSFL1C	NM_001245477.1	197
NC_044232.2	7830731	7830753	23	*	Promoter	23	7824319	7830779	6461	2	NSFL1C	NM_001245477.1	26
NC_044232.2	7830753	7830881	129	*	Promoter	23	7824319	7830779	6461	2	NSFL1C	NM_001245477.1	0
NC_044232.2	7830881	7830890	10	*	Promoter	23	7824319	7830779	6461	2	NSFL1C	NM_001245477.1	-102
NC_044232.2	8126054	8126222	169	*	Promoter	23	8074012	8126291	52280	2	ZBTB46	XM_012570260.4	69
NC_044232.2	8167960	8167990	31	*	Promoter	23	8168179	8168250	72	1	TRNAE-CUC-2	NA	-189
NC_044232.2	8167990	8168316	327	*	Promoter	23	8168179	8168250	72	1	TRNAE-CUC-2	NA	0
NC_044232.2	8168316	8168366	51	*	Promoter	23	8168179	8168250	72	1	TRNAE-CUC-2	NA	137
NC_044232.2	8637107	8637274	168	*	Exon (XM_030288565.3/MYT1, exon 12 of 23)	23	8667975	8681123	13149	1	PCMTD2	XM_041720187.1	-30701
NC_044232.2	8756222	8756347	126	*	5' UTR	23	8755635	8771507	15873	1	EEF1A2	XM_002198209.6	587
NC_044232.2	9134201	9134272	72	*	Promoter	23	9133660	9133790	131	2	MIR124-3	NR_049009.1	-411
NC_044232.2	12759249	12759433	185	*	Promoter	23	12757136	12759244	2109	2	PFDN4	NM_001245688.2	-5
NC_044232.2	14151445	14151543	99	*	Intron (XM_030288506.3/SLC9A8, intron 13 of 15)	23	14139196	14140342	1147	1	LOC115497857	XR_004369556.2	12249
NC_044233.2	530516	530683	168	*	Intron (XM_030289536.3/RERE, intron 6 of 22)	24	459261	622404	163144	2	RERE	XM_030289536.3	91721
NC_044233.2	1421290	1421359	70	*	Exon (XM_002186602.6/LOC100218414, exon 6 of 6)	24	1417587	1424230	6644	1	LOC100218414	XM_002186602.6	3703
NC_044233.2	4921554	4921688	135	*	Promoter	24	4916012	4921712	5701	2	UBIAD1	XM_030289427.3	24
NC_044233.2	5004218	5004430	213	*	Promoter	24	5004039	5011347	7309	1	SRM	XM_030289186.3	179
NC_044233.2	5242723	5242873	151	*	Promoter	24	5242576	5272444	29869	1	USP48	XM_030289088.3	147
NC_044233.2	5576389	5576589	201	*	3' UTR	24	5584833	5651012	66180	1	SPEN	XM_030289436.3	-8244
NC_044233.2	6809064	6809207	144	*	Promoter	24	6805956	6809264	3309	2	MUL1	XM_002192985.4	57
NC_044234.2	46063	46188	126	*	Intron (XM_002186517.5/POLB, intron 13 of 13)	25	49517	61454	11938	1	VDAC3	XM_041720480.1	-3329
NC_044234.2	104980	105084	105	*	Promoter	25	105016	141675	36660	1	KAT6A	XM_030290089.3	0
NC_044234.2	221730	221895	166	*	5' UTR	25	214811	224007	9197	2	GPAT4	XM_030290026.3	2112
NC_044234.2	663617	663751	135	*	Promoter	25	663628	667882	4255	1	BRF2	XM_030290163.3	0
NC_044234.2	694868	695017	150	*	Promoter	25	688812	694699	5888	2	PLPBP	XM_002193938.6	-169
NC_044234.2	2889523	2889648	126	*	Promoter	25	2890115	2933299	43185	1	DPYSL2	XM_030290140.3	-467
NC_044234.2	3508025	3508137	113	*	Promoter	25	3502783	3508230	5448	2	PCYOX1	XM_030289956.3	93
NC_044234.2	3508137	3508444	308	*	Promoter	25	3502783	3508230	5448	2	PCYOX1	XM_030289956.3	0
NC_044234.2	3508444	3508445	2	*	Promoter	25	3508311	3508381	71	1	TRNAG-CCC-4	NA	133
NC_044235.2	730183	730299	117	*	Distal Intergenic	26	743781	840648	96868	1	GRIK3	XM_030290259.3	-13482
NC_044235.2	2053931	2054008	78	*	3' UTR	26	2058141	2058966	826	2	LOC115498287	XR_003963707.3	4958
NC_044235.2	2054008	2054152	145	*	3' UTR	26	2058141	2058966	826	2	LOC115498287	XR_003963707.3	4814
NC_044235.2	2054152	2054262	111	*	Downstream (<=300bp)	26	2058141	2058966	826	2	LOC115498287	XR_003963707.3	4704
NC_044235.2	3553838	3554107	270	*	Promoter	26	3554270	3566819	12550	1	LOC115498294	XR_003963710.3	-163
NC_044235.2	4949487	4949612	126	*	Distal Intergenic	26	4918277	4918798	522	2	LOC115498280	XR_003963701.3	-30689
NC_044235.2	4954211	4954353	143	*	Distal Intergenic	26	4918277	4918798	522	2	LOC115498280	XR_003963701.3	-35413
NC_044235.2	5784263	5784371	109	*	Distal Intergenic	26	5722662	5772789	50128	1	SDC3	XR_005982452.1	61601
NC_044235.2	6452749	6452807	59	*	Promoter	26	6452594	6461474	8881	1	SRSF4	XM_030290559.2	155
NC_044236.2	3772	3992	221	*	Promoter	27	4832	9649	4818	1	LOC121468060	XM_041720949.1	-840
NC_044236.2	1930614	1930621	8	*	Promoter	27	1913902	1931003	17102	2	DCPS	XM_012570807.4	382
NC_044236.2	4013885	4014010	126	*	Exon (XM_041720869.1/LOC115498346, exon 9 of 14)	27	4009710	4017953	8244	1	LOC115498346	XM_041720869.1	4175
NC_044236.2	4167111	4167191	81	*	Intron (XM_030290880.3/GRAMD1B, intron 1 of 21)	27	4092564	4170385	77822	2	GRAMD1B	XM_030290880.3	3194
NC_044236.2	4167191	4167234	44	*	Intron (XM_030290880.3/GRAMD1B, intron 1 of 21)	27	4092564	4170385	77822	2	GRAMD1B	XM_030290880.3	3151
NC_044236.2	4167234	4167416	183	*	Intron (XM_030290880.3/GRAMD1B, intron 1 of 21)	27	4092564	4170385	77822	2	GRAMD1B	XM_030290880.3	2969
NC_044236.2	4324667	4324699	33	*	Promoter	27	4324595	4329431	4837	1	HSPA8	XM_030290727.3	72
NC_044236.2	4324699	4324840	142	*	Promoter	27	4324595	4329431	4837	1	HSPA8	XM_030290727.3	104
NC_044236.2	4324840	4324855	16	*	Promoter	27	4324595	4329431	4837	1	HSPA8	XM_030290727.3	245
NC_044236.2	5327347	5327481	135	*	Distal Intergenic	27	5299453	5310808	11356	2	OAF	XM_030290854.3	-16539
NC_044236.2	5783925	5784113	189	*	Promoter	27	5746981	5783647	36667	2	CBL	XR_005982503.1	-278
NC_044236.2	7293490	7293535	46	*	Intron (XM_030290825.3/ZBTB16, intron 3 of 6)	27	7316520	7322650	6131	2	LOC100229133	XM_030290827.3	29115
NC_044236.2	7293535	7293901	367	*	Intron (XM_030290825.3/ZBTB16, intron 3 of 6)	27	7316520	7322650	6131	2	LOC100229133	XM_030290827.3	28749
NC_044236.2	7293901	7293921	21	*	Intron (XM_030290825.3/ZBTB16, intron 3 of 6)	27	7316520	7322650	6131	2	LOC100229133	XM_030290827.3	28729
NC_044236.2	7371932	7371939	8	*	Promoter	27	7372170	7412569	40400	1	KMT2A	XM_030290728.3	-231
NC_044236.2	7371939	7372198	260	*	Promoter	27	7372170	7412569	40400	1	KMT2A	XM_030290728.3	0
NC_044236.2	7372198	7372222	25	*	Promoter	27	7372170	7412569	40400	1	KMT2A	XM_030290730.3	28
NC_044236.2	7491689	7491862	174	*	Distal Intergenic	27	7495887	7496787	901	1	LOC115498318	XM_030290721.1	-4025
NC_044236.2	7552753	7552811	59	*	Promoter	27	7544859	7553129	8271	2	CXCR5	XM_004176683.5	318
NC_044237.2	560478	560641	164	*	Intron (XM_030291510.3/MEF2D, intron 2 of 12)	28	559387	611938	52552	1	MEF2D	XM_030291513.3	1091
NC_044237.2	1286221	1286229	9	*	Promoter	28	1286337	1286410	74	2	TRNAR-UCU-3	NA	181
NC_044237.2	1286229	1286535	307	*	Promoter	28	1286337	1286410	74	2	TRNAR-UCU-3	NA	0
NC_044237.2	1286535	1286587	53	*	Promoter	28	1286337	1286410	74	2	TRNAR-UCU-3	NA	-125
NC_044237.2	1507411	1507569	159	*	Promoter	28	1497959	1507183	9225	2	USF1	XM_030291342.3	-228
NC_044237.2	1826978	1827083	106	*	Promoter	28	1816917	1827134	10218	2	SV2A	XM_030291250.3	51
NC_044237.2	2194796	2194844	49	*	Promoter	28	2194937	2195008	72	2	TRNAM-CAU-9	NA	164
NC_044237.2	2194844	2195110	267	*	Promoter	28	2194937	2195008	72	2	TRNAM-CAU-9	NA	0
NC_044237.2	2195110	2195148	39	*	Promoter	28	2195233	2199443	4211	1	ILF2	XM_030291420.3	-85
NC_044237.2	2737387	2737470	84	*	Promoter	28	2733200	2737445	4246	2	VPS72	XM_030291443.3	0
NC_044237.2	2737470	2737741	272	*	Promoter	28	2733200	2737445	4246	2	VPS72	XM_030291443.3	-25
NC_044237.2	2737741	2737746	6	*	Promoter	28	2733200	2737445	4246	2	VPS72	XM_030291443.3	-296
NC_044237.2	2819737	2819904	168	*	Promoter	28	2810806	2820067	9262	2	LOC100221156	XM_041721187.1	163
NC_044238.2	58020	58100	81	*	Intron (XM_041721197.1/LOC121471140, intron 11 of 15)	29	52445	75302	22858	2	LOC121471140	XM_041721197.1	17202
NC_044238.2	58100	58201	102	*	Exon (XM_041721197.1/LOC121471140, exon 11 of 16)	29	52445	75302	22858	2	LOC121471140	XM_041721197.1	17101
NC_044238.2	58201	58219	19	*	Exon (XM_041721197.1/LOC121471140, exon 11 of 16)	29	52445	75302	22858	2	LOC121471140	XM_041721197.1	17083
NC_044238.2	1299715	1299868	154	*	Promoter	29	1299792	1311564	11773	1	PHTF1	XM_030255819.3	0
NC_044238.2	2398287	2398297	11	*	Promoter	29	2398370	2400969	2600	1	TOMM6	XM_041721284.1	-73
NC_044238.2	2398297	2398454	158	*	Promoter	29	2398370	2400969	2600	1	TOMM6	XM_041721284.1	0
NC_044238.2	2398454	2398529	76	*	Promoter	29	2398373	2401309	2937	1	TOMM6	XR_005982555.1	81
NC_044238.2	2914467	2914480	14	*	Promoter	29	2914568	2914640	73	1	TRNAK-UUU-3	NA	-88
NC_044238.2	2914480	2915040	561	*	Promoter	29	2914568	2914640	73	1	TRNAK-UUU-3	NA	0
NC_044238.2	2915040	2915050	11	*	Promoter	29	2914825	2914897	73	2	TRNAK-UUU-4	NA	-143
NC_044238.2	3249173	3249197	25	*	Promoter	29	3249269	3249340	72	2	TRNAW-CCA-4	NA	143
NC_044238.2	3249197	3249427	231	*	Promoter	29	3249269	3249340	72	2	TRNAW-CCA-4	NA	0
NC_044238.2	3575460	3575581	122	*	3' UTR	29	3575149	3579768	4620	2	RAB7B	XM_030291834.3	4187
NC_044238.2	5327527	5327580	54	*	Exon (XM_041721234.1/GPR37L1, exon 1 of 2)	29	5326952	5332348	5397	1	GPR37L1	XM_041721235.1	575
NC_044238.2	6447102	6447151	50	*	Intron (XM_002198424.6/ADORA1, intron 2 of 2)	29	6444732	6469011	24280	1	ADORA1	XM_002198424.6	2370
NC_044239.2	913432	913471	40	*	Promoter	30	913648	913719	72	2	TRNAQ-UUG-2	NA	248
NC_044239.2	913471	913937	467	*	Promoter	30	913648	913719	72	2	TRNAQ-UUG-2	NA	0
NC_044239.2	913937	913963	27	*	Promoter	30	913648	913719	72	2	TRNAQ-UUG-2	NA	-218
NC_044239.2	1586531	1586640	110	*	Distal Intergenic	30	1517183	1585286	68104	2	SRCIN1	XM_041721437.1	-1245
NC_044239.2	1648491	1648592	102	*	Promoter	30	1648623	1648696	74	1	TRNAN-GUU-6	NA	-31
NC_044239.2	1648592	1648799	208	*	Promoter	30	1648623	1648696	74	1	TRNAN-GUU-6	NA	0
NC_044239.2	1648799	1648825	27	*	Promoter	30	1648623	1648696	74	1	TRNAN-GUU-6	NA	176
NC_044239.2	2720555	2720558	4	*	Promoter	30	2720868	2736507	15640	1	SMARCE1	XM_041721543.1	-310
NC_044239.2	2720558	2720751	194	*	Promoter	30	2720868	2736507	15640	1	SMARCE1	XM_041721543.1	-117
NC_044239.2	2720751	2720855	105	*	Promoter	30	2720868	2736507	15640	1	SMARCE1	XM_041721543.1	-13
NC_044239.2	2899576	2899905	330	*	Promoter	30	2894266	2899538	5273	2	MSL1	XM_030256012.3	-38
NC_044239.2	3185911	3186065	155	*	Promoter	30	3185950	3220722	34773	1	FBXL20	XM_041721540.1	0
NC_044239.2	3249454	3249457	4	*	Promoter	30	3249535	3249606	72	1	TRNAC-GCA-8	NA	-78
NC_044239.2	3249457	3249639	183	*	Promoter	30	3249535	3249606	72	1	TRNAC-GCA-8	NA	0
NC_044239.2	3249639	3249726	88	*	Promoter	30	3249535	3249606	72	1	TRNAC-GCA-8	NA	104
NC_044239.2	3315448	3315516	69	*	Promoter	30	3315608	3315679	72	1	TRNAC-GCA-9	NA	-92
NC_044239.2	3315516	3316094	579	*	Promoter	30	3316089	3321414	5326	1	RPL23	XM_030255937.3	0
NC_044239.2	3316094	3316095	2	*	Promoter	30	3316089	3321414	5326	1	RPL23	XM_030255937.3	5
NC_044239.2	3356086	3356129	44	*	Promoter	30	3355588	3366240	10653	1	ARHGAP27	XM_030256020.3	498
NC_044239.2	3356129	3356246	118	*	Exon (XM_030256020.3/ARHGAP27, exon 1 of 15)	30	3355588	3366240	10653	1	ARHGAP27	XM_030256020.3	541
NC_044239.2	3356246	3356254	9	*	Exon (XM_030256020.3/ARHGAP27, exon 1 of 15)	30	3355588	3366240	10653	1	ARHGAP27	XM_030256020.3	658
NC_044239.2	3727761	3727794	34	*	Promoter	30	3725950	3727393	1444	2	HEXIM1	NM_001245403.1	-368
NC_044239.2	3727794	3728096	303	*	Promoter	30	3725950	3727393	1444	2	HEXIM1	NM_001245403.1	-401
NC_044239.2	3728096	3728101	6	*	Promoter	30	3725950	3727393	1444	2	HEXIM1	NM_001245403.1	-703
NC_044240.2	117402	117404	3	*	Intron (XM_032743837.2/GATAD2A, intron 2 of 12)	31	103116	123115	20000	2	GATAD2A	XM_032743837.2	5711
NC_044240.2	195048	195050	3	*	Promoter	31	190455	195045	4591	2	RFXANK	XM_030256517.3	-3
NC_044240.2	195050	195215	166	*	Promoter	31	195112	199455	4344	1	BORCS8	XM_030256893.3	0
NC_044240.2	195215	195244	30	*	Promoter	31	190455	195172	4718	2	RFXANK	XM_030256516.3	-43
NC_044240.2	213065	213176	112	*	Intron (XM_030257048.3/TMEM161A, intron 2 of 13)	31	211620	247843	36224	1	TMEM161A	XM_030257048.3	1445
NC_044240.2	214549	214674	126	*	Intron (XM_030257048.3/TMEM161A, intron 2 of 13)	31	211620	247843	36224	1	TMEM161A	XM_030257048.3	2929
NC_044240.2	613232	613411	180	*	Intron (NM_001245518.1/LSM4, intron 3 of 4)	31	611094	617035	5942	1	LSM4	NM_001245518.1	2138
NC_044240.2	1317264	1317297	34	*	Promoter	31	1317335	1317408	74	1	TRNAN-GUU-7	NA	-38
NC_044240.2	1317297	1317669	373	*	Promoter	31	1317335	1317408	74	1	TRNAN-GUU-7	NA	0
NC_044240.2	1317669	1317672	4	*	Promoter	31	1317688	1321551	3864	1	NDUFS7	NM_001245726.2	-16
NC_044240.2	1373997	1374185	189	*	Promoter	31	1372449	1374163	1715	2	C28H19orf25	XM_032743821.2	0
NC_044240.2	1644694	1644855	162	*	Promoter	31	1624916	1644605	19690	2	DPP9	XM_002198057.6	-89
NC_044240.2	1644855	1645751	897	*	Promoter	31	1645608	1650292	4685	1	LOC115490841	XR_003956784.3	0
NC_044240.2	1645751	1645825	75	*	Promoter	31	1645608	1650292	4685	1	LOC115490841	XR_003956784.3	143
NC_044240.2	2398720	2398902	183	*	Promoter	31	2398733	2398839	107	2	LOC115490922	XR_003956834.1	0
NC_044240.2	3190800	3190925	126	*	Promoter	31	3190559	3218763	28205	1	MAST3	XM_041710918.1	241
NC_044240.2	3515804	3515866	63	*	Intron (XM_041710979.1/ADAMTS10, intron 1 of 24)	31	3461905	3525143	63239	2	ADAMTS10	XM_041710979.1	9277
NC_044240.2	4415671	4415686	16	*	Intron (XM_041711008.1/TCF3, intron 6 of 17)	31	4445151	4448161	3011	1	UQCR11	NM_001246260.1	-29465
NC_044240.2	4978260	4978440	181	*	Promoter	31	4978106	4986733	8628	1	ANGPTL4	XM_030256950.3	154
NC_044241.2	2380787	2380912	126	*	Promoter	32	2381088	2393771	12684	1	HDHD2	XM_041711117.1	-176
NC_044241.2	2457399	2457649	251	*	3' UTR	32	2452223	2458950	6728	1	LOC100223901	XM_032744436.2	5176
NC_044241.2	2457751	2457821	71	*	3' UTR	32	2452223	2458950	6728	1	LOC100223901	XM_032744436.2	5528
NC_044241.2	2460211	2460401	191	*	Distal Intergenic	32	2452223	2458950	6728	1	LOC100223901	XM_032744436.2	7988
NC_044241.2	6412961	6413187	227	*	Distal Intergenic	32	6402355	6406260	3906	1	LOC100221796	XM_030258488.3	10606
NC_044241.2	6413371	6413551	181	*	Distal Intergenic	32	6402355	6406260	3906	1	LOC100221796	XM_030258488.3	11016
NC_044241.2	6413769	6413947	179	*	Distal Intergenic	32	6402355	6406260	3906	1	LOC100221796	XM_030258488.3	11414
NC_044241.2	6414606	6414813	208	*	Distal Intergenic	32	6402355	6406260	3906	1	LOC100221796	XM_030258488.3	12251
NC_044241.2	6415539	6415744	206	*	Distal Intergenic	32	6402355	6406260	3906	1	LOC100221796	XM_030258488.3	13184
NC_044241.2	6416589	6416786	198	*	Distal Intergenic	32	6402355	6406260	3906	1	LOC100221796	XM_030258488.3	14234
NC_044241.2	6420462	6420722	261	*	Distal Intergenic	32	6402355	6406260	3906	1	LOC100221796	XM_030258488.3	18107
NC_044241.2	6420887	6421077	191	*	Distal Intergenic	32	6402355	6406260	3906	1	LOC100221796	XM_030258488.3	18532
NC_044241.2	6425197	6425465	269	*	Distal Intergenic	32	6426110	6443943	17834	2	LOC115491039	XM_041711329.1	18478
NC_044241.2	6432383	6432572	190	*	Intron (XM_041711330.1/LOC115491039, intron 9 of 16)	32	6426110	6443943	17834	2	LOC115491039	XM_041711329.1	11371
NC_044241.2	6435211	6435391	181	*	Intron (XM_041711330.1/LOC115491039, intron 9 of 16)	32	6426110	6443943	17834	2	LOC115491039	XM_041711329.1	8552
NC_044241.2	6436002	6436144	143	*	Intron (XM_041711330.1/LOC115491039, intron 9 of 16)	32	6426110	6443943	17834	2	LOC115491039	XM_041711329.1	7799
NC_044241.2	6436658	6437005	348	*	Exon (XM_041711330.1/LOC115491039, exon 8 of 17)	32	6426110	6443943	17834	2	LOC115491039	XM_041711329.1	6938
NC_044241.2	6440788	6440991	204	*	Intron (XM_041711330.1/LOC115491039, intron 3 of 16)	32	6426110	6443943	17834	2	LOC115491039	XM_041711329.1	2952
NC_044241.2	6441357	6441547	191	*	Exon (XM_041711330.1/LOC115491039, exon 3 of 17)	32	6426110	6443943	17834	2	LOC115491039	XM_041711329.1	2396
NC_044241.2	6442525	6442748	224	*	Exon (XM_041711330.1/LOC115491039, exon 2 of 17)	32	6426110	6443943	17834	2	LOC115491039	XM_041711329.1	1195
NC_044241.2	6442917	6443054	138	*	Intron (XM_041711330.1/LOC115491039, intron 1 of 16)	32	6426110	6443943	17834	2	LOC115491039	XM_041711329.1	889
NC_044241.2	6477807	6477946	140	*	Promoter	32	6473888	6477797	3910	2	HINT1	NM_001145560.1	-10
NC_044241.2	6990628	6990825	198	*	Promoter	32	6990450	7101574	111125	1	AUH	XM_041711412.1	178
NC_044241.2	8130228	8130388	161	*	Promoter	32	8069935	8130146	60212	2	SPIN1	XM_012577396.4	-82
NC_044241.2	10241003	10241128	126	*	Promoter	32	10240866	10313961	73096	1	PTCH1	XM_030257442.3	137
NC_044241.2	14986498	14986780	283	*	3' UTR	32	14983500	14993314	9815	2	NR2F1	XM_032746011.2	6534
NC_044241.2	17002493	17002751	259	*	Distal Intergenic	32	16998191	16999884	1694	1	LOC121468088	XR_005978047.1	4302
NC_044241.2	17119654	17119754	101	*	Distal Intergenic	32	17112592	17115755	3164	2	LOC115491134	XR_005978164.1	-3899
NC_044241.2	17989219	17989494	276	*	Intron (XM_041711244.1/LOC116808147, intron 3 of 8)	32	17982405	17995747	13343	1	LOC116808147	XM_041711244.1	6814
NC_044241.2	18375338	18375542	205	*	Distal Intergenic	32	18413978	18425236	11259	1	LOC100223460	XM_030258573.3	-38436
NC_044241.2	18475901	18476059	159	*	Intron (XM_030258299.3/LOC115491068, intron 1 of 1)	32	18474886	18476269	1384	1	LOC115491068	XM_030258299.3	1015
NC_044241.2	18510042	18510486	445	*	5' UTR	32	18508572	18511714	3143	2	LOC121468134	XM_041711276.1	1228
NC_044241.2	22959776	22959840	65	*	Promoter	32	22864261	22959898	95638	2	APBA1	XM_012577461.4	58
NC_044241.2	27378493	27378660	168	*	Promoter	32	27378425	27386002	7578	1	TMED7	XM_032744193.2	68
NC_044241.2	27768233	27768468	236	*	Promoter	32	27713491	27768507	55017	2	CHD1	XM_030257300.3	39
NC_044241.2	29009982	29010152	171	*	Promoter	32	29002964	29010432	7469	2	DNAJC25	NM_001245334.1	280
NC_044241.2	30721234	30721365	132	*	3' UTR	32	30719441	30722225	2785	1	LOC115491124	XM_030258437.3	1793
NC_044241.2	30785214	30785352	139	*	Intron (XM_041711427.1/LOC115491097, intron 4 of 4)	32	30784220	30789144	4925	2	LOC115491097	XM_041711427.1	3792
NC_044241.2	32747521	32747784	264	*	Exon (XM_041711430.1/LOC115491243, exon 2 of 6)	32	32436649	32748577	311929	2	LOC115491243	XM_041711430.1	793
NC_044241.2	38039991	38040050	60	*	Distal Intergenic	32	38185813	38211402	25590	1	LOC116806780	XR_004365832.2	-145763
NC_044241.2	40501862	40502000	139	*	Distal Intergenic	32	40452683	40467272	14590	2	AQP3	XM_002188521.6	-34590
NC_044241.2	40544288	40544381	94	*	Promoter	32	40517332	40544106	26775	2	NOL6	XM_030257685.3	-182
NC_044241.2	43854036	43854150	115	*	Promoter	32	43848891	43854217	5327	2	RAD1	XM_002191770.5	67
NC_044241.2	49197482	49197639	158	*	Distal Intergenic	32	49198861	49205572	6712	1	FST	XM_002197254.6	-1222
NC_044241.2	53293464	53293622	159	*	Promoter	32	53285185	53293434	8250	2	SREK1IP1	XM_030258413.3	-30
NC_044241.2	53619540	53619572	33	*	Promoter	32	53598671	53619542	20872	2	CENPK	XM_030258783.3	0
NC_044241.2	53619572	53619675	104	*	Promoter	32	53598671	53619542	20872	2	CENPK	XM_030258783.3	-30
NC_044241.2	53619675	53619955	281	*	Promoter	32	53598671	53619769	21099	2	CENPK	XM_002189461.4	0
NC_044241.2	55535253	55535388	136	*	Promoter	32	55535439	55561634	26196	1	UBQLN1	XM_030257352.3	-51
NC_044241.2	55753390	55753578	189	*	Promoter	32	55753189	55786779	33591	1	RASEF	XM_030258344.3	201
NC_044241.2	58090629	58090658	30	*	Distal Intergenic	32	58085191	58090042	4852	1	LOC116807245	XM_032745273.2	5438
NC_044241.2	58090658	58091048	391	*	Distal Intergenic	32	58085191	58090042	4852	1	LOC116807245	XM_032745273.2	5467
NC_044241.2	58091048	58091053	6	*	Distal Intergenic	32	58085191	58090042	4852	1	LOC116807245	XM_032745273.2	5857
NC_044241.2	58091332	58091586	255	*	Distal Intergenic	32	58085191	58090042	4852	1	LOC116807245	XM_032745273.2	6141
NC_044241.2	58092504	58092514	11	*	Distal Intergenic	32	58085191	58090042	4852	1	LOC116807245	XM_032745273.2	7313
NC_044241.2	58092514	58092806	293	*	Distal Intergenic	32	58085191	58090042	4852	1	LOC116807245	XM_032745273.2	7323
NC_044241.2	58092806	58092841	36	*	Distal Intergenic	32	58085191	58090042	4852	1	LOC116807245	XM_032745273.2	7615
NC_044241.2	58093624	58093753	130	*	Distal Intergenic	32	58101438	58103477	2040	1	LOC100219485	XM_032744562.2	-7685
NC_044241.2	58094014	58094144	131	*	Distal Intergenic	32	58101438	58103477	2040	1	LOC100219485	XM_032744562.2	-7294
NC_044241.2	58095250	58095453	204	*	Distal Intergenic	32	58101438	58103477	2040	1	LOC100219485	XM_032744562.2	-5985
NC_044241.2	58102880	58103227	348	*	3' UTR	32	58101438	58103477	2040	1	LOC100219485	XM_032744562.2	1442
NC_044241.2	58105230	58105364	135	*	Distal Intergenic	32	58101438	58103477	2040	1	LOC100219485	XM_032744562.2	3792
NC_044241.2	58118740	58118926	187	*	Exon (XM_041711233.1/LOC116806615, exon 3 of 21)	32	58117619	58151409	33791	1	LOC116806615	XM_041711233.1	1121
NC_044241.2	58152861	58152931	71	*	Intron (XM_041711234.1/LOC115490998, intron 1 of 2)	32	58151506	58155014	3509	1	LOC115490998	XM_041711234.1	1355
NC_044241.2	58152931	58153131	201	*	Intron (XM_041711234.1/LOC115490998, intron 1 of 2)	32	58151506	58155014	3509	1	LOC115490998	XM_041711234.1	1425
NC_044241.2	58153131	58153145	15	*	Intron (XM_041711234.1/LOC115490998, intron 1 of 2)	32	58151506	58155014	3509	1	LOC115490998	XM_041711234.1	1625
NC_044241.2	58153468	58153805	338	*	Intron (XM_041711234.1/LOC115490998, intron 1 of 2)	32	58155726	58162296	6571	1	LOC116807934	XR_005978122.1	-1921
NC_044241.2	58154019	58154170	152	*	Intron (XM_041711234.1/LOC115490998, intron 1 of 2)	32	58155726	58162296	6571	1	LOC116807934	XR_005978122.1	-1556
NC_044241.2	58164942	58165641	700	*	Distal Intergenic	32	58170336	58178023	7688	1	LOC115491049	XM_041711235.1	-4695
NC_044241.2	58166125	58166270	146	*	Distal Intergenic	32	58170336	58178023	7688	1	LOC115491049	XM_041711235.1	-4066
NC_044241.2	58166405	58166704	300	*	Distal Intergenic	32	58170336	58178023	7688	1	LOC115491049	XM_041711235.1	-3632
NC_044241.2	58169593	58169816	224	*	Promoter	32	58170336	58178023	7688	1	LOC115491049	XM_041711235.1	-520
NC_044241.2	58172951	58173131	181	*	Intron (XM_041711235.1/LOC115491049, intron 4 of 7)	32	58170336	58178023	7688	1	LOC115491049	XM_041711235.1	2615
NC_044241.2	58189534	58189702	169	*	Exon (XM_041711439.1/LOC116807240, exon 35 of 45)	32	58170336	58178023	7688	1	LOC115491049	XM_041711235.1	19198
NC_044241.2	58209653	58209721	69	*	Intron (XM_041711439.1/LOC116807240, intron 9 of 44)	32	58182748	58223849	41102	2	LOC116807240	XM_041711439.1	14128
NC_044241.2	58209977	58210022	46	*	Intron (XM_041711439.1/LOC116807240, intron 9 of 44)	32	58182748	58223849	41102	2	LOC116807240	XM_041711439.1	13827
NC_044241.2	58210115	58210907	793	*	Intron (XM_041711439.1/LOC116807240, intron 9 of 44)	32	58182748	58223849	41102	2	LOC116807240	XM_041711439.1	12942
NC_044241.2	58211759	58211964	206	*	Intron (XM_041711439.1/LOC116807240, intron 9 of 44)	32	58182748	58223849	41102	2	LOC116807240	XM_041711439.1	11885
NC_044241.2	58212935	58212979	45	*	Exon (XM_041711439.1/LOC116807240, exon 9 of 45)	32	58182748	58223849	41102	2	LOC116807240	XM_041711439.1	10870
NC_044241.2	58213542	58213729	188	*	Exon (XM_041711439.1/LOC116807240, exon 8 of 45)	32	58182748	58223849	41102	2	LOC116807240	XM_041711439.1	10120
NC_044241.2	58255144	58255277	134	*	Exon (XM_012577697.4/SERINC5, exon 6 of 12)	32	58231588	58272887	41300	1	SERINC5	XM_041711455.1	23556
NC_044241.2	60331940	60332107	168	*	Promoter	32	60312318	60332320	20003	2	HMGCR	XM_030257365.3	213
NC_044241.2	60920150	60920155	6	*	Intron (XM_030257992.3/ARHGEF28, intron 6 of 27)	32	60877385	60943648	66264	2	ARHGEF28	XM_030257992.3	23493
NC_044241.2	64769465	64769560	96	*	Intron (XM_041711028.1/PTPRD, intron 24 of 33)	32	64653192	64665256	12065	1	LOC115491227	XR_003957203.3	116273
NC_044241.2	67278298	67278446	149	*	Promoter	32	67278343	67278414	72	2	TRNAH-GUG-4	NA	0
NC_044241.2	70598933	70599004	72	*	Promoter	32	70563808	70599232	35425	2	RAD23B	XM_030257415.3	228
NC_044241.2	71367427	71367597	171	*	Intron (XM_041711287.1/LOC116806765, intron 7 of 18)	32	71355419	71374124	18706	2	LOC116806765	XM_041711287.1	6527
NC_044241.2	71368153	71368357	205	*	Exon (XM_041711287.1/LOC116806765, exon 7 of 19)	32	71355419	71374124	18706	2	LOC116806765	XM_041711287.1	5767
NC_044241.2	71369063	71369234	172	*	Exon (XM_041711284.1/LOC116806765, exon 8 of 22)	32	71355419	71374124	18706	2	LOC116806765	XM_041711287.1	4890
NC_044241.2	71371261	71371375	115	*	Intron (XM_041711287.1/LOC116806765, intron 2 of 18)	32	71355419	71374124	18706	2	LOC116806765	XM_041711287.1	2749
NC_044241.2	71371468	71371650	183	*	Intron (XM_041711287.1/LOC116806765, intron 2 of 18)	32	71355419	71374124	18706	2	LOC116806765	XM_041711287.1	2474
NC_044241.2	71636255	71636433	179	*	3' UTR	32	71669847	71691970	22124	1	PRRC1	XM_030257985.3	-33414
NC_044241.2	74311808	74312076	269	*	Promoter	32	74312152	74441460	129309	1	SSBP2	XM_030258308.3	-76
NC_044242.2	112474	112609	136	*	Promoter	33	106434	112677	6244	2	SLC48A1	XM_030259157.3	68
NC_044242.2	1458275	1458372	98	*	Intron (XM_030259269.3/LRP1, intron 1 of 88)	33	1391650	1470594	78945	2	LRP1	XM_030259269.3	12222
NC_044242.2	1660179	1660294	116	*	Exon (XM_030259557.3/COQ10A, exon 5 of 5)	33	1659271	1664445	5175	2	COQ10A	XM_030259557.3	4151
NC_044242.2	1728966	1728991	26	*	Promoter	33	1729067	1729148	82	2	TRNAS-CGA	NA	157
NC_044242.2	1728991	1729238	248	*	Promoter	33	1729067	1729148	82	2	TRNAS-CGA	NA	0
NC_044242.2	1729238	1729250	13	*	Promoter	33	1729067	1729148	82	2	TRNAS-CGA	NA	-90
NC_044242.2	1818351	1818445	95	*	Promoter	33	1813780	1818217	4438	2	RPS26	NM_001245659.1	-134
NC_044242.2	2268471	2268495	25	*	Promoter	33	2268406	2291305	22900	1	BCDIN3D	XR_005978306.1	65
NC_044242.2	2268495	2268617	123	*	Promoter	33	2268406	2291305	22900	1	BCDIN3D	XR_005978306.1	89
NC_044242.2	2268617	2268630	14	*	Promoter	33	2268406	2291305	22900	1	BCDIN3D	XR_005978306.1	211
NC_044243.2	14269	14627	359	*	Promoter	34	9541	14338	4798	2	TRMT1	XM_041711778.1	0
NC_044243.2	303479	303667	189	*	Intron (XM_032745610.2/CARM1, intron 1 of 15)	34	302881	312944	10064	1	CARM1	XM_032745610.2	598
NC_044243.2	549520	549765	246	*	Exon (XM_041711649.1/LOC115491573, exon 10 of 11)	34	542904	543331	428	1	LOC121468344	XR_005978367.1	6616
NC_044243.2	979301	979478	178	*	Exon (XM_041711654.1/CAMSAP3, exon 2 of 25)	34	974394	1026355	51962	1	CAMSAP3	XM_041711654.1	4907
NC_044243.2	1267546	1267617	72	*	Exon (XM_041711680.1/ATP13A1, exon 24 of 26)	34	1318943	1324207	5265	1	CHCHD5	XM_041711757.1	-51326
NC_044243.2	1597321	1597441	121	*	Exon (XM_041711710.1/LOC115491624, exon 5 of 9)	34	1588505	1605973	17469	1	LOC115491624	XM_041711709.1	8816
NC_044243.2	1743797	1743926	130	*	Promoter	34	1724216	1743881	19666	2	FBF1	XM_041711676.1	0
NC_054763.1	106653	106743	91	*	Promoter	36	106514	118202	11689	1	GRIPAP1	XM_041711906.1	139
NC_054763.1	180890	181008	119	*	3' UTR	36	174541	179641	5101	2	LOC121468400	XM_041711941.1	-1249
NC_054763.1	269576	269742	167	*	Promoter	36	269876	273288	3413	1	HAUS7	XM_041711911.1	-134
NC_054763.1	1681957	1682111	155	*	Promoter	36	1681882	1693435	11554	1	EEF1G	XM_041712045.1	75
NC_054764.1	418268	418332	65	*	Promoter	37	418394	418467	74	2	TRNAT-AGU-3	NA	135
NC_054764.1	418332	418549	218	*	Promoter	37	418394	418467	74	2	TRNAT-AGU-3	NA	0
NC_054764.1	418549	418558	10	*	Promoter	37	418394	418467	74	2	TRNAT-AGU-3	NA	-82
NC_054764.1	605228	605275	48	*	Promoter	37	558281	605370	47090	2	NEURL4	XM_041712251.1	95
NC_054764.1	605275	605446	172	*	Promoter	37	558281	605370	47090	2	NEURL4	XM_041712251.1	0
NC_054764.1	605446	605506	61	*	Promoter	37	558281	605370	47090	2	NEURL4	XM_041712251.1	-76
NC_054764.1	967529	967536	8	*	Promoter	37	958144	966531	8388	2	PHF23	XM_041712200.1	-998
NC_054764.1	967536	967762	227	*	3' UTR	37	958144	966531	8388	2	PHF23	XM_041712200.1	-1005
NC_054764.1	967762	967847	86	*	Intron (XM_041712201.1/LOC121468504, intron 3 of 3)	37	958144	966531	8388	2	PHF23	XM_041712200.1	-1231
NC_054764.1	973240	973397	158	*	Promoter	37	967494	972679	5186	2	LOC121468504	XM_041712201.1	-561
NC_054764.1	981908	982104	197	*	Promoter	37	975524	981185	5662	2	SNAPC2	XM_041712264.1	-723
NC_054764.1	1804689	1804861	173	*	Distal Intergenic	37	1787361	1794377	7017	2	LOC100227297	XM_041712330.1	-10312
NC_054764.1	1812346	1812594	249	*	Distal Intergenic	37	1816506	1824656	8151	2	LOC121468553	XR_005978472.1	12062
NC_054764.1	1983701	1984045	345	*	Distal Intergenic	37	1989788	1997749	7962	2	LOC121468548	XM_041712355.1	13704
NC_054766.1	122402	122537	136	*	Distal Intergenic	39	110791	120596	9806	2	CCDC97	XM_041712582.1	-1806
NC_054766.1	1274541	1274554	14	*	Intron (XM_041712451.1/NFKBIB, intron 1 of 5)	39	1272652	1275266	2615	2	NFKBIB	XM_041712451.1	712
NC_054766.1	1297171	1297464	294	*	Distal Intergenic	39	1275492	1279590	4099	1	SIRT2	XM_041712452.1	21679
NC_054767.1	529253	529430	178	*	Promoter	40	529334	529406	73	1	TRNAV-CAC-2	NA	0
NC_054767.1	531111	531136	26	*	Promoter	40	531174	531245	72	1	TRNAE-CUC-3	NA	-38
NC_054767.1	531136	531271	136	*	Promoter	40	531174	531245	72	1	TRNAE-CUC-3	NA	0
NC_054767.1	531271	531287	17	*	Promoter	40	531174	531245	72	1	TRNAE-CUC-3	NA	97
NC_054767.1	532301	532489	189	*	Promoter	40	532359	532463	105	2	TRNAL-CAA-3	NA	0
NC_054767.1	534246	534441	196	*	Promoter	40	534172	534244	73	2	TRNAK-CUU-4	NA	-2
NC_054767.1	535192	535352	161	*	Promoter	40	535248	535320	73	1	TRNAV-CAC-3	NA	0
NC_054767.1	537626	537755	130	*	Promoter	40	537635	537706	72	1	TRNAE-CUC-4	NA	0
NC_054767.1	564637	564932	296	*	Promoter	40	564855	564926	72	1	TRNAP-UGG-2	NA	0
NC_054767.1	564932	565015	84	*	Promoter	40	564855	564926	72	1	TRNAP-UGG-2	NA	77
NC_054767.1	565587	565740	154	*	Promoter	40	565608	565689	82	2	TRNAL-AAG-3	NA	0
NC_054767.1	1787199	1787474	276	*	3' UTR	40	1783566	1787236	3671	1	LOC121468680	XM_041712676.1	3633
NC_054769.1	112367	112407	41	*	Promoter	42	113093	121647	8555	1	UBE2S	XM_041713021.1	-686
NC_054769.1	112407	112585	179	*	Promoter	42	113093	121647	8555	1	UBE2S	XM_041713021.1	-508
NC_054769.1	112585	112666	82	*	Promoter	42	113093	121647	8555	1	UBE2S	XM_041713021.1	-427
NC_054769.1	268197	268328	132	*	Exon (XM_041713018.1/HSPBP1, exon 3 of 7)	42	258320	277766	19447	1	HSPBP1	XM_041713018.1	9877
NC_054769.1	383036	383185	150	*	Exon (XM_041713024.1/POLD1, exon 19 of 26)	42	322472	357604	35133	2	PRMT1	XM_041713017.1	-25432
NC_054769.1	386573	386783	211	*	Intron (XM_041713024.1/POLD1, intron 17 of 25)	42	322472	357604	35133	2	PRMT1	XM_041713017.1	-28969
NC_054769.1	387267	387468	202	*	Exon (XM_041713024.1/POLD1, exon 17 of 26)	42	322472	357604	35133	2	PRMT1	XM_041713017.1	-29663
NC_054769.1	389342	389500	159	*	Exon (XM_041713024.1/POLD1, exon 16 of 26)	42	359180	421224	62045	2	POLD1	XM_041713024.1	31724
NC_054769.1	391328	391519	192	*	Exon (XM_041713024.1/POLD1, exon 15 of 26)	42	359180	421224	62045	2	POLD1	XM_041713024.1	29705
NC_054769.1	399376	399579	204	*	Exon (XM_041713024.1/POLD1, exon 12 of 26)	42	359180	421224	62045	2	POLD1	XM_041713024.1	21645
NC_054769.1	402454	402673	220	*	Exon (XM_041713024.1/POLD1, exon 11 of 26)	42	359180	421224	62045	2	POLD1	XM_041713024.1	18551
NC_054769.1	403756	404047	292	*	Exon (XM_041713024.1/POLD1, exon 10 of 26)	42	359180	421224	62045	2	POLD1	XM_041713024.1	17177
NC_054769.1	404973	405098	126	*	Exon (XM_041713024.1/POLD1, exon 9 of 26)	42	359180	421224	62045	2	POLD1	XM_041713024.1	16126
NC_054769.1	408536	408763	228	*	Exon (XM_041713024.1/POLD1, exon 8 of 26)	42	359180	421224	62045	2	POLD1	XM_041713024.1	12461
NC_054769.1	640999	641166	168	*	Promoter	42	629274	641142	11869	2	TFPT	XM_041713057.1	0
NC_054769.1	1110596	1110635	40	*	Promoter	42	1110687	1110768	82	2	TRNAS-GCU-5	NA	133
NC_054769.1	1110635	1110821	187	*	Promoter	42	1110687	1110768	82	2	TRNAS-GCU-5	NA	0
NC_054769.1	1110821	1110843	23	*	Promoter	42	1110687	1110768	82	2	TRNAS-GCU-5	NA	-53
NC_054769.1	1112228	1112250	23	*	Promoter	42	1112298	1112371	74	1	TRNAT-AGU-4	NA	-48
NC_054769.1	1112250	1112763	514	*	Promoter	42	1112578	1112649	72	2	TRNAE-CUC-5	NA	0
NC_054769.1	1112763	1112805	43	*	Promoter	42	1112578	1112649	72	2	TRNAE-CUC-5	NA	-114
NC_054769.1	1595990	1596048	59	*	Promoter	42	1596132	1596204	73	1	TRNAK-UUU-5	NA	-84
NC_054769.1	1596048	1596416	369	*	Promoter	42	1596132	1596204	73	1	TRNAK-UUU-5	NA	0
NC_054769.1	1596416	1596424	9	*	Promoter	42	1596390	1596461	72	1	TRNAQ-CUG-9	NA	26
NC_054769.1	1645332	1645548	217	*	Distal Intergenic	42	1647347	1653114	5768	1	ZBTB45	XM_041712980.1	-1799
NW_024545304.1	64317	64360	44	*	Distal Intergenic	43	59018	60010	993	2	LOC115492615	XM_030261691.3	-4307
NW_024545304.1	64956	65099	144	*	Distal Intergenic	43	59018	60010	993	2	LOC115492615	XM_030261691.3	-4946
NW_024545304.1	65404	65539	136	*	Distal Intergenic	43	68050	70191	2142	2	LOC116807112	NA	4652
NW_024545310.1	26143	26236	94	*	Exon (XR_005978680.1/LOC116807277, exon 2 of 3)	49	24285	27631	3347	1	LOC116807277	XR_005978681.1	1858
NW_024545310.1	26236	26269	34	*	Exon (XR_005978680.1/LOC116807277, exon 2 of 3)	49	24285	27631	3347	1	LOC116807277	XR_005978681.1	1951
NW_024545310.1	26269	26335	67	*	Exon (XR_005978680.1/LOC116807277, exon 2 of 3)	49	24285	27631	3347	1	LOC116807277	XR_005978681.1	1984
NW_024545313.1	46405	46550	146	*	Intron (XM_041713139.1/LOC116807405, intron 5 of 12)	52	36516	56456	19941	2	LOC116807405	XM_041713139.1	9906
NW_024545313.1	56086	56350	265	*	Promoter	52	36516	56456	19941	2	LOC116807405	XM_041713139.1	106
NW_024545323.1	48613	48783	171	*	Intron (XM_041713171.1/LOC121468931, intron 10 of 10)	62	26913	54261	27349	1	LOC121468931	XM_041713171.1	21700
NW_024545332.1	46083	46227	145	*	Distal Intergenic	70	41858	44720	2863	2	LOC121468944	XM_041713206.1	-1363
NW_024545390.1	2419	2698	280	*	Promoter	124	1	2136	2136	2	LOC121469010	XM_041713311.1	-283
NW_024545398.1	16746	16761	16	*	Intron (XM_041713322.1/LOC116806712, intron 6 of 6)	132	8984	22440	13457	2	LOC116806712	XM_041713322.1	5679
NW_024545398.1	16761	17040	280	*	Intron (XM_041713322.1/LOC116806712, intron 6 of 6)	132	8984	22440	13457	2	LOC116806712	XM_041713322.1	5400
NW_024545398.1	17040	17397	358	*	Intron (XM_041713322.1/LOC116806712, intron 6 of 6)	132	8984	22440	13457	2	LOC116806712	XM_041713322.1	5043
NW_024545398.1	21944	21956	13	*	Promoter	132	8984	22440	13457	2	LOC116806712	XM_041713322.1	484
NW_024545398.1	21956	22296	341	*	Promoter	132	8984	22440	13457	2	LOC116806712	XM_041713322.1	144
NW_024545398.1	22296	22517	222	*	Promoter	132	8984	22440	13457	2	LOC116806712	XM_041713322.1	0
NW_024545416.1	14073	14138	66	*	Exon (XM_032748961.2/LOC116806620, exon 2 of 6)	148	10055	23717	13663	1	LOC116806620	XM_041713361.1	4018
NW_024545416.1	14138	14305	168	*	Exon (XM_032748961.2/LOC116806620, exon 2 of 6)	148	10055	23717	13663	1	LOC116806620	XM_041713361.1	4083
NW_024545416.1	14305	14418	114	*	Exon (XM_032748961.2/LOC116806620, exon 2 of 6)	148	10055	23717	13663	1	LOC116806620	XM_041713361.1	4250
NW_024545457.1	180365	180434	70	*	Distal Intergenic	174	187787	190978	3192	2	LOC121469060	XM_041713415.1	10544
NW_024545457.1	180434	180729	296	*	Distal Intergenic	174	187787	190978	3192	2	LOC121469060	XM_041713415.1	10249
NW_024545457.1	180729	180830	102	*	Distal Intergenic	174	187787	190978	3192	2	LOC121469060	XM_041713415.1	10148
NW_024545457.1	180830	181244	415	*	Distal Intergenic	174	187787	190978	3192	2	LOC121469060	XM_041713415.1	9734
NW_024545457.1	181244	181312	69	*	Distal Intergenic	174	187787	190978	3192	2	LOC121469060	XM_041713415.1	9666

## Sheet: Adult Female
seqnames	start	end	width	strand	annotation	geneChr	geneStart	geneEnd	geneLength	geneStrand	geneId	transcriptId	distanceToTSS
NC_044211.2	715744	715841	98	*	Promoter	2	715721	724812	9092	1	LOC100230571	XM_002193688.5	23
NC_044211.2	715841	715900	60	*	Promoter	2	715721	724812	9092	1	LOC100230571	XM_002193688.5	120
NC_044211.2	715900	715929	30	*	Promoter	2	715721	724812	9092	1	LOC100230571	XM_002193688.5	179
NC_044211.2	1147947	1148036	90	*	Promoter	2	1148065	1148138	74	1	TRNAI-AAU	NA	-29
NC_044211.2	1148036	1148106	71	*	Promoter	2	1148065	1148138	74	1	TRNAI-AAU	NA	0
NC_044211.2	1148106	1148199	94	*	Promoter	2	1148065	1148138	74	1	TRNAI-AAU	NA	41
NC_044211.2	3961111	3961210	100	*	Promoter	2	3950556	3961301	10746	2	CCT8	XM_002189709.5	91
NC_044211.2	4131292	4131413	122	*	Promoter	2	4129854	4131514	1661	2	ANAPC15	XM_030255768.3	101
NC_044211.2	4579890	4579896	7	*	Promoter	2	4580015	4580086	72	1	TRNAP-UGG	NA	-119
NC_044211.2	4579896	4580334	439	*	Promoter	2	4580015	4580086	72	1	TRNAP-UGG	NA	0
NC_044211.2	4580334	4580418	85	*	Promoter	2	4580339	4580410	72	2	TRNAP-AGG	NA	0
NC_044211.2	4580418	4580499	82	*	Promoter	2	4580339	4580410	72	2	TRNAP-AGG	NA	-8
NC_044211.2	4580499	4580505	7	*	Promoter	2	4580339	4580410	72	2	TRNAP-AGG	NA	-89
NC_044211.2	5177881	5177954	74	*	Promoter	2	5177865	5188628	10764	1	MRPL39	XM_030261187.3	16
NC_044211.2	8187625	8187695	71	*	Intron (XM_041712023.1/USP25, intron 2 of 22)	2	8146102	8212107	66006	2	USP25	XM_041712023.1	24412
NC_044211.2	14929306	14929356	51	*	Promoter	2	14929488	14929559	72	1	TRNAP-CGG	NA	-132
NC_044211.2	14929356	14929750	395	*	Promoter	2	14929488	14929559	72	1	TRNAP-CGG	NA	0
NC_044211.2	14929750	14929852	103	*	Promoter	2	14929954	14930025	72	2	TRNAP-AGG-2	NA	173
NC_044211.2	14929852	14929922	71	*	Promoter	2	14929954	14930025	72	2	TRNAP-AGG-2	NA	103
NC_044211.2	14929922	14929996	75	*	Promoter	2	14929954	14930025	72	2	TRNAP-AGG-2	NA	29
NC_044211.2	14929996	14930121	126	*	Promoter	2	14929954	14930025	72	2	TRNAP-AGG-2	NA	0
NC_044211.2	14930121	14930183	63	*	Promoter	2	14929954	14930025	72	2	TRNAP-AGG-2	NA	-96
NC_044211.2	18355507	18355577	71	*	Promoter	2	18355326	18359989	4664	1	MRPL48	XM_002189104.6	181
NC_044211.2	19893997	19894023	27	*	Promoter	2	19894104	19894175	72	2	TRNAD-GUC	NA	152
NC_044211.2	19894023	19894344	322	*	Promoter	2	19894104	19894175	72	2	TRNAD-GUC	NA	0
NC_044211.2	19894344	19894348	5	*	Promoter	2	19894104	19894175	72	2	TRNAD-GUC	NA	-169
NC_044211.2	19894430	19894663	234	*	Promoter	2	19894104	19894175	72	2	TRNAD-GUC	NA	-255
NC_044211.2	19899512	19899529	18	*	Promoter	2	19899544	19899617	74	2	TRNAI-AAU-2	NA	88
NC_044211.2	19899529	19899997	469	*	Promoter	2	19899544	19899617	74	2	TRNAI-AAU-2	NA	0
NC_044211.2	19899997	19900004	8	*	Promoter	2	19899855	19899936	82	1	TRNAS-AGA	NA	142
NC_044211.2	19900991	19901138	148	*	Promoter	2	19901098	19901180	83	2	TRNAL-CAG	NA	42
NC_044211.2	19901138	19901250	113	*	Promoter	2	19901098	19901180	83	2	TRNAL-CAG	NA	0
NC_044211.2	19901250	19901284	35	*	Promoter	2	19901098	19901180	83	2	TRNAL-CAG	NA	-70
NC_044211.2	26164882	26164912	31	*	Promoter	2	26164837	26168656	3820	1	GAPDH	XM_030266469.3	45
NC_044211.2	26164912	26165004	93	*	Promoter	2	26164837	26168656	3820	1	GAPDH	XM_030266469.3	75
NC_044211.2	26165004	26165014	11	*	Promoter	2	26164837	26168656	3820	1	GAPDH	XM_030266469.3	167
NC_044211.2	33782476	33782719	244	*	Promoter	2	33765441	33782333	16893	2	CTSC	XM_030269109.3	-143
NC_044211.2	37197728	37197778	51	*	Distal Intergenic	2	36922259	36942177	19919	1	LOC121469759	XR_005979938.1	275469
NC_044211.2	37197778	37197798	21	*	Distal Intergenic	2	36922259	36942177	19919	1	LOC121469759	XR_005979938.1	275519
NC_044211.2	37197798	37197810	13	*	Distal Intergenic	2	36922259	36942177	19919	1	LOC121469759	XR_005979938.1	275539
NC_044211.2	41217604	41217816	213	*	Promoter	2	41216191	41217843	1653	2	LOC121469816	XR_005980063.1	27
NC_044211.2	55160093	55160163	71	*	Distal Intergenic	2	54926790	54931381	4592	2	LOC115495046	XR_003960118.3	-228712
NC_044211.2	56640992	56641106	115	*	Distal Intergenic	2	56677230	56699281	22052	1	TNFSF11	XM_030272128.3	-36124
NC_044211.2	57172166	57172277	112	*	Intron (XM_030272169.3/ENOX1, intron 3 of 16)	2	57236624	57237915	1292	1	LOC115495118	XR_003960244.3	-64347
NC_044211.2	59164847	59165051	205	*	Promoter	2	59164518	59219378	54861	1	FNDC3A	XM_030272717.3	329
NC_044211.2	59610254	59610337	84	*	Exon (XR_005980443.1/LOC105758667, exon 9 of 9)	2	59490649	59610848	120200	2	SPRYD7	XM_041717797.1	511
NC_044211.2	60879943	60880045	103	*	Distal Intergenic	2	60974099	61027251	53153	2	COG6	XM_030273553.3	147206
NC_044211.2	64031278	64031387	110	*	Intron (XM_030274251.3/STARD13, intron 5 of 17)	2	64034584	64041654	7071	2	LOC115495505	XR_004367971.2	10267
NC_044211.2	64901232	64901239	8	*	Promoter	2	64901375	64901448	74	1	TRNAN-GUU	NA	-136
NC_044211.2	64901239	64901741	503	*	Promoter	2	64901375	64901448	74	1	TRNAN-GUU	NA	0
NC_044211.2	64901741	64901904	164	*	Promoter	2	64901695	64901767	73	1	TRNAV-AAC	NA	46
NC_044211.2	67056479	67056581	103	*	3' UTR	2	67052371	67062754	10384	1	AMER2	XM_030275185.3	4108
NC_044211.2	73171845	73171863	19	*	Promoter	2	73171941	73172013	73	2	TRNAF-GAA	NA	150
NC_044211.2	73171863	73172106	244	*	Promoter	2	73171941	73172013	73	2	TRNAF-GAA	NA	0
NC_044211.2	73172106	73172139	34	*	Promoter	2	73171941	73172013	73	2	TRNAF-GAA	NA	-93
NC_044211.2	74140428	74140467	40	*	Distal Intergenic	2	74109620	74110530	911	2	LOC100229474	NA	-29898
NC_044211.2	75551100	75551214	115	*	Intron (XM_030276646.3/PCCA, intron 18 of 23)	2	75417806	75675116	257311	1	PCCA	XM_041717041.1	133294
NC_044211.2	76949786	76949858	73	*	Distal Intergenic	2	76936127	76944236	8110	2	SLC10A2	XM_002195803.3	-5550
NC_044211.2	90143261	90143287	27	*	Distal Intergenic	2	90148891	90161782	12892	1	IRS2	XM_030280369.2	-5604
NC_044211.2	90171949	90172241	293	*	Intron (XM_030280360.2/IRS2, intron 1 of 1)	2	90148893	90177691	28799	1	IRS2	XM_030280360.2	23056
NC_044211.2	93989251	93989325	75	*	Promoter	2	93989742	94106594	116853	1	SHROOM2	XM_030280579.3	-417
NC_044211.2	95268177	95268251	75	*	Intron (XM_012569495.4/FRMPD4, intron 1 of 16)	2	95290601	95290688	88	1	LOC115497834	XR_003963416.3	-22350
NC_044211.2	98420943	98421009	67	*	Promoter	2	98421082	98421154	73	2	TRNAV-UAC	NA	145
NC_044211.2	98421009	98421277	269	*	Promoter	2	98421082	98421154	73	2	TRNAV-UAC	NA	0
NC_044211.2	98421277	98421289	13	*	Promoter	2	98421082	98421154	73	2	TRNAV-UAC	NA	-123
NC_044211.2	102139445	102139513	69	*	Distal Intergenic	2	102341630	102379733	38104	1	LOC121470888	XR_005982163.1	-202117
NC_044211.2	104642443	104642480	38	*	Intron (XM_030282477.3/TMEM47, intron 2 of 2)	2	104633769	104656745	22977	2	TMEM47	XM_030282477.3	14265
NC_044211.2	105771955	105772092	138	*	Distal Intergenic	2	105756444	105757674	1231	1	MID1IP1	NM_001245394.1	15511
NC_044211.2	107547864	107547984	121	*	Promoter	2	107548025	107686365	138341	1	KDM6A	XM_041718704.1	-41
NC_044211.2	107960303	107960394	92	*	Exon (XM_041719343.1/LOC115497347, exon 2 of 4)	2	107922106	107970397	48292	2	LOC115497347	XM_041719343.1	10003
NC_044211.2	109255733	109255754	22	*	Distal Intergenic	2	109197175	109252092	54918	2	ABCG1	XM_030283674.3	-3641
NC_044211.2	109255754	109256121	368	*	Distal Intergenic	2	109197175	109252092	54918	2	ABCG1	XM_030283674.3	-3662
NC_044211.2	109256121	109256211	91	*	Distal Intergenic	2	109197175	109252092	54918	2	ABCG1	XM_030283674.3	-4029
NC_044211.2	109259213	109259278	66	*	Distal Intergenic	2	109197175	109252092	54918	2	ABCG1	XM_030283674.3	-7121
NC_044211.2	109259278	109259394	117	*	Distal Intergenic	2	109197175	109252092	54918	2	ABCG1	XM_030283674.3	-7186
NC_044211.2	109259394	109259468	75	*	Distal Intergenic	2	109197175	109252092	54918	2	ABCG1	XM_030283674.3	-7302
NC_044211.2	109259468	109259573	106	*	Distal Intergenic	2	109197175	109252092	54918	2	ABCG1	XM_030283674.3	-7376
NC_044211.2	109259573	109259586	14	*	Distal Intergenic	2	109197175	109252092	54918	2	ABCG1	XM_030283674.3	-7481
NC_044211.2	110644597	110644847	251	*	Promoter	2	110645166	110688849	43684	1	BRWD1	XM_030284074.3	-319
NC_044211.2	110644864	110645067	204	*	Promoter	2	110645166	110688849	43684	1	BRWD1	XM_030284074.3	-99
NC_044211.2	111124328	111124442	115	*	Promoter	2	111120555	111123891	3337	2	KCNJ15	XM_030284182.3	-437
NC_044211.2	113639219	113639337	119	*	Promoter	2	113566693	113639327	72635	2	STIM1	XM_041719124.1	0
NC_044212.2	1156025	1156170	146	*	Promoter	3	1143178	1155962	12785	2	ZC3HC1	XM_041720811.1	-63
NC_044212.2	1238507	1238657	151	*	3' UTR	3	1232008	1238311	6304	1	MEST	XM_041720878.1	6499
NC_044212.2	6604051	6604131	81	*	Promoter	3	6604002	6619205	15204	1	PRPF18	XM_012568844.4	49
NC_044212.2	7977557	7977810	254	*	Distal Intergenic	3	7979073	7987604	8532	2	LOC115498367	XM_030291130.3	9794
NC_044212.2	7978115	7978210	96	*	Distal Intergenic	3	7979073	7987604	8532	2	LOC115498367	XM_030291130.3	9394
NC_044212.2	7991421	7991557	137	*	Distal Intergenic	3	7989041	7989410	370	1	LOC115498374	XR_003963771.2	2380
NC_044212.2	8488719	8488796	78	*	Distal Intergenic	3	8555544	8719301	163758	1	SEMA3A	XM_012568879.4	-66748
NC_044212.2	8522455	8522567	113	*	Distal Intergenic	3	8555544	8719301	163758	1	SEMA3A	XM_012568879.4	-32977
NC_044212.2	13316179	13316249	71	*	Distal Intergenic	3	13323176	13357402	34227	1	CDHR3	XM_030291753.3	-6927
NC_044212.2	13316249	13316349	101	*	Distal Intergenic	3	13323176	13357402	34227	1	CDHR3	XM_030291753.3	-6827
NC_044212.2	18418578	18418592	15	*	Promoter	3	18413565	18418638	5074	2	PIM3	XM_030256220.3	46
NC_044212.2	18418592	18418844	253	*	Promoter	3	18413565	18418638	5074	2	PIM3	XM_030256220.3	0
NC_044212.2	18418844	18418900	57	*	Promoter	3	18413565	18418638	5074	2	PIM3	XM_030256220.3	-206
NC_044212.2	18453151	18453189	39	*	Distal Intergenic	3	18413565	18418638	5074	2	PIM3	XM_030256220.3	-34513
NC_044212.2	26129246	26129368	123	*	Intron (XM_041713768.1/DOCK4, intron 1 of 52)	3	26128354	26351395	223042	1	DOCK4	XM_041713766.1	892
NC_044212.2	26129371	26129442	72	*	Intron (XM_041713768.1/DOCK4, intron 1 of 52)	3	26128354	26351395	223042	1	DOCK4	XM_041713766.1	1017
NC_044212.2	29618767	29618980	214	*	Promoter	3	29597199	29619037	21839	2	LOC105758557	XR_004366772.2	57
NC_044212.2	29621359	29621403	45	*	Promoter	3	29621866	29712946	91081	1	ARID2	XM_030263779.3	-463
NC_044212.2	29768455	29768481	27	*	Promoter	3	29717729	29768031	50303	2	SCAF11	XM_041711624.1	-424
NC_044212.2	36234055	36234125	71	*	Distal Intergenic	3	36147730	36162953	15224	1	LOC115491666	XR_004366278.2	86325
NC_044212.2	42128354	42128551	198	*	Distal Intergenic	3	42020232	42077608	57377	1	LOC115492335	XR_004366587.2	108122
NC_044212.2	44147499	44147508	10	*	Promoter	3	44147489	44153509	6021	1	LOC115492617	XR_003957830.3	10
NC_044212.2	44147508	44147791	284	*	Promoter	3	44147634	44147705	72	1	TRNAD-GUC-2	NA	0
NC_044212.2	44147791	44147804	14	*	Promoter	3	44147634	44147705	72	1	TRNAD-GUC-2	NA	157
NC_044212.2	45023312	45023414	103	*	Promoter	3	45023441	45023512	72	1	TRNAD-GUC-3	NA	-27
NC_044212.2	45023414	45023877	464	*	Promoter	3	45023441	45023512	72	1	TRNAD-GUC-3	NA	0
NC_044212.2	45023877	45024006	130	*	Promoter	3	45024136	45024207	72	1	TRNAW-CCA	NA	-130
NC_044212.2	45024006	45024304	299	*	Promoter	3	45024136	45024207	72	1	TRNAW-CCA	NA	0
NC_044212.2	45024304	45024309	6	*	Promoter	3	45024136	45024207	72	1	TRNAW-CCA	NA	168
NC_044212.2	47440206	47440250	45	*	Promoter	3	47440334	47440406	73	1	TRNAR-CCU	NA	-84
NC_044212.2	47440250	47440528	279	*	Promoter	3	47440344	47441357	1014	1	FMC1	XM_012569062.4	0
NC_044212.2	47440528	47440628	101	*	Promoter	3	47440344	47441357	1014	1	FMC1	XM_012569062.4	184
NC_044212.2	48088720	48088866	147	*	Promoter	3	48071699	48089324	17626	2	TEF	XM_030262934.3	458
NC_044212.2	50166362	50166589	228	*	Promoter	3	50167335	50170441	3107	1	LOC115493372	XR_005978959.1	-746
NC_044212.2	51795551	51795649	99	*	Intron (XM_030263117.3/SYN3, intron 7 of 14)	3	51835586	51844039	8454	2	FBXO7	XM_030263121.3	48390
NC_044212.2	51901505	51901614	110	*	Promoter	3	51901667	51911594	9928	1	RTCB	XM_002199553.5	-53
NC_044212.2	52525471	52525480	10	*	Promoter	3	52509765	52525392	15628	2	TCP11L2	XM_041713577.1	-79
NC_044212.2	52530657	52530734	78	*	Promoter	3	52530945	52538856	7912	1	CKAP4	XM_030263157.3	-211
NC_044212.2	55686519	55686616	98	*	Intron (XM_030263283.3/FGD4, intron 1 of 16)	3	55679917	55784010	104094	1	FGD4	XM_030263283.3	6602
NC_044212.2	60066468	60066529	62	*	Distal Intergenic	3	59957719	59957810	92	2	MIRLET7A-1	NR_049031.1	-108658
NC_044212.2	60494560	60494667	108	*	Promoter	3	60417011	60494470	77460	2	ATXN10	XM_030263370.3	-90
NC_044212.2	61588973	61589106	134	*	Intron (XM_041713830.1/KCNA5, intron 2 of 3)	3	61594581	61603316	8736	1	LOC115493530	XR_003958388.3	-5475
NC_044212.2	65119703	65119739	37	*	Intron (XR_005979048.1/LOC121469148, intron 2 of 2)	3	65066842	65147239	80398	2	LOC121469148	XR_005979048.1	27500
NC_044212.2	69930181	69930250	70	*	Promoter	3	69930263	69980254	49992	1	KDM5A	XM_012569353.4	-13
NC_044212.2	71295038	71295042	5	*	Promoter	3	71283874	71295087	11214	2	CREBL2	NM_001245461.1	45
NC_044212.2	71444708	71444749	42	*	Promoter	3	71445326	71556167	110842	1	LRP6	XM_030263680.3	-577
NC_044212.2	71444817	71444996	180	*	Promoter	3	71445326	71556167	110842	1	LRP6	XM_030263680.3	-330
NC_044213.2	480025	480103	79	*	Promoter	4	480096	491491	11396	1	TBRG4	XM_041714198.1	0
NC_044213.2	1537189	1537205	17	*	Promoter	4	1523327	1537248	13922	2	JMJD4	XM_002194468.5	43
NC_044213.2	2636039	2636109	71	*	Promoter	4	2635845	2663037	27193	1	CCDC13	XM_030264160.3	194
NC_044213.2	7247658	7247757	100	*	Intron (XM_030264257.3/DPP6, intron 1 of 25)	4	7257509	7743835	486327	1	DPP6	XM_030264258.3	-9752
NC_044213.2	9798296	9798448	153	*	Promoter	4	9721717	9798884	77168	2	ESYT2	XM_030264283.3	436
NC_044213.2	10058993	10059100	108	*	Intron (XM_032746610.2/ZMYND11, intron 1 of 14)	4	10058069	10161142	103074	1	ZMYND11	XM_032746612.2	924
NC_044213.2	12722301	12722449	149	*	Promoter	4	12722348	12722419	72	2	TRNAG-UCC	NA	0
NC_044213.2	17295929	17295944	16	*	Promoter	4	17295783	17307036	11254	1	ENKUR	XM_002190652.6	146
NC_044213.2	18403866	18403983	118	*	Promoter	4	18404048	18404121	74	1	TRNAN-GUU-3	NA	-65
NC_044213.2	18403983	18404193	211	*	Promoter	4	18404048	18404121	74	1	TRNAN-GUU-3	NA	0
NC_044213.2	18404193	18404217	25	*	Promoter	4	18404048	18404121	74	1	TRNAN-GUU-3	NA	145
NC_044213.2	18699264	18699321	58	*	Promoter	4	18576375	18699603	123229	2	MLLT10	XM_012571535.4	282
NC_044213.2	18699344	18699416	73	*	Promoter	4	18576375	18699603	123229	2	MLLT10	XM_012571535.4	187
NC_044213.2	23078818	23078916	99	*	Distal Intergenic	4	23122366	23124377	2012	1	LOC121469433	XR_005979446.1	-43450
NC_044213.2	25800917	25801008	92	*	Intron (XM_030264716.3/GLCCI1, intron 2 of 7)	4	25774720	25828095	53376	1	GLCCI1	XM_030264717.3	26197
NC_044213.2	34687088	34687203	116	*	Intron (XM_030264906.1/CHN2, intron 1 of 12)	4	34654818	34813817	159000	1	CHN2	XM_030264906.1	32270
NC_044213.2	41712779	41712921	143	*	Distal Intergenic	4	41725337	41730422	5086	2	LOC115493702	XR_005979500.1	17501
NC_044213.2	42387957	42388053	97	*	Distal Intergenic	4	42382176	42387621	5446	1	LOC115493706	XR_005979506.1	5781
NC_044213.2	45012424	45012595	172	*	Promoter	4	44990650	45012318	21669	2	CTNNB1	XM_002199036.5	-106
NC_044213.2	45359307	45359335	29	*	Promoter	4	45359015	45380086	21072	1	EXOSC7	XM_002199127.6	292
NC_044213.2	45359335	45359468	134	*	Promoter	4	45359015	45380086	21072	1	EXOSC7	XM_002199127.6	320
NC_044213.2	45359468	45359491	24	*	Promoter	4	45359015	45380086	21072	1	EXOSC7	XM_002199127.6	453
NC_044213.2	45582609	45582675	67	*	Exon (XM_002199176.6/LARS2, exon 13 of 21)	4	45624307	45650091	25785	1	LIMD1	XR_004366998.2	-41632
NC_044213.2	45657729	45657740	12	*	Promoter	4	45657860	45657932	73	2	TRNAR-ACG	NA	192
NC_044213.2	45657740	45658122	383	*	Promoter	4	45658073	45687152	29080	1	SACM1L	XM_030265163.3	0
NC_044213.2	45658122	45658129	8	*	Promoter	4	45658073	45687152	29080	1	SACM1L	XM_030265163.3	49
NC_044213.2	49383982	49383984	3	*	Distal Intergenic	4	49363399	49382034	18636	1	PDIA4	XM_030265282.3	20583
NC_044213.2	49383984	49384113	130	*	Distal Intergenic	4	49363399	49382034	18636	1	PDIA4	XM_030265282.3	20585
NC_044213.2	49384113	49384126	14	*	Distal Intergenic	4	49363399	49382034	18636	1	PDIA4	XM_030265282.3	20714
NC_044213.2	53453138	53453172	35	*	Promoter	4	53453074	53459926	6853	1	LOC100232573	XM_002196741.6	64
NC_044213.2	62243386	62243511	126	*	Promoter	4	62241018	62243640	2623	2	LOC100190505	NM_001245254.2	129
NC_044213.2	65682244	65682291	48	*	Distal Intergenic	4	65638249	65668371	30123	2	LOC101233192	XM_030265488.3	-13873
NC_044213.2	68903267	68903289	23	*	Promoter	4	68903202	68906490	3289	1	ID4	XM_030265562.3	65
NC_044213.2	69600210	69600352	143	*	Distal Intergenic	4	69603514	69611702	8189	1	LOC115493781	XR_003958719.3	-3162
NC_044213.2	71721954	71722000	47	*	Intron (XM_041714235.1/NFATC1, intron 2 of 8)	4	71714434	71820343	105910	1	NFATC1	XM_030265602.3	7520
NC_044213.2	85132067	85132179	113	*	Intron (XR_003958762.3/LOC115493811, intron 6 of 6)	4	85083703	85083772	70	1	MIR187	NR_049096.1	48364
NC_044213.2	85228247	85228302	56	*	Distal Intergenic	4	85285184	85346333	61150	2	GALNT1	XM_030265765.3	118031
NC_044213.2	85900875	85900978	104	*	Intron (XM_030265780.3/EPB41L4B, intron 16 of 24)	4	85799296	85811137	11842	2	FRRS1L	XM_030265770.3	-89738
NC_044213.2	87220170	87220266	97	*	Promoter	4	87220248	87224837	4590	1	CCDC127	XM_002189547.6	0
NC_044213.2	87220266	87220275	10	*	Promoter	4	87220271	87224837	4567	1	CCDC127	XM_012571852.4	0
NC_044213.2	90087574	90087596	23	*	Intron (XM_030265826.3/CTNNAL1, intron 1 of 18)	4	90094758	90097842	3085	2	LOC115493816	XR_003958775.3	10246
NC_044213.2	90518582	90518626	45	*	Intron (XM_002190036.5/PDCD6, intron 2 of 5)	4	90513063	90522936	9874	1	PDCD6	XM_002190036.5	5519
NC_044213.2	90518626	90518714	89	*	Intron (XM_002190036.5/PDCD6, intron 2 of 5)	4	90513063	90522936	9874	1	PDCD6	XM_002190036.5	5563
NC_044213.2	90518714	90518718	5	*	Intron (XM_002190036.5/PDCD6, intron 2 of 5)	4	90513063	90522936	9874	1	PDCD6	XM_002190036.5	5651
NC_044213.2	92322187	92322273	87	*	Promoter	4	92246355	92322246	75892	2	ZNF236	XM_012571866.4	0
NC_044213.2	98515236	98515400	165	*	Promoter	4	98504572	98515714	11143	2	SEH1L	XM_004175219.4	314
NC_044213.2	98842806	98842859	54	*	Exon (XM_041714005.1/LOC121469266, exon 2 of 8)	4	98842136	98850283	8148	1	LOC121469266	XM_041714005.1	670
NC_044213.2	98842859	98842968	110	*	Exon (XM_041714005.1/LOC121469266, exon 2 of 8)	4	98842136	98850283	8148	1	LOC121469266	XM_041714005.1	723
NC_044213.2	98842968	98842976	9	*	Intron (XM_041714005.1/LOC121469266, intron 2 of 7)	4	98842136	98850283	8148	1	LOC121469266	XM_041714005.1	832
NC_044213.2	100064634	100064704	71	*	Intron (XM_030265982.3/RALBP1, intron 1 of 9)	4	100031782	100065231	33450	2	RALBP1	XM_030265982.3	527
NC_044213.2	104623039	104623077	39	*	Promoter	4	104622875	104640007	17133	1	RMC1	XM_002195152.5	164
NC_044213.2	104623077	104623197	121	*	Promoter	4	104622875	104640007	17133	1	RMC1	XM_002195152.5	202
NC_044213.2	104623197	104623317	121	*	Promoter	4	104622875	104640007	17133	1	RMC1	XM_002195152.5	322
NC_044213.2	109190721	109190841	121	*	Promoter	4	109190802	109247049	56248	1	MAPRE2	XM_030266177.3	0
NC_044213.2	109609644	109609666	23	*	Promoter	4	109609711	109609783	73	2	TRNAA-AGC	NA	117
NC_044213.2	109609666	109609736	71	*	Promoter	4	109609711	109609783	73	2	TRNAA-AGC	NA	47
NC_044213.2	109609736	109609909	174	*	Promoter	4	109609711	109609783	73	2	TRNAA-AGC	NA	0
NC_044213.2	109611801	109611995	195	*	Promoter	4	109611940	109612012	73	1	TRNAA-AGC-2	NA	0
NC_044213.2	109611995	109612087	93	*	Promoter	4	109611940	109612012	73	1	TRNAA-AGC-2	NA	55
NC_044213.2	109612087	109612137	51	*	Promoter	4	109611940	109612012	73	1	TRNAA-AGC-2	NA	147
NC_044213.2	109612538	109612599	62	*	Promoter	4	109612634	109612706	73	2	TRNAA-AGC-3	NA	107
NC_044213.2	109612599	109612799	201	*	Promoter	4	109612634	109612706	73	2	TRNAA-AGC-3	NA	0
NC_044213.2	109612799	109612809	11	*	Promoter	4	109612634	109612706	73	2	TRNAA-AGC-3	NA	-93
NC_044213.2	109621533	109621641	109	*	Promoter	4	109621579	109621651	73	1	TRNAA-AGC-4	NA	0
NC_044213.2	109621641	109621716	76	*	Promoter	4	109621579	109621651	73	1	TRNAA-AGC-4	NA	62
NC_044213.2	109621716	109621720	5	*	Promoter	4	109621579	109621651	73	1	TRNAA-AGC-4	NA	137
NC_044213.2	111964660	111964725	66	*	Promoter	4	111964625	111978136	13512	1	MRPL15	XM_012572081.4	35
NC_044213.2	111984239	111984324	86	*	Distal Intergenic	4	111987669	111990757	3089	1	LOC115493888	XR_003958869.3	-3345
NC_044213.2	116580701	116580720	20	*	Promoter	4	116580846	116580936	91	2	TRNAY-GUA-8	NA	216
NC_044213.2	116580720	116581338	619	*	Promoter	4	116581180	116581252	73	1	TRNAR-ACG-2	NA	0
NC_044213.2	116581338	116581341	4	*	Promoter	4	116581180	116581252	73	1	TRNAR-ACG-2	NA	158
NC_044213.2	116582821	116582896	76	*	Promoter	4	116582986	116583076	91	1	TRNAY-GUA-9	NA	-90
NC_044213.2	116582896	116583001	106	*	Promoter	4	116582986	116583076	91	1	TRNAY-GUA-9	NA	0
NC_044213.2	116583001	116583067	67	*	Promoter	4	116582986	116583076	91	1	TRNAY-GUA-9	NA	15
NC_044213.2	116583067	116583136	70	*	Promoter	4	116582986	116583076	91	1	TRNAY-GUA-9	NA	81
NC_044213.2	116583136	116583145	10	*	Promoter	4	116582986	116583076	91	1	TRNAY-GUA-9	NA	150
NC_044213.2	116586675	116586866	192	*	Promoter	4	116586696	116586768	73	2	TRNAR-ACG-3	NA	0
NC_044213.2	116727022	116727110	89	*	Intron (XM_030266279.3/ADHFE1, intron 13 of 13)	4	116731874	116757899	26026	1	VXN	XM_002197511.6	-4764
NC_044213.2	116796466	116796476	11	*	Promoter	4	116796581	116796670	90	2	TRNAY-GUA-10	NA	194
NC_044213.2	116796476	116796802	327	*	Promoter	4	116796581	116796670	90	2	TRNAY-GUA-10	NA	0
NC_044213.2	116796802	116796885	84	*	Promoter	4	116796581	116796670	90	2	TRNAY-GUA-10	NA	-132
NC_044213.2	117458861	117458960	100	*	Promoter	4	117458885	117606983	148099	1	C2H8orf34	XM_030266313.3	0
NC_044213.2	120905908	120906017	110	*	Promoter	4	120905543	121055067	149525	1	ZFHX4	XM_030266348.3	365
NC_044213.2	120916781	120916908	128	*	Intron (XM_030266348.3/ZFHX4, intron 1 of 9)	4	120908533	121055067	146535	1	ZFHX4	XM_041713938.1	8248
NC_044213.2	122123435	122123521	87	*	Intron (XR_005979207.1/LOC115493931, intron 1 of 3)	4	122033957	122147721	113765	2	LOC115493931	XR_005979207.1	24200
NC_044213.2	127648664	127648871	208	*	Promoter	4	127621767	127648960	27194	2	VIRMA	XM_030266425.3	89
NC_044213.2	128020411	128020425	15	*	Promoter	4	128009220	128020380	11161	2	CFAP418	XM_030266449.3	-31
NC_044213.2	128020425	128020704	280	*	Promoter	4	128020500	128022259	1760	1	LOC121469252	XR_005979236.1	0
NC_044213.2	128020704	128020743	40	*	Promoter	4	128020540	128020621	82	2	TRNAS-AGA-2	NA	-83
NC_044213.2	136138634	136138798	165	*	Promoter	4	135926441	136138481	212041	2	TRPS1	XM_030266589.3	-153
NC_044213.2	139061283	139061305	23	*	Promoter	4	139061445	139061517	73	2	TRNAM-CAU	NA	212
NC_044213.2	139061305	139061660	356	*	Promoter	4	139061445	139061517	73	2	TRNAM-CAU	NA	0
NC_044213.2	139061660	139061701	42	*	Promoter	4	139061445	139061517	73	2	TRNAM-CAU	NA	-143
NC_044213.2	150053054	150053072	19	*	Promoter	4	150053105	150058149	5045	1	C2H8orf82	XM_041714117.1	-33
NC_044213.2	150053072	150053205	134	*	Promoter	4	150053105	150058149	5045	1	C2H8orf82	XM_041714117.1	0
NC_044213.2	150053205	150053234	30	*	Promoter	4	150053105	150059246	6142	1	C2H8orf82	XM_041714118.1	100
NC_044213.2	151062826	151062949	124	*	Promoter	4	151046739	151063025	16287	2	GPAA1	XM_041714140.1	76
NC_044214.2	256987	257014	28	*	Distal Intergenic	5	253158	253321	164	2	LOC115494761	XR_003959823.1	-3666
NC_044214.2	257014	257064	51	*	Distal Intergenic	5	253158	253321	164	2	LOC115494761	XR_003959823.1	-3693
NC_044214.2	257064	257585	522	*	Distal Intergenic	5	253158	253321	164	2	LOC115494761	XR_003959823.1	-3743
NC_044214.2	1151089	1151093	5	*	Distal Intergenic	5	1099666	1131220	31555	2	KCNK3	XM_041714942.1	-19869
NC_044214.2	1871252	1871403	152	*	Promoter	5	1758186	1871590	113405	2	ELP3	XM_041714963.1	187
NC_044214.2	1871403	1871521	119	*	Promoter	5	1758186	1871590	113405	2	ELP3	XM_041714963.1	69
NC_044214.2	1871521	1871529	9	*	Promoter	5	1758186	1871590	113405	2	ELP3	XM_041714963.1	61
NC_044214.2	3654605	3654707	103	*	Promoter	5	3654449	3661196	6748	1	XKR5	XM_030269895.3	156
NC_044214.2	7355091	7355137	47	*	Promoter	5	7337331	7355180	17850	2	UBXN2A	XM_030269461.3	43
NC_044214.2	9432356	9432646	291	*	Promoter	5	9432756	9432837	82	1	TRNAS-AGA-3	NA	-110
NC_044214.2	9432646	9432727	82	*	Promoter	5	9432756	9432837	82	1	TRNAS-AGA-3	NA	-29
NC_044214.2	9432727	9432821	95	*	Promoter	5	9432756	9432837	82	1	TRNAS-AGA-3	NA	0
NC_044214.2	9432821	9432919	99	*	Promoter	5	9432875	9485832	52958	1	HS1BP3	XM_030269978.3	0
NC_044214.2	9432919	9432949	31	*	Promoter	5	9432959	9485832	52874	1	HS1BP3	XM_041714998.1	-10
NC_044214.2	9680747	9680793	47	*	Promoter	5	9681343	9689509	8167	1	LOC105759122	XR_005979743.1	-550
NC_044214.2	10657593	10657700	108	*	Distal Intergenic	5	10692850	10720770	27921	1	LOC121469659	XR_005979756.1	-35150
NC_044214.2	23338391	23338479	89	*	Promoter	5	23329325	23338070	8746	2	LOC100190440	NM_001245761.1	-321
NC_044214.2	23338479	23338890	412	*	Promoter	5	23329325	23338070	8746	2	LOC100190440	NM_001245761.1	-409
NC_044214.2	23338890	23338921	32	*	Promoter	5	23329325	23338070	8746	2	LOC100190440	NM_001245761.1	-820
NC_044214.2	27178011	27178075	65	*	Distal Intergenic	5	27193248	27228680	35433	1	LOC115494258	XR_005979794.1	-15173
NC_044214.2	27793827	27793896	70	*	Distal Intergenic	5	27780488	27786708	6221	2	LOC121469675	XR_005979797.1	-7119
NC_044214.2	28881002	28881099	98	*	Promoter	5	28881380	28954118	72739	1	FAM135A	XM_041715051.1	-281
NC_044214.2	32144740	32144859	120	*	Promoter	5	32038925	32144744	105820	2	LOC100225915	XM_030267489.3	0
NC_044214.2	35889746	35889816	71	*	Intron (XM_012572683.4/GABRR1, intron 2 of 9)	5	35891709	35892752	1044	1	LOC121469578	XR_005979675.1	-1893
NC_044214.2	41754223	41754323	101	*	Distal Intergenic	5	41254136	41481645	227510	1	GRIK2	XM_030267649.3	500087
NC_044214.2	51791492	51791573	82	*	Promoter	5	51791621	51791692	72	2	TRNAE-CUC	NA	119
NC_044214.2	51791573	51791732	160	*	Promoter	5	51791621	51791692	72	2	TRNAE-CUC	NA	0
NC_044214.2	51791732	51791977	246	*	Promoter	5	51791850	51876106	84257	1	NCOA7	XM_041715146.1	0
NC_044214.2	53630433	53630500	68	*	Promoter	5	53538686	53630604	91919	2	ARHGAP18	XM_030267890.3	104
NC_044214.2	55906364	55906466	103	*	Intron (XM_041715180.1/LOC121469712, intron 1 of 1)	5	55904178	55907416	3239	2	LOC121469712	XM_041715180.1	950
NC_044214.2	56587468	56587528	61	*	Promoter	5	56587379	56589227	1849	1	LOC115494343	XR_003959335.3	89
NC_044214.2	56587528	56587598	71	*	Promoter	5	56587612	56587682	71	2	TRNAG-GCC	NA	84
NC_044214.2	56587598	56587690	93	*	Promoter	5	56587612	56587682	71	2	TRNAG-GCC	NA	0
NC_044214.2	56587690	56587766	77	*	Promoter	5	56587612	56587682	71	2	TRNAG-GCC	NA	-8
NC_044214.2	56587766	56587806	41	*	Promoter	5	56587612	56587682	71	2	TRNAG-GCC	NA	-84
NC_044214.2	59729280	59729321	42	*	Intron (XM_030268062.3/ARID1B, intron 4 of 20)	5	59562634	59886321	323688	1	ARID1B	XM_030268068.3	166646
NC_044214.2	61443824	61443837	14	*	Promoter	5	61339324	61443453	104130	2	ADGRG6	XM_030268105.3	-371
NC_044214.2	63146423	63146463	41	*	Distal Intergenic	5	63181050	63189743	8694	1	LOC121469722	XR_005979888.1	-34587
NC_044214.2	63974815	63974922	108	*	Distal Intergenic	5	63764304	63933815	169512	2	PDE7B	XM_030269577.3	-41000
NC_044214.2	63974993	63975110	118	*	Distal Intergenic	5	63764304	63933815	169512	2	PDE7B	XM_030269577.3	-41178
NC_044214.2	64119855	64119862	8	*	Promoter	5	64120003	64120085	83	1	TRNAL-UAA	NA	-141
NC_044214.2	64119862	64120141	280	*	Promoter	5	64120003	64120085	83	1	TRNAL-UAA	NA	0
NC_044214.2	64120141	64120151	11	*	Promoter	5	64120003	64120085	83	1	TRNAL-UAA	NA	138
NC_044214.2	66589325	66589411	87	*	Promoter	5	66589210	66807328	218119	1	RGS7	XM_012572523.4	115
NC_044214.2	69119009	69119013	5	*	Promoter	5	69119652	69124770	5119	1	IRF2BP2	XM_030268267.3	-639
NC_044214.2	74847203	74847262	60	*	Intron (XR_005979910.1/LOC115494397, intron 2 of 3)	5	74816028	74861835	45808	2	LOC115494397	XR_005979910.1	14573
NC_044214.2	75569612	75569695	84	*	Intron (XM_030269585.3/PRKN, intron 1 of 10)	5	75654927	75655652	726	2	LOC121469584	XR_005979682.1	85957
NC_044214.2	76449283	76449361	79	*	Promoter	5	76449270	76453531	4262	1	LOC121469738	XR_005979914.1	13
NC_044214.2	76449361	76449443	83	*	Promoter	5	76449270	76453531	4262	1	LOC121469738	XR_005979914.1	91
NC_044214.2	76449443	76449512	70	*	Promoter	5	76449270	76453531	4262	1	LOC121469738	XR_005979914.1	173
NC_044214.2	79547726	79547746	21	*	Promoter	5	79530568	79547724	17157	2	FAM98A	XM_012572453.4	-2
NC_044214.2	79547746	79547864	119	*	Promoter	5	79530568	79547724	17157	2	FAM98A	XM_012572453.4	-22
NC_044214.2	79547864	79547909	46	*	Promoter	5	79530568	79547724	17157	2	FAM98A	XM_012572453.4	-140
NC_044214.2	80067203	80067342	140	*	Intron (XM_012572411.4/SMYD3, intron 1 of 11)	5	80066609	80453941	387333	1	SMYD3	XM_012572411.4	594
NC_044214.2	83374547	83374598	52	*	Promoter	5	83248325	83374548	126224	2	BTBD9	XM_012572421.4	0
NC_044214.2	87221204	87221390	187	*	Promoter	5	87221371	87230166	8796	1	AHSA2P	NM_001245647.1	0
NC_044214.2	88635822	88635904	83	*	Intron (XM_030268786.3/PLCB4, intron 2 of 38)	5	88635248	88734416	99169	1	PLCB4	XM_030268792.3	574
NC_044214.2	89268475	89268545	71	*	Distal Intergenic	5	89282755	89284799	2045	2	LOC115494469	XR_003959494.3	16254
NC_044214.2	90073546	90073678	133	*	Distal Intergenic	5	90108032	90109345	1314	2	LOC115494475	XR_003959502.3	35667
NC_044214.2	92217386	92217405	20	*	Intron (XM_030268858.3/MSH6, intron 2 of 9)	5	92207063	92221328	14266	2	MSH6	XM_030268858.3	3923
NC_044214.2	93642857	93642964	108	*	Intron (XM_030268913.3/LOC100220079, intron 1 of 24)	5	93642337	93696489	54153	1	LOC100220079	XM_030268915.3	520
NC_044214.2	98136369	98136471	103	*	Promoter	5	98136509	98136602	94	2	TRNAI-UAU	NA	131
NC_044214.2	98136471	98136721	251	*	Promoter	5	98136509	98136602	94	2	TRNAI-UAU	NA	0
NC_044214.2	98136721	98136805	85	*	Promoter	5	98136509	98136602	94	2	TRNAI-UAU	NA	-119
NC_044214.2	98474733	98474865	133	*	Distal Intergenic	5	98415580	98421811	6232	1	LOC100232533	XM_012572299.4	59153
NC_044214.2	99491575	99491680	106	*	Exon (XM_030269054.3/UTP25, exon 10 of 12)	5	99478373	99493682	15310	1	UTP25	XM_012572288.4	13202
NC_044214.2	103156669	103156823	155	*	Distal Intergenic	5	103051944	103107524	55581	1	TGFB2	XM_041715436.1	104725
NC_044214.2	104489466	104489479	14	*	Promoter	5	104489551	104489623	73	1	TRNAT-UGU	NA	-72
NC_044214.2	104489479	104489576	98	*	Promoter	5	104489551	104489623	73	1	TRNAT-UGU	NA	0
NC_044214.2	104489576	104489827	252	*	Promoter	5	104489551	104489623	73	1	TRNAT-UGU	NA	25
NC_044214.2	104631146	104631216	71	*	Intron (XM_030269169.3/DISP1, intron 1 of 7)	5	104642702	104680712	38011	1	DISP1	XM_030269171.3	-11486
NC_044214.2	105300791	105301171	381	*	Promoter	5	105287467	105300934	13468	2	CALM2	NM_001198599.1	0
NC_044214.2	105301210	105301319	110	*	Promoter	5	105287467	105300934	13468	2	CALM2	NM_001198599.1	-276
NC_044214.2	105971619	105971638	20	*	Promoter	5	105955846	105971698	15853	2	LOC100220921	XM_030269204.3	60
NC_044214.2	105971638	105971674	37	*	Promoter	5	105955846	105971698	15853	2	LOC100220921	XM_030269204.3	24
NC_044214.2	105971674	105971852	179	*	Promoter	5	105955846	105971698	15853	2	LOC100220921	XM_030269204.3	0
NC_044214.2	105971852	105971871	20	*	Promoter	5	105971893	105991653	19761	1	SUPT7L	XM_002186736.5	-22
NC_044215.2	1983626	1983751	126	*	Promoter	6	1983368	1987273	3906	1	INO80B	XM_041715593.1	258
NC_044215.2	1983751	1983797	47	*	Promoter	6	1983368	1987273	3906	1	INO80B	XM_041715593.1	383
NC_044215.2	1983797	1983830	34	*	Promoter	6	1983368	1987273	3906	1	INO80B	XM_041715593.1	429
NC_044215.2	2174629	2174723	95	*	Promoter	6	2154834	2174906	20073	2	LOC100229185	XM_041715607.1	183
NC_044215.2	2245523	2245595	73	*	Exon (XM_032747938.2/DNAAF9, exon 27 of 37)	6	2197449	2268017	70569	1	DNAAF9	XM_032747938.2	48074
NC_044215.2	8873740	8873872	133	*	Intron (XM_030270591.3/FAM193A, intron 1 of 22)	6	8857285	8933942	76658	1	FAM193A	XM_012573655.4	16455
NC_044215.2	9147436	9147565	130	*	Intron (XM_030270623.3/MFSD10, intron 6 of 12)	6	9136708	9158275	21568	2	MFSD10	XM_030270623.3	10710
NC_044215.2	9926267	9926293	27	*	Distal Intergenic	6	9871840	9876394	4555	1	ADRA2C	XM_030270647.3	54427
NC_044215.2	11659863	11659923	61	*	Promoter	6	11600265	11659769	59505	2	KIAA0232	XM_030270690.3	-94
NC_044215.2	11660034	11660183	150	*	Promoter	6	11600265	11659769	59505	2	KIAA0232	XM_030270690.3	-265
NC_044215.2	11752267	11752328	62	*	Promoter	6	11725699	11752302	26604	2	MAN2B2	XM_012573664.4	0
NC_044215.2	12147572	12147758	187	*	Intron (XM_030270713.3/JAKMIP1, intron 20 of 22)	6	12156859	12192658	35800	1	C4H4orf50	XM_041715659.1	-9101
NC_044215.2	18090350	18090415	66	*	Distal Intergenic	6	18064607	18084482	19876	2	LGI2	XM_041715714.1	-5868
NC_044215.2	18673483	18673508	26	*	Intron (XR_005980159.1/LOC121469871, intron 2 of 6)	6	18664598	18737873	73276	1	LOC121469871	XR_005980159.1	8885
NC_044215.2	21655424	21655509	86	*	Distal Intergenic	6	21636750	21647901	11152	1	DTHD1	XM_030270376.3	18674
NC_044215.2	26625817	26625862	46	*	Promoter	6	26594910	26625845	30936	2	CHIC2	XM_030271087.3	0
NC_044215.2	26625862	26625935	74	*	Promoter	6	26594910	26625845	30936	2	CHIC2	XM_030271087.3	-17
NC_044215.2	26625935	26626021	87	*	Promoter	6	26594910	26625845	30936	2	CHIC2	XM_030271087.3	-90
NC_044215.2	27581955	27582038	84	*	Distal Intergenic	6	27521031	27551304	30274	2	LOC116808182	XR_004367634.2	-30651
NC_044215.2	32038199	32038334	136	*	Distal Intergenic	6	32039331	32044195	4865	2	LOC100229867	XM_030271298.3	5861
NC_044215.2	32038334	32038438	105	*	Distal Intergenic	6	32039331	32044195	4865	2	LOC100229867	XM_030271298.3	5757
NC_044215.2	32038438	32038485	48	*	Distal Intergenic	6	32039331	32044195	4865	2	LOC100229867	XM_030271298.3	5710
NC_044215.2	37452887	37452936	50	*	Distal Intergenic	6	37250194	37440552	190359	2	PALLD	XM_030271386.3	-12335
NC_044215.2	39239546	39239625	80	*	Promoter	6	39240071	39509424	269354	1	FSTL5	XM_032748147.2	-446
NC_044215.2	45826398	45826452	55	*	Promoter	6	45821888	45826582	4695	2	GAR1	XM_030271595.3	130
NC_044215.2	45826452	45826530	79	*	Promoter	6	45821888	45826582	4695	2	GAR1	XM_030271595.3	52
NC_044215.2	45826530	45826538	9	*	Promoter	6	45821888	45826582	4695	2	GAR1	XM_030271595.3	44
NC_044215.2	48197439	48197551	113	*	Promoter	6	48197282	48249521	52240	1	MANBA	XM_041715915.1	157
NC_044215.2	51080861	51081021	161	*	Promoter	6	51040545	51081126	40582	2	SMARCAD1	XM_041715932.1	105
NC_044215.2	63090680	63090812	133	*	Intron (XR_005980346.1/LOC115494806, intron 1 of 7)	6	62873839	63091401	217563	2	LOC115494806	XR_005980346.1	589
NC_044215.2	63622100	63622207	108	*	Promoter	6	63622310	63629707	7398	1	CCNA2	XM_002187960.6	-103
NC_044215.2	63622207	63622259	53	*	Promoter	6	63622310	63629707	7398	1	CCNA2	XM_002187960.6	-51
NC_044215.2	63622259	63622277	19	*	Promoter	6	63622310	63629707	7398	1	CCNA2	XM_002187960.6	-33
NC_044215.2	66361058	66361161	104	*	Promoter	6	66356095	66361168	5074	2	MRPL1	XM_030272174.3	7
NC_044215.2	66361161	66361214	54	*	Promoter	6	66356095	66361168	5074	2	MRPL1	XM_030272174.3	0
NC_044215.2	66361214	66361245	32	*	Promoter	6	66356095	66361168	5074	2	MRPL1	XM_030272174.3	-46
NC_044215.2	66685793	66685863	71	*	Promoter	6	66685577	66697522	11946	1	NUP54	XM_030272188.3	216
NC_044216.2	6360119	6360185	67	*	Exon (XM_030272507.3/LAS1L, exon 4 of 13)	7	6356820	6369856	13037	1	LAS1L	XM_030272507.3	3299
NC_044216.2	8846421	8846469	49	*	Promoter	7	8840773	8846832	6060	2	LOC100230351	XM_002196093.4	363
NC_044216.2	11018745	11018767	23	*	Promoter	7	11018304	11047247	28944	1	LOC100230284	XM_041716173.1	441
NC_044216.2	14114743	14114836	94	*	Distal Intergenic	7	14041105	14049131	8027	1	SLITRK4	XM_030272699.3	73638
NC_044216.2	15622970	15622998	29	*	Promoter	7	15623201	15623272	72	1	TRNAE-UUC	NA	-203
NC_044216.2	15622998	15623319	322	*	Promoter	7	15623201	15623272	72	1	TRNAE-UUC	NA	0
NC_044216.2	15623319	15623367	49	*	Promoter	7	15623201	15623272	72	1	TRNAE-UUC	NA	118
NC_044216.2	16344930	16345148	219	*	Promoter	7	16345017	16365984	20968	1	LOC100190002	NM_001245277.1	0
NC_044216.2	17041577	17041669	93	*	Promoter	7	17041682	17041798	117	2	TRNAL-CAA	NA	129
NC_044216.2	17041669	17041995	327	*	Promoter	7	17041682	17041798	117	2	TRNAL-CAA	NA	0
NC_044216.2	17041995	17042087	93	*	Promoter	7	17042012	17044186	2175	1	COX7B	NM_001246258.2	0
NC_044216.2	18833484	18833584	101	*	Promoter	7	18811452	18833547	22096	2	FOXO4	XM_030273019.3	0
NC_044216.2	18833584	18833697	114	*	Promoter	7	18811452	18833547	22096	2	FOXO4	XM_030273019.3	-37
NC_044216.2	18833697	18833790	94	*	Promoter	7	18833749	18838811	5063	1	SNX12	XM_002191409.4	0
NC_044217.2	1695740	1695810	71	*	Distal Intergenic	8	1713880	1716215	2336	1	LOC115495373	XR_003960563.3	-18070
NC_044217.2	2693362	2693377	16	*	Promoter	8	2693339	2731146	37808	1	DNAJC24	XM_030273353.3	23
NC_044217.2	2693377	2693428	52	*	Promoter	8	2693339	2731146	37808	1	DNAJC24	XM_030273353.3	38
NC_044217.2	2693428	2693498	71	*	Promoter	8	2693554	2731146	37593	1	DNAJC24	XM_041716403.1	-56
NC_044217.2	2849617	2849704	88	*	Intron (XM_030273352.3/ELP4, intron 9 of 9)	8	2795143	2797423	2281	2	LOC121470029	XR_005980530.1	-52194
NC_044217.2	4306897	4306949	53	*	Intron (XM_030273413.3/SYT9, intron 1 of 5)	8	4303428	4372796	69369	1	SYT9	XM_030273412.3	3469
NC_044217.2	5984212	5984344	133	*	Promoter	8	5984241	6193086	208846	1	NAV2	XM_030273472.3	0
NC_044217.2	6435201	6435280	80	*	Distal Intergenic	8	6437655	6442856	5202	2	LOC121470061	XR_005980591.1	7576
NC_044217.2	6451638	6451734	97	*	Distal Intergenic	8	6444831	6449533	4703	2	LOC116806610	XM_030273482.3	-2105
NC_044217.2	8373432	8373510	79	*	Promoter	8	8347230	8372940	25711	2	SYT7	XM_030273594.3	-492
NC_044217.2	9444399	9444486	88	*	Promoter	8	9444585	9444666	82	2	TRNAS-GCU	NA	180
NC_044217.2	9444486	9444869	384	*	Promoter	8	9444776	9467949	23174	1	KNL1	XM_030273744.3	0
NC_044217.2	9444869	9444901	33	*	Promoter	8	9444776	9467949	23174	1	KNL1	XM_030273745.3	93
NC_044217.2	10789945	10790015	71	*	Promoter	8	10790825	10799309	8485	1	TMEM9B	XM_030273823.3	-810
NC_044217.2	17695412	17695432	21	*	Promoter	8	17619951	17695478	75528	2	LOC100224883	XM_030274049.3	46
NC_044217.2	17695432	17695742	311	*	Promoter	8	17619951	17695478	75528	2	LOC100224883	XM_030274049.3	0
NC_044217.2	17695742	17695745	4	*	Promoter	8	17695572	17695644	73	1	TRNAA-AGC-7	NA	170
NC_044217.2	28217668	28217800	133	*	Intron (XM_030274445.3/SUSD6, intron 1 of 7)	8	28142378	28220317	77940	2	SUSD6	XM_030274445.3	2517
NC_044217.2	28637838	28638004	167	*	Promoter	8	28637812	28652799	14988	1	LOC100220017	XM_012574171.4	26
NC_044217.2	30561462	30561604	143	*	Promoter	8	30562533	30644275	81743	1	AVEN	XM_030274534.3	-929
NC_044217.2	31289230	31289437	208	*	Promoter	8	31227433	31288318	60886	2	SPRED1	XM_004174467.5	-912
NC_044217.2	36584978	36585089	112	*	Distal Intergenic	8	36634713	36639388	4676	2	SPTSSA	XM_002200513.5	54299
NC_044217.2	36834457	36834543	87	*	Promoter	8	36834483	36849511	15029	1	SRP54	XM_002200516.5	0
NC_044217.2	40211470	40211597	128	*	Promoter	8	40211662	40217787	6126	1	AHSA1	NM_001245791.2	-65
NC_044217.2	44604086	44604091	6	*	Promoter	8	44604188	44604260	73	2	TRNAT-UGU-2	NA	169
NC_044217.2	44604091	44604365	275	*	Promoter	8	44604188	44604260	73	2	TRNAT-UGU-2	NA	0
NC_044217.2	44604365	44604376	12	*	Promoter	8	44604188	44604260	73	2	TRNAT-UGU-2	NA	-105
NC_044217.2	45148664	45148785	122	*	Distal Intergenic	8	45157122	45166085	8964	1	CALM1	NM_001245657.1	-8337
NC_044217.2	50087288	50087320	33	*	Promoter	8	50067060	50087309	20250	2	WARS1	XM_002200570.5	0
NC_044217.2	50087320	50087391	72	*	Promoter	8	50067060	50087337	20278	2	WARS1	XM_030274985.3	0
NC_044217.2	50087391	50087521	131	*	Promoter	8	50087407	50150628	63222	1	WDR25	XM_012574095.4	0
NC_044217.2	51101418	51101477	60	*	Promoter	8	51101660	51101733	74	1	TRNAI-AAU-3	NA	-183
NC_044217.2	51101477	51101564	88	*	Promoter	8	51101660	51101733	74	1	TRNAI-AAU-3	NA	-96
NC_044217.2	51101564	51101827	264	*	Promoter	8	51101660	51101733	74	1	TRNAI-AAU-3	NA	0
NC_044217.2	55957417	55957438	22	*	Intron (XM_002200361.6/PRKCH, intron 10 of 13)	8	55922395	56034434	112040	2	PRKCH	XM_002200361.6	76996
NC_044217.2	55988480	55988571	92	*	Exon (XM_002200361.6/PRKCH, exon 4 of 14)	8	55922395	56034434	112040	2	PRKCH	XM_002200361.6	45863
NC_044217.2	57305870	57305872	3	*	Promoter	8	57298547	57305872	7326	2	PSMA3	NM_001245827.1	0
NC_044217.2	57305872	57306141	270	*	Promoter	8	57296460	57305912	9453	2	PSMA3	XM_030273100.3	0
NC_044217.2	57306141	57306161	21	*	Promoter	8	57305992	57306064	73	1	TRNAK-CUU	NA	149
NC_044217.2	58312140	58312210	71	*	Promoter	8	58312255	58312326	72	2	TRNAG-UCC-2	NA	116
NC_044217.2	58312210	58312371	162	*	Promoter	8	58312255	58312326	72	2	TRNAG-UCC-2	NA	0
NC_044217.2	58312371	58312435	65	*	Promoter	8	58312255	58312326	72	2	TRNAG-UCC-2	NA	-45
NC_044217.2	59667380	59667475	96	*	Intron (XM_030273201.3/PYGL, intron 1 of 20)	8	59666716	59680618	13903	1	PYGL	XM_030273201.3	664
NC_044217.2	59667475	59667480	6	*	Intron (XM_030273201.3/PYGL, intron 1 of 20)	8	59666716	59680618	13903	1	PYGL	XM_030273201.3	759
NC_044217.2	59667480	59667591	112	*	5' UTR	8	59666716	59680618	13903	1	PYGL	XM_030273201.3	764
NC_044217.2	59991417	59991462	46	*	Distal Intergenic	8	59992534	60011243	18710	1	NEMF	XM_030275301.3	-1072
NC_044217.2	59991462	59991541	80	*	Promoter	8	59992534	60011243	18710	1	NEMF	XM_030275301.3	-993
NC_044217.2	59991541	59991602	62	*	Promoter	8	59992534	60011243	18710	1	NEMF	XM_030275301.3	-932
NC_044217.2	60093973	60094100	128	*	Promoter	8	60094505	60095030	526	1	RPS29	NM_001245284.1	-405
NC_044217.2	60094287	60094347	61	*	Promoter	8	60094505	60095030	526	1	RPS29	NM_001245284.1	-158
NC_044217.2	60094347	60094440	94	*	Promoter	8	60094505	60095030	526	1	RPS29	NM_001245284.1	-65
NC_044217.2	60094440	60094452	13	*	Promoter	8	60094505	60095030	526	1	RPS29	NM_001245284.1	-53
NC_044218.2	1548125	1548189	65	*	Promoter	9	1548294	1548375	82	1	TRNAS-UGA	NA	-105
NC_044218.2	1548189	1548485	297	*	Promoter	9	1548294	1548375	82	1	TRNAS-UGA	NA	0
NC_044218.2	1548485	1548552	68	*	Promoter	9	1548294	1548375	82	1	TRNAS-UGA	NA	191
NC_044218.2	3535426	3535573	148	*	Promoter	9	3535617	3543700	8084	1	CWF19L1	XM_030275715.3	-44
NC_044218.2	3838705	3838736	32	*	Promoter	9	3786898	3838400	51503	2	PTEN	XM_030275735.3	-305
NC_044218.2	3838736	3838943	208	*	Promoter	9	3786898	3838400	51503	2	PTEN	XM_030275735.3	-336
NC_044218.2	3838943	3838967	25	*	Promoter	9	3786898	3838400	51503	2	PTEN	XM_030275735.3	-543
NC_044218.2	5617092	5617303	212	*	Distal Intergenic	9	5588265	5602773	14509	2	LOC121470170	XR_005980844.1	-14319
NC_044218.2	5629523	5629710	188	*	Distal Intergenic	9	5588265	5602773	14509	2	LOC121470170	XR_005980844.1	-26750
NC_044218.2	5862949	5863019	71	*	Intron (XM_012574426.4/REEP3, intron 4 of 7)	9	5847405	5884512	37108	2	REEP3	XM_012574426.4	21493
NC_044218.2	7348928	7348974	47	*	Intron (XM_012574429.4/FAM13C, intron 9 of 21)	9	7387404	7418397	30994	2	PHYHIPL	XM_030275823.3	69423
NC_044218.2	7511102	7511154	53	*	Intron (XM_030275824.3/PHYHIPL, intron 1 of 4)	9	7387404	7512310	124907	2	PHYHIPL	XM_030275824.3	1156
NC_044218.2	8229621	8229691	71	*	Distal Intergenic	9	8252693	8276726	24034	1	LOC121470207	XR_005980892.1	-23002
NC_044218.2	11455514	11455667	154	*	Distal Intergenic	9	11330861	11409890	79030	2	RET	XM_030275886.3	-45624
NC_044218.2	21851354	21851576	223	*	Promoter	9	21851381	21863386	12006	1	RRP12	XM_030276240.3	0
NC_044218.2	26637391	26637404	14	*	Promoter	9	26627305	26637318	10014	2	ZDHHC6	XM_002197988.6	-73
NC_044218.2	26637404	26637456	53	*	Promoter	9	26637527	26893940	256414	1	VTI1A	XM_012574591.4	-71
NC_044218.2	26637456	26637620	165	*	Promoter	9	26637527	26893940	256414	1	VTI1A	XM_012574591.4	0
NC_044218.2	29902403	29902566	164	*	Distal Intergenic	9	29823199	29866846	43648	2	CACUL1	XM_002188708.6	-35557
NC_044218.2	30134345	30134491	147	*	Intron (XM_012574666.4/GRK5, intron 1 of 15)	9	30176114	30233707	57594	1	GRK5	XM_030276533.3	-41623
NC_044218.2	34551147	34551218	72	*	Promoter	9	34551197	34564877	13681	1	GLRX3	NM_001245368.1	0
NC_044218.2	35556468	35556693	226	*	Promoter	9	35556484	35577031	20548	1	MSH4	XM_032749255.2	0
NC_044219.2	2277420	2277439	20	*	Promoter	10	2277524	2277595	72	1	TRNAA-CGC-2	NA	-85
NC_044219.2	2277439	2277623	185	*	Promoter	10	2277524	2277595	72	1	TRNAA-CGC-2	NA	0
NC_044219.2	2277623	2277637	15	*	Promoter	10	2277524	2277595	72	1	TRNAA-CGC-2	NA	99
NC_044219.2	2277734	2277906	173	*	Promoter	10	2277856	2277927	72	2	TRNAP-AGG-5	NA	21
NC_044219.2	4127437	4127580	144	*	Promoter	10	4122254	4127677	5424	2	UMPS	XM_002188069.5	97
NC_044219.2	10030086	10030087	2	*	Promoter	10	10030179	10030251	73	1	TRNAV-GAC	NA	-92
NC_044219.2	10030087	10030307	221	*	Promoter	10	10030179	10030251	73	1	TRNAV-GAC	NA	0
NC_044219.2	10030307	10030364	58	*	Promoter	10	10030179	10030251	73	1	TRNAV-GAC	NA	128
NC_044219.2	14470832	14471002	171	*	Promoter	10	14402700	14471029	68330	2	TLK1	XM_030277438.3	27
NC_044219.2	19525090	19525228	139	*	Distal Intergenic	10	19530898	19925647	394750	1	PARD3B	XM_012574931.4	-5670
NC_044219.2	20140325	20140375	51	*	Promoter	10	20140348	20146343	5996	1	EEF1B2	XM_002187060.6	0
NC_044219.2	20140375	20140584	210	*	Promoter	10	20140348	20146343	5996	1	EEF1B2	XM_002187060.6	27
NC_044219.2	20140584	20140589	6	*	Promoter	10	20140348	20146343	5996	1	EEF1B2	XM_002187060.6	236
NC_044219.2	22474775	22474970	196	*	Promoter	10	22475031	22485220	10190	1	HSPD1	XM_002192300.6	-61
NC_044219.2	23805097	23805167	71	*	Distal Intergenic	10	23600696	23664987	64292	2	LOC121470300	XM_041717673.1	-140110
NC_044219.2	34026083	34026145	63	*	Intron (XM_030278121.3/ARHGAP15, intron 7 of 14)	10	33908065	34226977	318913	1	ARHGAP15	XM_002198396.6	118018
NC_044219.2	34374338	34374437	100	*	Intron (XM_030278124.3/GTDC1, intron 3 of 8)	10	34308336	34411032	102697	2	GTDC1	XM_030278124.3	36595
NC_044219.2	35989535	35989572	38	*	Promoter	10	35989423	36023901	34479	1	EPC2	XM_002198601.6	112
NC_044219.2	35989572	35989616	45	*	Promoter	10	35989423	36023901	34479	1	EPC2	XM_002198601.6	149
NC_044219.2	35989616	35989654	39	*	Promoter	10	35989423	36023901	34479	1	EPC2	XM_002198601.6	193
NC_044219.2	37297687	37297726	40	*	Promoter	10	37297814	37297885	72	1	TRNAA-CGC-3	NA	-88
NC_044219.2	37297726	37297970	245	*	Promoter	10	37297814	37297885	72	1	TRNAA-CGC-3	NA	0
NC_044219.2	37297970	37298040	71	*	Promoter	10	37298125	37298195	71	2	TRNAG-GCC-2	NA	155
NC_044219.2	37298040	37298265	226	*	Promoter	10	37298125	37298195	71	2	TRNAG-GCC-2	NA	0
NC_044219.2	37298265	37298317	53	*	Promoter	10	37298125	37298195	71	2	TRNAG-GCC-2	NA	-70
NC_044220.2	722141	722153	13	*	Promoter	11	721179	721260	82	2	TRNAL-AAG	NA	-881
NC_044220.2	1776061	1776070	10	*	Distal Intergenic	11	1704829	1758736	53908	2	LOC121470324	XM_041717801.1	-17325
NC_044220.2	2029237	2029286	50	*	Intron (XM_030278585.3/ALG6, intron 9 of 14)	11	2025540	2043980	18441	2	ALG6	XM_030278585.3	14694
NC_044220.2	2977336	2977408	73	*	Exon (XR_005981231.1/LOC121470361, exon 2 of 2)	11	2957839	2977737	19899	1	LOC121470361	XR_005981231.1	19497
NC_044220.2	4703827	4703949	123	*	Promoter	11	4703968	4704038	71	2	TRNAG-CCC-2	NA	89
NC_044220.2	4703949	4704188	240	*	Promoter	11	4703968	4704038	71	2	TRNAG-CCC-2	NA	0
NC_044220.2	4704188	4704217	30	*	Promoter	11	4703968	4704038	71	2	TRNAG-CCC-2	NA	-150
NC_044220.2	5988914	5988989	76	*	Promoter	11	5988968	6036822	47855	1	EPS15	XM_002196993.6	0
NC_044220.2	9241651	9241783	133	*	Promoter	11	9241227	9248311	7085	1	PRDX1	NM_001245514.1	424
NC_044220.2	9957997	9958129	133	*	Distal Intergenic	11	9965630	10094944	129315	1	ERI3	XM_030278897.3	-7501
NC_044220.2	16897761	16897868	108	*	Promoter	11	16897897	16897982	86	1	TRNAR-UCU	NA	-29
NC_044220.2	16897868	16897980	113	*	Promoter	11	16897897	16897982	86	1	TRNAR-UCU	NA	0
NC_044220.2	16897980	16898009	30	*	Promoter	11	16897897	16897982	86	1	TRNAR-UCU	NA	83
NC_044220.2	21628209	21628334	126	*	Intron (XR_004368498.2/LOC116808643, intron 1 of 5)	11	21626327	21688124	61798	1	LOC116808643	XR_004368499.2	1882
NC_044220.2	23387256	23387332	77	*	Exon (XM_030279400.3/RC3H1, exon 18 of 20)	11	23399179	23407152	7974	1	SERPINC1	XM_030279424.3	-11847
NC_044220.2	24366776	24366894	119	*	Exon (XM_030279477.3/HMCN1, exon 38 of 107)	11	24422681	24437976	15296	2	LOC115496260	XR_005981074.1	71082
NC_044220.2	27013672	27013973	302	*	Distal Intergenic	11	26982145	26997661	15517	2	LOC115496272	XR_003961745.3	-16011
NC_044221.2	2329419	2329433	15	*	Promoter	12	2329326	2332258	2933	1	LOC115496469	XR_003961972.2	93
NC_044221.2	2329433	2329565	133	*	Promoter	12	2329326	2332258	2933	1	LOC115496469	XR_003961972.2	107
NC_044221.2	2329565	2329629	65	*	Promoter	12	2329326	2332258	2933	1	LOC115496469	XR_003961972.2	239
NC_044221.2	4829722	4829927	206	*	Promoter	12	4815671	4830201	14531	2	TRA2B	XM_012575549.4	274
NC_044221.2	9921355	9921358	4	*	Promoter	12	9921501	9943623	22123	1	MFF	XM_030280188.3	-143
NC_044221.2	10614222	10614378	157	*	Intron (XM_030280074.3/TRIP12, intron 5 of 38)	12	10584745	10638093	53349	2	TRIP12	XM_030280074.3	23715
NC_044221.2	15679734	15679878	145	*	Promoter	12	15671279	15679873	8595	2	LOC115496343	XR_003961807.3	0
NC_044221.2	15681329	15681527	199	*	Intron (XM_030279945.3/BCL6, intron 1 of 9)	12	15679927	15698300	18374	1	BCL6	XM_030279946.3	1402
NC_044221.2	16713251	16713321	71	*	Promoter	12	16695098	16713355	18258	2	EIF4E2	XM_002194832.6	34
NC_044221.2	21685461	21685623	163	*	Promoter	12	21685594	21685666	73	2	TRNAV-AAC-3	NA	43
NC_044221.2	21685623	21685752	130	*	Promoter	12	21685594	21685666	73	2	TRNAV-AAC-3	NA	0
NC_044221.2	21685752	21685755	4	*	Promoter	12	21685594	21685666	73	2	TRNAV-AAC-3	NA	-86
NC_044221.2	22580970	22580989	20	*	Distal Intergenic	12	22512432	22526487	14056	1	LOC115496401	XR_005981375.1	68538
NC_044221.2	23740811	23740965	155	*	Promoter	12	23740841	23748617	7777	1	NMD3	XM_041718134.1	0
NC_044221.2	25205156	25205189	34	*	Promoter	12	25199191	25205489	6299	2	SELENOT	NM_001199769.1	300
NC_044222.2	1264259	1264379	121	*	Promoter	13	1154628	1263982	109355	2	PEAK1	XM_030281789.3	-277
NC_044222.2	1810245	1810305	61	*	3' UTR	13	1809021	1816073	7053	2	LOC100229886	XM_041718484.1	5768
NC_044222.2	3311119	3311161	43	*	Promoter	13	3310990	3313574	2585	1	RPS17	NM_001245667.1	129
NC_044222.2	3463797	3464129	333	*	Promoter	13	3463890	3492160	28271	1	TRIP4	XM_030281567.3	0
NC_044222.2	3841403	3841458	56	*	Promoter	13	3841398	3841469	72	1	TRNAH-GUG-2	NA	5
NC_044222.2	3841458	3841600	143	*	Promoter	13	3841398	3841469	72	1	TRNAH-GUG-2	NA	60
NC_044222.2	3841600	3841665	66	*	Promoter	13	3841398	3841469	72	1	TRNAH-GUG-2	NA	202
NC_044222.2	3842980	3842996	17	*	Promoter	13	3843125	3843196	72	2	TRNAH-GUG-3	NA	200
NC_044222.2	3842996	3843123	128	*	Promoter	13	3843125	3843196	72	2	TRNAH-GUG-3	NA	73
NC_044222.2	3843123	3843174	52	*	Promoter	13	3843125	3843196	72	2	TRNAH-GUG-3	NA	22
NC_044222.2	3889903	3889916	14	*	Promoter	13	3890015	3890088	74	2	TRNAI-AAU-4	NA	172
NC_044222.2	3889916	3890463	548	*	Promoter	13	3890015	3890088	74	2	TRNAI-AAU-4	NA	0
NC_044222.2	3890463	3890483	21	*	Promoter	13	3890171	3890242	72	2	TRNAM-CAU-6	NA	-221
NC_044222.2	3894972	3895222	251	*	Promoter	13	3895150	3895221	72	2	TRNAG-UCC-3	NA	0
NC_044222.2	3895222	3895355	134	*	Promoter	13	3895150	3895221	72	2	TRNAG-UCC-3	NA	-1
NC_044222.2	3895355	3895378	24	*	Promoter	13	3895150	3895221	72	2	TRNAG-UCC-3	NA	-134
NC_044222.2	8429797	8429867	71	*	Intron (XM_012578205.4/FAM214A, intron 1 of 11)	13	8433976	8444146	10171	1	FAM214A	XR_005981580.1	-4109
NC_044222.2	10208692	10208762	71	*	Intron (XM_030281221.3/GALK2, intron 5 of 10)	13	10187074	10233663	46590	1	GALK2	XM_002198585.6	21618
NC_044222.2	12786896	12786946	51	*	Promoter	13	12787029	12787101	73	2	TRNAR-UCG	NA	155
NC_044222.2	12786946	12787226	281	*	Promoter	13	12787200	12798830	11631	1	POLG	XM_030281830.3	0
NC_044222.2	12787226	12787240	15	*	Promoter	13	12787200	12798830	11631	1	POLG	XM_030281830.3	26
NC_044222.2	14580186	14580362	177	*	Distal Intergenic	13	14581588	14666854	85267	1	CHD2	XM_030281526.3	-1226
NC_044222.2	14585698	14585848	151	*	Intron (XM_030281526.3/CHD2, intron 1 of 42)	13	14581588	14666854	85267	1	CHD2	XM_030281526.3	4110
NC_044222.2	16932173	16932185	13	*	Promoter	13	16761478	16932328	170851	2	IGF1R	XM_002199807.5	143
NC_044222.2	16932185	16932301	117	*	Promoter	13	16761478	16932328	170851	2	IGF1R	XM_002199807.5	27
NC_044222.2	16932301	16932318	18	*	Promoter	13	16761478	16932328	170851	2	IGF1R	XM_002199807.5	10
NC_044222.2	17115915	17116054	140	*	Promoter	13	17115977	17197616	81640	1	MEF2A	XM_041718448.1	0
NC_044222.2	17116054	17116192	139	*	Promoter	13	17115983	17197616	81634	1	MEF2A	XM_030281663.3	71
NC_044222.2	17116192	17116236	45	*	Promoter	13	17115983	17197616	81634	1	MEF2A	XM_030281663.3	209
NC_044222.2	18333598	18333729	132	*	Promoter	13	18333689	18333760	72	2	TRNAQ-CUG-7	NA	31
NC_044222.2	18333729	18333930	202	*	Promoter	13	18333689	18333760	72	2	TRNAQ-CUG-7	NA	0
NC_044222.2	18333930	18333933	4	*	Promoter	13	18333964	18351195	17232	1	RAB11A	XM_030281851.3	-31
NC_044222.2	18693076	18693113	38	*	Promoter	13	18687546	18693125	5580	2	RPL4	XM_012578030.4	12
NC_044222.2	18693113	18693143	31	*	Promoter	13	18687546	18693125	5580	2	RPL4	XM_012578030.4	0
NC_044222.2	18693143	18693286	144	*	Promoter	13	18687546	18693125	5580	2	RPL4	XM_012578030.4	-18
NC_044222.2	19646514	19646654	141	*	3' UTR	13	19645322	19679304	33983	2	TLE3	XM_030281682.3	32650
NC_044222.2	19833119	19833130	12	*	Promoter	13	19818317	19833087	14771	2	MORF4L1	XM_030281724.3	-32
NC_044222.2	19833130	19833470	341	*	Promoter	13	19833271	19833343	73	2	TRNAK-CUU-2	NA	0
NC_044222.2	19833470	19833505	36	*	Promoter	13	19833271	19833343	73	2	TRNAK-CUU-2	NA	-127
NC_044222.2	20309815	20309821	7	*	Promoter	13	20301970	20309667	7698	2	PDIA3	XM_030281025.3	-148
NC_044223.2	1418461	1418593	133	*	Intron (XM_030282527.3/CHD9, intron 9 of 40)	14	1402421	1454941	52521	1	CHD9	XM_030282536.3	16040
NC_044223.2	1458141	1458311	171	*	Promoter	14	1458585	1478211	19627	1	RBL2	XM_030282132.3	-274
NC_044223.2	2323837	2323928	92	*	Distal Intergenic	14	2318218	2322263	4046	1	IRX5	XM_030282310.3	5619
NC_044223.2	5678005	5678007	3	*	Promoter	14	5678144	5678226	83	1	TRNAL-CAG-5	NA	-137
NC_044223.2	5678007	5678535	529	*	Promoter	14	5678144	5678226	83	1	TRNAL-CAG-5	NA	0
NC_044223.2	5678535	5678635	101	*	Promoter	14	5678354	5678436	83	2	TRNAL-CAG-6	NA	-99
NC_044223.2	10301620	10301745	126	*	Promoter	14	10276126	10301489	25364	2	FBXO31	XM_030282667.3	-131
NC_044223.2	10301745	10302075	331	*	Promoter	14	10301842	10301914	73	2	TRNAM-CAU-7	NA	0
NC_044223.2	10302075	10302093	19	*	Promoter	14	10301842	10301914	73	2	TRNAM-CAU-7	NA	-161
NC_044223.2	11129454	11129629	176	*	Promoter	14	11129439	11183701	54263	1	ACSF3	XM_030282234.3	15
NC_044223.2	12295146	12295522	377	*	Promoter	14	12288104	12295163	7060	2	IST1	XM_002196790.5	0
NC_044223.2	12317381	12317489	109	*	Promoter	14	12317293	12354645	37353	1	AP1G1	XM_030282382.3	88
NC_044223.2	12317489	12317629	141	*	Promoter	14	12317779	12354645	36867	1	AP1G1	XM_030282380.3	-150
NC_044223.2	12317629	12317637	9	*	Promoter	14	12317779	12354645	36867	1	AP1G1	XM_030282380.3	-142
NC_044223.2	18126243	18126364	122	*	Promoter	14	18126402	18126475	74	1	TRNAT-AGU	NA	-38
NC_044223.2	18126364	18126578	215	*	Promoter	14	18126402	18126475	74	1	TRNAT-AGU	NA	0
NC_044223.2	18126578	18126608	31	*	Promoter	14	18126402	18126475	74	1	TRNAT-AGU	NA	176
NC_044223.2	19053910	19053980	71	*	Intron (XM_041718634.1/LOC101233672, intron 3 of 15)	14	18920098	19066630	146533	2	LOC101233672	XM_041718634.1	12650
NC_044223.2	19092546	19092623	78	*	Promoter	14	19092126	19093527	1402	1	SS18L2	XM_030282118.3	420
NC_044224.2	8212	8448	237	*	Distal Intergenic	15	19183	22085	2903	2	LOC101234119	XM_041718663.1	13637
NC_044224.2	58795	58927	133	*	Promoter	15	58380	138495	80116	1	FGD5	XM_030282774.2	415
NC_044224.2	1632822	1632886	65	*	Distal Intergenic	15	1639440	1674071	34632	1	CRBN	XM_030283475.3	-6554
NC_044224.2	7162456	7162539	84	*	Exon (XM_030282919.3/FEZF2, exon 4 of 5)	15	7159963	7163472	3510	1	FEZF2	XM_030282919.3	2493
NC_044224.2	10978285	10978401	117	*	Promoter	15	10916648	10978332	61685	2	MGLL	XM_030283294.3	0
NC_044224.2	15356104	15356147	44	*	Promoter	15	15345658	15356176	10519	2	NOL8	XM_030283005.3	29
NC_044224.2	15356231	15356307	77	*	Promoter	15	15356263	15469724	113462	1	LOC116808866	XM_032750635.2	0
NC_044224.2	16009636	16009725	90	*	Intron (XM_030283497.3/RAD54L2, intron 2 of 22)	15	15970103	16003861	33759	2	RAD54L2	XM_030283496.3	-5775
NC_044224.2	16342323	16342393	71	*	Distal Intergenic	15	16304292	16334102	29811	2	LOC115496926	XR_003962449.3	-8221
NC_044224.2	17461195	17461229	35	*	Promoter	15	17461127	17686774	225648	1	ATP2B2	XM_030283570.3	68
NC_044224.2	17461229	17461299	71	*	Promoter	15	17461127	17686774	225648	1	ATP2B2	XM_030283570.3	102
NC_044224.2	17461299	17461310	12	*	Promoter	15	17461127	17686774	225648	1	ATP2B2	XM_030283570.3	172
NC_044224.2	18419449	18419542	94	*	3' UTR	15	18416670	18444165	27496	2	TIMP4	XM_012571709.4	24623
NC_044225.2	9797787	9797806	20	*	Intron (XM_002187170.6/SPOCK1, intron 4 of 11)	16	9665289	9935436	270148	1	SPOCK1	XM_012575814.4	132498
NC_044225.2	10236694	10236872	179	*	Promoter	16	10236663	10261442	24780	1	HNRNPAB	XM_030284023.3	31
NC_044225.2	10872046	10872117	72	*	Intron (XM_030283925.3/ADAMTS2, intron 3 of 21)	16	10768838	10942854	174017	2	ADAMTS2	XM_030283925.3	70737
NC_044225.2	11504195	11504242	48	*	Exon (XM_030283939.3/CAMK2A, exon 7 of 19)	16	11484916	11519059	34144	2	CAMK2A	XM_030283939.3	14817
NC_044225.2	12973265	12973397	133	*	Distal Intergenic	16	13041531	13348248	306718	1	SGCD	XM_002198133.6	-68134
NC_044225.2	13930523	13930551	29	*	Exon (XM_030284316.3/EBF1, exon 15 of 16)	16	13803365	13915574	112210	1	LOC115497166	XR_003962737.3	127158
NC_044226.2	823790	823929	140	*	Exon (XM_041719117.1/DNAH3, exon 29 of 63)	17	788205	848005	59801	2	DNAH3	XM_041719117.1	24076
NC_044226.2	989165	989180	16	*	Promoter	17	989231	989312	82	2	TRNAL-UAG	NA	132
NC_044226.2	989180	989470	291	*	Promoter	17	989231	989312	82	2	TRNAL-UAG	NA	0
NC_044226.2	989470	989472	3	*	Promoter	17	989231	989312	82	2	TRNAL-UAG	NA	-158
NC_044226.2	1022839	1022851	13	*	Promoter	17	1023074	1023155	82	1	TRNAL-AAG-2	NA	-223
NC_044226.2	1022851	1023267	417	*	Promoter	17	1023241	1049064	25824	1	POLR3E	XM_041719094.1	0
NC_044226.2	1023267	1023276	10	*	Promoter	17	1023243	1052216	28974	1	POLR3E	XM_030284621.3	24
NC_044226.2	4742864	4742906	43	*	Promoter	17	4742936	4752352	9417	1	AP5Z1	XM_030284567.3	-30
NC_044226.2	4742906	4742986	81	*	Promoter	17	4742936	4752352	9417	1	AP5Z1	XM_030284567.3	0
NC_044226.2	4742986	4743067	82	*	Promoter	17	4742936	4752352	9417	1	AP5Z1	XM_030284567.3	50
NC_044226.2	4901820	4901826	7	*	Promoter	17	4845804	4901623	55820	2	TNRC18	XM_041719147.1	-197
NC_044226.2	4901826	4902018	193	*	Promoter	17	4845804	4901623	55820	2	TNRC18	XM_041719147.1	-203
NC_044226.2	4902018	4902062	45	*	Promoter	17	4845804	4901623	55820	2	TNRC18	XM_041719147.1	-395
NC_044226.2	7199614	7199703	90	*	Promoter	17	7198577	7199986	1410	2	LOC121470738	XR_005981919.1	283
NC_044226.2	7837884	7838011	128	*	Intron (XM_030284760.3/HS3ST2, intron 1 of 1)	17	7829363	7840986	11624	2	HS3ST2	XM_030284760.3	2975
NC_044226.2	9694440	9694452	13	*	Promoter	17	9694540	9694611	72	1	TRNAT-CGU	NA	-88
NC_044226.2	9694452	9694693	242	*	Promoter	17	9694540	9694611	72	1	TRNAT-CGU	NA	0
NC_044226.2	9694693	9694810	118	*	Promoter	17	9694540	9694611	72	1	TRNAT-CGU	NA	153
NC_044226.2	11292366	11292427	62	*	Distal Intergenic	17	11234896	11248516	13621	1	TMEM114	XM_030284872.3	57470
NC_044226.2	13281925	13281947	23	*	Promoter	17	13225371	13281965	56595	2	KATNIP	XM_030284673.3	18
NC_044226.2	13281947	13282037	91	*	Promoter	17	13281994	13321375	39382	1	GTF3C1	XM_012577414.4	0
NC_044226.2	13282037	13282050	14	*	Promoter	17	13281994	13321375	39382	1	GTF3C1	XM_012577414.4	43
NC_044226.2	13764052	13764155	104	*	Distal Intergenic	17	13712678	13762971	50294	2	MGRN1	XM_030284663.3	-1081
NC_044226.2	14699119	14699273	155	*	Exon (XM_030284943.3/RHBDL1, exon 8 of 8)	17	14700887	14704635	3749	1	STUB1	XM_030284956.3	-1614
NC_044226.2	15223726	15223863	138	*	Promoter	17	15220747	15223772	3026	2	METTL26	XM_030285157.3	0
NC_044226.2	15223863	15224051	189	*	Promoter	17	15223833	15223903	71	2	TRNAG-CCC-3	NA	0
NC_044226.2	15224051	15224101	51	*	Promoter	17	15223833	15223903	71	2	TRNAG-CCC-3	NA	-148
NC_044227.2	60204	60286	83	*	Promoter	18	2676	60380	57705	2	MORC2	XM_041719485.1	94
NC_044227.2	1932759	1932917	159	*	Promoter	18	1932878	1953695	20818	1	FBXO21	XM_030285900.3	0
NC_044227.2	2069740	2069838	99	*	5' UTR	18	2042723	2072094	29372	2	RNFT2	XM_041719426.1	2256
NC_044227.2	2905151	2905232	82	*	Promoter	18	2855452	2904968	49517	2	GNAZ	XM_002199838.6	-183
NC_044227.2	3012152	3012210	59	*	Exon (XM_030285777.3/DEPDC5, exon 38 of 43)	18	2993511	3001489	7979	2	ANHX	XM_041719450.1	-10663
NC_044227.2	3604433	3604585	153	*	Intron (XM_030285602.3/PXN, intron 10 of 14)	18	3612442	3615876	3435	1	RPLP0	XM_002199525.5	-7857
NC_044227.2	8608483	8608553	71	*	Promoter	18	8601848	8608659	6812	2	CCDC117	XM_002194691.6	106
NC_044227.2	10528262	10528369	108	*	Promoter	18	10528499	10542144	13646	1	PPP1CC	NM_001245224.1	-130
NC_044227.2	10636346	10636383	38	*	Promoter	18	10636242	10650194	13953	1	RSRC2	XM_012578000.4	104
NC_044227.2	12191170	12191195	26	*	Promoter	18	12190121	12191207	1087	2	LOC100228572	XM_032751258.2	12
NC_044227.2	12191195	12191356	162	*	Promoter	18	12190121	12191207	1087	2	LOC100228572	XM_032751258.2	0
NC_044227.2	12191356	12191430	75	*	Promoter	18	12190121	12191360	1240	2	LOC100228572	XM_030285396.3	0
NC_044227.2	12191430	12191508	79	*	Promoter	18	12191472	12193239	1768	1	LOC121470776	XR_005981976.1	0
NC_044227.2	12191508	12191523	16	*	Promoter	18	12191472	12193239	1768	1	LOC121470776	XR_005981976.1	36
NC_044227.2	12193595	12193615	21	*	Promoter	18	12193713	12193784	72	2	TRNAA-UGC-4	NA	169
NC_044227.2	12193615	12194167	553	*	Promoter	18	12193713	12193784	72	2	TRNAA-UGC-4	NA	0
NC_044227.2	12194167	12194300	134	*	Promoter	18	12194035	12194106	72	2	TRNAD-GUC-5	NA	-61
NC_044227.2	12194300	12194498	199	*	Promoter	18	12194383	12194455	73	2	TRNAF-GAA-6	NA	0
NC_044227.2	12194498	12194585	88	*	Promoter	18	12194383	12194455	73	2	TRNAF-GAA-6	NA	-43
NC_044227.2	12194585	12194835	251	*	Promoter	18	12194797	12194868	72	2	TRNAD-GUC-6	NA	33
NC_044227.2	12194835	12194908	74	*	Promoter	18	12194797	12194868	72	2	TRNAD-GUC-6	NA	0
NC_044227.2	12194908	12195173	266	*	Promoter	18	12195058	12195129	72	1	TRNAA-UGC-5	NA	0
NC_044227.2	12195173	12195193	21	*	Promoter	18	12195058	12195129	72	1	TRNAA-UGC-5	NA	115
NC_044227.2	12932741	12932914	174	*	Intron (XM_030286094.3/GLT1D1, intron 4 of 11)	18	12937081	12939908	2828	1	LOC121470788	XR_005981994.1	-4167
NC_044228.2	56027	56218	192	*	Promoter	19	35161	56070	20910	2	LOC121470833	XM_041719595.1	0
NC_044228.2	56347	56366	20	*	Promoter	19	35161	56070	20910	2	LOC121470833	XM_041719595.1	-277
NC_044228.2	288653	288723	71	*	Distal Intergenic	19	292957	333286	40330	1	ATP2A1	XM_041719546.1	-4234
NC_044228.2	500179	500344	166	*	Exon (XM_041719515.1/LOC121470797, exon 9 of 14)	19	496568	497679	1112	2	LOC121470799	XR_005982002.1	-2500
NC_044228.2	537309	537488	180	*	Exon (XM_041719516.1/INO80E, exon 6 of 7)	19	534607	540801	6195	2	INO80E	XM_041719516.1	3313
NC_044229.2	77633	77733	101	*	Promoter	20	76952	77714	763	2	LOC116809027	XR_004369349.2	0
NC_044229.2	5509221	5509267	47	*	Promoter	20	5499405	5509245	9841	2	SLC27A4	XM_032751499.2	0
NC_044229.2	5509267	5509463	197	*	Promoter	20	5509319	5509407	89	1	TRNAR-UCU-2	NA	0
NC_044229.2	5509463	5509496	34	*	Promoter	20	5509319	5509407	89	1	TRNAR-UCU-2	NA	144
NC_044229.2	7181675	7181847	173	*	Promoter	20	7172432	7181833	9402	2	TTF1	XM_032751420.2	0
NC_044229.2	7412148	7412162	15	*	Promoter	20	7385631	7412285	26655	2	TSC1	XM_030286749.3	123
NC_044229.2	7412162	7412325	164	*	Promoter	20	7385631	7412285	26655	2	TSC1	XM_030286749.3	0
NC_044229.2	7412325	7412398	74	*	Promoter	20	7385631	7412325	26695	2	TSC1	XM_030286750.3	0
NC_044229.2	7412398	7412559	162	*	Promoter	20	7385631	7412587	26957	2	TSC1	XM_030286753.3	28
NC_044229.2	7412559	7412604	46	*	Promoter	20	7385631	7412587	26957	2	TSC1	XM_030286753.3	0
NC_044229.2	7569836	7570066	231	*	Promoter	20	7565178	7570125	4948	2	REXO4	XM_002195987.5	59
NC_044229.2	7570066	7570192	127	*	Promoter	20	7570173	7589156	18984	1	ADAMTS13	XM_030286348.3	0
NC_044229.2	7935693	7935713	21	*	Promoter	20	7935742	7935869	128	2	LOC115497600	XR_003963164.3	156
NC_044229.2	7935713	7935808	96	*	Promoter	20	7935742	7935869	128	2	LOC115497600	XR_003963164.3	61
NC_044229.2	7935808	7935847	40	*	Promoter	20	7935742	7935869	128	2	LOC115497600	XR_003963164.3	22
NC_044229.2	8377784	8377832	49	*	Promoter	20	8377667	8400251	22585	1	OLFM1	NM_001198848.2	117
NC_044229.2	8377889	8377936	48	*	Promoter	20	8377667	8400251	22585	1	OLFM1	NM_001198848.2	222
NC_044229.2	11084878	11084973	96	*	Promoter	20	11085058	11094243	9186	1	ZBTB43	XM_030286920.3	-85
NC_044229.2	11084973	11085020	48	*	Promoter	20	11085058	11094243	9186	1	ZBTB43	XM_030286920.3	-38
NC_044229.2	11085020	11085038	19	*	Promoter	20	11085058	11094243	9186	1	ZBTB43	XM_030286920.3	-20
NC_044230.2	1399772	1399922	151	*	Distal Intergenic	21	1396211	1399181	2971	1	ACTG1	XM_030287275.3	3561
NC_044230.2	3658113	3658164	52	*	Promoter	21	3658315	3658387	73	2	TRNAR-CCG	NA	223
NC_044230.2	3658164	3658495	332	*	Promoter	21	3650591	3658396	7806	2	C18H17orf58	XM_030287471.3	0
NC_044230.2	3658495	3658504	10	*	Promoter	21	3650591	3658396	7806	2	C18H17orf58	XM_030287473.3	-99
NC_044230.2	4001325	4001408	84	*	Intron (XM_030287189.3/RHBDL3, intron 2 of 8)	21	4014146	4016745	2600	1	LOC121470890	XR_005982167.1	-12738
NC_044230.2	6900075	6900216	142	*	Promoter	21	6900150	6900256	107	2	LOC115497697	XR_003963267.1	40
NC_044230.2	6900908	6900925	18	*	Promoter	21	6901052	6901123	72	1	TRNAM-CAU-8	NA	-127
NC_044230.2	6900925	6901159	235	*	Promoter	21	6901052	6901123	72	1	TRNAM-CAU-8	NA	0
NC_044230.2	6901159	6901270	112	*	Promoter	21	6901052	6901123	72	1	TRNAM-CAU-8	NA	107
NC_044230.2	6901954	6901960	7	*	Promoter	21	6902083	6902154	72	1	TRNAQ-CUG-8	NA	-123
NC_044230.2	6901960	6902231	272	*	Promoter	21	6902083	6902154	72	1	TRNAQ-CUG-8	NA	0
NC_044230.2	6902231	6902289	59	*	Promoter	21	6902083	6902154	72	1	TRNAQ-CUG-8	NA	148
NC_044230.2	6902923	6902948	26	*	Promoter	21	6903014	6903085	72	1	TRNAQ-UUG	NA	-66
NC_044230.2	6902948	6903142	195	*	Promoter	21	6903014	6903085	72	1	TRNAQ-UUG	NA	0
NC_044230.2	6903142	6903156	15	*	Promoter	21	6903014	6903085	72	1	TRNAQ-UUG	NA	128
NC_044230.2	8834570	8834799	230	*	Promoter	21	8831194	8834928	3735	2	MRPS7	XM_030287569.3	129
NC_044230.2	8936826	8936851	26	*	Promoter	21	8931861	8936907	5047	2	LOC105760997	XM_041719939.1	56
NC_044230.2	8936851	8937082	232	*	Promoter	21	8931861	8936907	5047	2	LOC105760997	XM_041719939.1	0
NC_044230.2	8937082	8937087	6	*	Promoter	21	8936930	8937002	73	1	TRNAR-UCG-2	NA	152
NC_044230.2	10983524	10983533	10	*	Promoter	21	10983593	10983664	72	1	TRNAT-CGU-2	NA	-60
NC_044230.2	10983533	10983765	233	*	Promoter	21	10983593	10983664	72	1	TRNAT-CGU-2	NA	0
NC_044230.2	10983765	10983772	8	*	Promoter	21	10983593	10983664	72	1	TRNAT-CGU-2	NA	172
NC_044231.2	2591073	2591240	168	*	Promoter	22	2561214	2591109	29896	2	CLTC	XM_030288157.3	0
NC_044231.2	3140214	3140332	119	*	Promoter	22	3140331	3147129	6799	1	LOC121470911	XR_005982200.1	0
NC_044231.2	3362367	3362698	332	*	Promoter	22	3360107	3361514	1408	2	UBB	NM_001245830.1	-853
NC_044231.2	5181334	5181335	2	*	Promoter	22	5158687	5181455	22769	2	LOC100219437	XM_002196486.5	120
NC_044231.2	5181335	5181683	349	*	Promoter	22	5158687	5181455	22769	2	LOC100219437	XM_002196486.5	0
NC_044231.2	5181683	5181712	30	*	Promoter	22	5181507	5181577	71	2	TRNAG-GCC-9	NA	-106
NC_044232.2	318014	318109	96	*	Promoter	23	318183	318254	72	2	TRNAE-UUC-3	NA	145
NC_044232.2	318109	318474	366	*	Promoter	23	318183	318254	72	2	TRNAE-UUC-3	NA	0
NC_044232.2	318474	318482	9	*	Promoter	23	318183	318254	72	2	TRNAE-UUC-3	NA	-220
NC_044232.2	488120	488127	8	*	Distal Intergenic	23	494814	523145	28332	2	NDRG3	XM_032752060.2	35018
NC_044232.2	1689222	1689235	14	*	Promoter	23	1689281	1696290	7010	1	EIF6	XM_002186947.6	-46
NC_044232.2	2428020	2428162	143	*	Promoter	23	2427946	2436431	8486	1	PXMP4	XM_030288857.3	74
NC_044232.2	6915477	6915663	187	*	Promoter	23	6915610	6925752	10143	1	ZNF335	XM_030288601.3	0
NC_044232.2	7636112	7636300	189	*	Promoter	23	7631748	7636010	4263	2	REM1	XM_032751985.2	-102
NC_044232.2	7717329	7717449	121	*	Exon (XM_030288721.3/ANGPT4, exon 7 of 10)	23	7715121	7724808	9688	2	ANGPT4	XM_030288721.3	7359
NC_044232.2	7750265	7750539	275	*	Promoter	23	7750246	7757415	7170	1	PSMF1	XM_002197157.5	19
NC_044232.2	8168030	8168134	105	*	Promoter	23	8168179	8168250	72	1	TRNAE-CUC-2	NA	-45
NC_044232.2	8168134	8168307	174	*	Promoter	23	8168179	8168250	72	1	TRNAE-CUC-2	NA	0
NC_044232.2	8168307	8168371	65	*	Promoter	23	8168179	8168250	72	1	TRNAE-CUC-2	NA	128
NC_044232.2	8756145	8756305	161	*	5' UTR	23	8755635	8771507	15873	1	EEF1A2	XM_002198209.6	510
NC_044232.2	11473260	11473401	142	*	Intron (XM_030288467.3/GNAS, intron 1 of 11)	23	11357872	11494225	136354	2	GNAS	XM_030288467.3	20824
NC_044232.2	14052726	14052740	15	*	Intron (NM_001205109.2/TMEM189, intron 5 of 5)	23	14057509	14068451	10943	1	UBE2V1	NM_001205107.1	-4769
NC_044232.2	14052740	14052812	73	*	Intron (NM_001205109.2/TMEM189, intron 5 of 5)	23	14057509	14068451	10943	1	UBE2V1	NM_001205107.1	-4697
NC_044232.2	14052812	14052896	85	*	Intron (NM_001205109.2/TMEM189, intron 5 of 5)	23	14057509	14068451	10943	1	UBE2V1	NM_001205107.1	-4613
NC_044232.2	14342969	14343146	178	*	Promoter	23	14343036	14343121	86	2	LOC115497970	XR_003963524.3	0
NC_044233.2	1500646	1500720	75	*	Exon (XM_030289575.3/PUSL1, exon 8 of 10)	24	1504289	1516030	11742	2	INTS11	XM_030289573.3	15310
NC_044233.2	3855910	3855980	71	*	Promoter	24	3855822	3860475	4654	1	VAMP3	XM_041720446.1	88
NC_044234.2	104984	105038	55	*	Promoter	25	105016	141675	36660	1	KAT6A	XM_030290089.3	0
NC_044234.2	105040	105194	155	*	Promoter	25	105016	141675	36660	1	KAT6A	XM_030290089.3	24
NC_044234.2	663557	663684	128	*	Promoter	25	663628	667882	4255	1	BRF2	XM_030290163.3	0
NC_044234.2	2586938	2587129	192	*	Promoter	25	2587147	2598273	11127	1	CDCA2	XM_030289681.3	-18
NC_044234.2	3508101	3508130	30	*	Promoter	25	3502783	3508230	5448	2	PCYOX1	XM_030289956.3	100
NC_044234.2	3508130	3508408	279	*	Promoter	25	3502783	3508230	5448	2	PCYOX1	XM_030289956.3	0
NC_044234.2	3508408	3508440	33	*	Promoter	25	3508311	3508381	71	1	TRNAG-CCC-4	NA	97
NC_044234.2	3887680	3887815	136	*	Promoter	25	3883729	3887790	4062	2	LOC115498177	XR_005982381.1	0
NC_044235.2	425221	425306	86	*	Promoter	26	425226	431630	6405	1	SF3A3	XM_030290384.3	0
NC_044235.2	425322	425416	95	*	Promoter	26	425226	431630	6405	1	SF3A3	XM_030290384.3	96
NC_044235.2	3188657	3188751	95	*	Promoter	26	3188638	3193773	5136	1	SYF2	NM_001245817.1	19
NC_044235.2	3198833	3199158	326	*	Promoter	26	3194425	3199151	4727	2	RSRP1	XM_030290566.3	0
NC_044235.2	3553797	3553830	34	*	Promoter	26	3554270	3566819	12550	1	LOC115498294	XR_003963710.3	-440
NC_044235.2	3553830	3553914	85	*	Promoter	26	3554270	3566819	12550	1	LOC115498294	XR_003963710.3	-356
NC_044235.2	3553914	3554076	163	*	Promoter	26	3554270	3566819	12550	1	LOC115498294	XR_003963710.3	-194
NC_044235.2	3554076	3554147	72	*	Promoter	26	3554270	3566819	12550	1	LOC115498294	XR_003963710.3	-123
NC_044235.2	3554147	3554159	13	*	Promoter	26	3554270	3566819	12550	1	LOC115498294	XR_003963710.3	-111
NC_044235.2	4573597	4573624	28	*	Distal Intergenic	26	4496608	4557453	60846	2	SCMH1	XM_041720697.1	-16144
NC_044235.2	4736059	4736162	104	*	Distal Intergenic	26	4758557	4763559	5003	2	LOC116809262	XM_041720848.1	27397
NC_044236.2	5358791	5358959	169	*	Exon (XM_030290990.3/TRIM29, exon 4 of 9)	27	5347399	5370557	23159	1	TRIM29	XM_030290991.3	11392
NC_044236.2	7293557	7293742	186	*	Intron (XM_030290825.3/ZBTB16, intron 3 of 6)	27	7316520	7322650	6131	2	LOC100229133	XM_030290827.3	28908
NC_044236.2	7371896	7371957	62	*	Promoter	27	7372170	7412569	40400	1	KMT2A	XM_030290728.3	-213
NC_044236.2	7371957	7372172	216	*	Promoter	27	7372170	7412569	40400	1	KMT2A	XM_030290728.3	0
NC_044236.2	7372172	7372202	31	*	Promoter	27	7372170	7412569	40400	1	KMT2A	XM_030290730.3	2
NC_044237.2	1286245	1286259	15	*	Promoter	28	1286337	1286410	74	2	TRNAR-UCU-3	NA	151
NC_044237.2	1286259	1286533	275	*	Promoter	28	1286337	1286410	74	2	TRNAR-UCU-3	NA	0
NC_044237.2	1286533	1286537	5	*	Promoter	28	1286337	1286410	74	2	TRNAR-UCU-3	NA	-123
NC_044237.2	1507253	1507335	83	*	Promoter	28	1497959	1507183	9225	2	USF1	XM_030291342.3	-70
NC_044237.2	2032813	2032840	28	*	Distal Intergenic	28	2029018	2032266	3249	1	MLLT11	XM_030291406.3	3795
NC_044237.2	2032840	2032957	118	*	Distal Intergenic	28	2029018	2032266	3249	1	MLLT11	XM_030291406.3	3822
NC_044237.2	2032957	2033051	95	*	Distal Intergenic	28	2029018	2032266	3249	1	MLLT11	XM_030291406.3	3939
NC_044237.2	2194895	2194901	7	*	Promoter	28	2194937	2195008	72	2	TRNAM-CAU-9	NA	107
NC_044237.2	2194901	2195099	199	*	Promoter	28	2194937	2195008	72	2	TRNAM-CAU-9	NA	0
NC_044237.2	2195099	2195121	23	*	Promoter	28	2194937	2195008	72	2	TRNAM-CAU-9	NA	-91
NC_044237.2	2737465	2737499	35	*	Promoter	28	2733200	2737445	4246	2	VPS72	XM_030291443.3	-20
NC_044237.2	2737499	2737555	57	*	Promoter	28	2733200	2737445	4246	2	VPS72	XM_030291443.3	-54
NC_044237.2	2737555	2737607	53	*	Promoter	28	2733200	2737445	4246	2	VPS72	XM_030291443.3	-110
NC_044237.2	2819744	2819975	232	*	Promoter	28	2810806	2820067	9262	2	LOC100221156	XM_041721187.1	92
NC_044238.2	2549086	2549129	44	*	Distal Intergenic	29	2527884	2541080	13197	2	FMOD	XM_030292108.3	-8006
NC_044238.2	2914463	2915020	558	*	Promoter	29	2914568	2914640	73	1	TRNAK-UUU-3	NA	0
NC_044238.2	2915020	2915031	12	*	Promoter	29	2914825	2914897	73	2	TRNAK-UUU-4	NA	-123
NC_044238.2	2916535	2916604	70	*	Promoter	29	2916477	2935788	19312	1	MDM4	XM_041721387.1	58
NC_044238.2	3155416	3155500	85	*	Promoter	29	3128583	3155545	26963	2	DSTYK	XM_041721310.1	45
NC_044238.2	3249184	3249216	33	*	Promoter	29	3249269	3249340	72	2	TRNAW-CCA-4	NA	124
NC_044238.2	3249216	3249396	181	*	Promoter	29	3249269	3249340	72	2	TRNAW-CCA-4	NA	0
NC_044238.2	3249396	3249402	7	*	Promoter	29	3249269	3249340	72	2	TRNAW-CCA-4	NA	-56
NC_044239.2	913498	913501	4	*	Promoter	30	913648	913719	72	2	TRNAQ-UUG-2	NA	218
NC_044239.2	913501	913849	349	*	Promoter	30	913648	913719	72	2	TRNAQ-UUG-2	NA	0
NC_044239.2	913849	913914	66	*	Promoter	30	913648	913719	72	2	TRNAQ-UUG-2	NA	-130
NC_044239.2	1648303	1648378	76	*	Promoter	30	1648623	1648696	74	1	TRNAN-GUU-6	NA	-245
NC_044239.2	1648378	1648486	109	*	Promoter	30	1648623	1648696	74	1	TRNAN-GUU-6	NA	-137
NC_044239.2	1648486	1648837	352	*	Promoter	30	1648623	1648696	74	1	TRNAN-GUU-6	NA	0
NC_044239.2	1695124	1695194	71	*	Promoter	30	1695454	1696972	1519	1	LOC115490620	XM_041721415.1	-260
NC_044239.2	1973947	1974031	85	*	Exon (XM_002195307.6/DHX8, exon 5 of 23)	30	1962708	1976311	13604	2	DHX8	XM_002195307.6	2280
NC_044239.2	2720695	2720780	86	*	Promoter	30	2720868	2736507	15640	1	SMARCE1	XM_041721543.1	-88
NC_044239.2	2899721	2899945	225	*	Promoter	30	2894266	2899538	5273	2	MSL1	XM_030256012.3	-183
NC_044239.2	3249470	3249496	27	*	Promoter	30	3249535	3249606	72	1	TRNAC-GCA-8	NA	-39
NC_044239.2	3249496	3249636	141	*	Promoter	30	3249535	3249606	72	1	TRNAC-GCA-8	NA	0
NC_044239.2	3249636	3249727	92	*	Promoter	30	3249535	3249606	72	1	TRNAC-GCA-8	NA	101
NC_044239.2	3315442	3315471	30	*	Promoter	30	3293473	3315355	21883	2	LASP1	XM_041721477.1	-87
NC_044239.2	3315471	3315819	349	*	Promoter	30	3315608	3315679	72	1	TRNAC-GCA-9	NA	0
NC_044239.2	3315819	3315923	105	*	Promoter	30	3315890	3315961	72	1	TRNAC-GCA-10	NA	0
NC_044239.2	3315923	3316201	279	*	Promoter	30	3316089	3321414	5326	1	RPL23	XM_030255937.3	0
NC_044239.2	3316201	3316334	134	*	Promoter	30	3316089	3321414	5326	1	RPL23	XM_030255937.3	112
NC_044239.2	3727782	3727791	10	*	Promoter	30	3725950	3727393	1444	2	HEXIM1	NM_001245403.1	-389
NC_044239.2	3727791	3727855	65	*	Promoter	30	3725950	3727393	1444	2	HEXIM1	NM_001245403.1	-398
NC_044239.2	3727855	3727935	81	*	Promoter	30	3725950	3727393	1444	2	HEXIM1	NM_001245403.1	-462
NC_044239.2	3727935	3728047	113	*	Promoter	30	3725950	3727393	1444	2	HEXIM1	NM_001245403.1	-542
NC_044239.2	3728047	3728051	5	*	Promoter	30	3725950	3727393	1444	2	HEXIM1	NM_001245403.1	-654
NC_044239.2	4452571	4452708	138	*	Promoter	30	4452714	4461075	8362	1	LOC115490691	XM_041721570.1	-6
NC_044240.2	195103	195210	108	*	Promoter	31	195112	199455	4344	1	BORCS8	XM_030256893.3	0
NC_044240.2	298065	298125	61	*	Intron (XR_005978000.1/HOMER3, intron 2 of 8)	31	290682	307223	16542	1	HOMER3	XM_030256633.3	7383
NC_044240.2	974353	974552	200	*	Intron (XM_030256766.3/CTXN1, intron 1 of 2)	31	957200	976287	19088	2	CTXN1	XM_030256766.3	1735
NC_044240.2	1317296	1317303	8	*	Promoter	31	1317335	1317408	74	1	TRNAN-GUU-7	NA	-32
NC_044240.2	1317303	1317478	176	*	Promoter	31	1317335	1317408	74	1	TRNAN-GUU-7	NA	0
NC_044240.2	1317478	1317608	131	*	Promoter	31	1317688	1321551	3864	1	NDUFS7	NM_001245726.2	-80
NC_044240.2	1317608	1317722	115	*	Promoter	31	1317688	1321551	3864	1	NDUFS7	NM_001245726.2	0
NC_044240.2	1317722	1317749	28	*	Promoter	31	1317688	1321551	3864	1	NDUFS7	NM_001245726.2	34
NC_044240.2	1373984	1374130	147	*	Promoter	31	1372449	1374163	1715	2	C28H19orf25	XM_032743821.2	33
NC_044240.2	1644998	1645043	46	*	Promoter	31	1645084	1645155	72	1	TRNAG-UCC-4	NA	-41
NC_044240.2	1645043	1645183	141	*	Promoter	31	1645084	1645155	72	1	TRNAG-UCC-4	NA	0
NC_044240.2	1645183	1645316	134	*	Promoter	31	1645084	1645155	72	1	TRNAG-UCC-4	NA	99
NC_044240.2	1645316	1645726	411	*	Promoter	31	1645608	1650292	4685	1	LOC115490841	XR_003956784.3	0
NC_044240.2	1645726	1645842	117	*	Promoter	31	1645608	1650292	4685	1	LOC115490841	XR_003956784.3	118
NC_044240.2	2398709	2398820	112	*	Promoter	31	2398733	2398839	107	2	LOC115490922	XR_003956834.1	19
NC_044241.2	19393	19519	127	*	Distal Intergenic	32	25336	47433	22098	1	LMAN1	XM_030258643.3	-5817
NC_044241.2	6412265	6412336	72	*	Distal Intergenic	32	6402355	6406260	3906	1	LOC100221796	XM_030258488.3	9910
NC_044241.2	6416487	6416530	44	*	Distal Intergenic	32	6402355	6406260	3906	1	LOC100221796	XM_030258488.3	14132
NC_044241.2	6420875	6420994	120	*	Distal Intergenic	32	6402355	6406260	3906	1	LOC100221796	XM_030258488.3	18520
NC_044241.2	6425504	6425584	81	*	Distal Intergenic	32	6426110	6443943	17834	2	LOC115491039	XM_041711329.1	18359
NC_044241.2	17989203	17989571	369	*	Intron (XM_041711244.1/LOC116808147, intron 3 of 8)	32	17982405	17995747	13343	1	LOC116808147	XM_041711244.1	6798
NC_044241.2	17990562	17990677	116	*	Intron (XM_041711244.1/LOC116808147, intron 3 of 8)	32	17982405	17995747	13343	1	LOC116808147	XM_041711244.1	8157
NC_044241.2	17994736	17994848	113	*	3' UTR	32	17982405	17995747	13343	1	LOC116808147	XM_041711244.1	12331
NC_044241.2	18495259	18495408	150	*	Exon (XM_041711275.1/LOC100229949, exon 12 of 12)	32	18494721	18508343	13623	2	LOC100229949	XM_041711275.1	12935
NC_044241.2	18505287	18505385	99	*	Exon (XM_041711275.1/LOC100229949, exon 4 of 12)	32	18494721	18508343	13623	2	LOC100229949	XM_041711275.1	2958
NC_044241.2	18536577	18536580	4	*	Distal Intergenic	32	18551233	18553169	1937	2	LOC116806829	XR_005978290.1	16589
NC_044241.2	18536657	18536764	108	*	Distal Intergenic	32	18551233	18553169	1937	2	LOC116806829	XR_005978290.1	16405
NC_044241.2	46831469	46831602	134	*	Intron (XM_041711108.1/ZNF131, intron 1 of 7)	32	46830840	46847859	17020	1	ZNF131	XM_041711108.1	629
NC_044241.2	58090742	58090919	178	*	Distal Intergenic	32	58085191	58090042	4852	1	LOC116807245	XM_032745273.2	5551
NC_044241.2	58090919	58091007	89	*	Distal Intergenic	32	58085191	58090042	4852	1	LOC116807245	XM_032745273.2	5728
NC_044241.2	58091007	58091038	32	*	Distal Intergenic	32	58085191	58090042	4852	1	LOC116807245	XM_032745273.2	5816
NC_044241.2	58091470	58091567	98	*	Distal Intergenic	32	58085191	58090042	4852	1	LOC116807245	XM_032745273.2	6279
NC_044241.2	58092525	58092711	187	*	Distal Intergenic	32	58085191	58090042	4852	1	LOC116807245	XM_032745273.2	7334
NC_044241.2	58139419	58139566	148	*	Exon (XM_041711233.1/LOC116806615, exon 9 of 21)	32	58151506	58155014	3509	1	LOC115490998	XM_041711234.1	-11940
NC_044241.2	58208286	58208466	181	*	Intron (XM_041711439.1/LOC116807240, intron 9 of 44)	32	58182748	58223849	41102	2	LOC116807240	XM_041711439.1	15383
NC_044241.2	58209602	58209727	126	*	Intron (XM_041711439.1/LOC116807240, intron 9 of 44)	32	58182748	58223849	41102	2	LOC116807240	XM_041711439.1	14122
NC_044241.2	58211821	58211967	147	*	Intron (XM_041711439.1/LOC116807240, intron 9 of 44)	32	58182748	58223849	41102	2	LOC116807240	XM_041711439.1	11882
NC_044241.2	58212947	58213046	100	*	Exon (XM_041711439.1/LOC116807240, exon 9 of 45)	32	58182748	58223849	41102	2	LOC116807240	XM_041711439.1	10803
NC_044241.2	58221624	58221716	93	*	Exon (XM_041711439.1/LOC116807240, exon 3 of 45)	32	58182748	58223849	41102	2	LOC116807240	XM_041711439.1	2133
NC_044241.2	58222202	58222335	134	*	Exon (XM_041711439.1/LOC116807240, exon 2 of 45)	32	58182748	58223849	41102	2	LOC116807240	XM_041711439.1	1514
NC_044241.2	71368227	71368306	80	*	Exon (XM_041711287.1/LOC116806765, exon 7 of 19)	32	71355419	71374124	18706	2	LOC116806765	XM_041711287.1	5818
NC_044241.2	71635485	71635631	147	*	3' UTR	32	71669847	71691970	22124	1	PRRC1	XM_030257985.3	-34216
NC_044242.2	422423	422572	150	*	Intron (XM_041711636.1/HOXC13, intron 2 of 2)	33	417407	425145	7739	2	HOXC13	XM_041711636.1	2573
NC_044242.2	1133345	1133487	143	*	Promoter	33	1123539	1133574	10036	2	CCNT1	XM_002199891.4	87
NC_044242.2	1246122	1246142	21	*	Promoter	33	1241653	1245739	4087	2	LOC100229710	XM_030259097.3	-383
NC_044242.2	1728996	1729023	28	*	Promoter	33	1729067	1729148	82	2	TRNAS-CGA	NA	125
NC_044242.2	1729023	1729237	215	*	Promoter	33	1729067	1729148	82	2	TRNAS-CGA	NA	0
NC_044242.2	1729237	1729243	7	*	Promoter	33	1729067	1729148	82	2	TRNAS-CGA	NA	-89
NC_044242.2	1777612	1777761	150	*	Exon (XM_032744817.2/PA2G4, exon 10 of 13)	33	1769559	1771882	2324	2	ZC3H10	XM_030259467.3	-5730
NC_044242.2	2268519	2268611	93	*	Promoter	33	2268406	2291305	22900	1	BCDIN3D	XR_005978306.1	113
NC_045028.1	5114891	5114900	10	*	Distal Intergenic	35	5153071	5290813	137743	1	LOC116806866	XM_032744648.2	-38171
NC_045028.1	5114900	5115128	229	*	Distal Intergenic	35	5153071	5290813	137743	1	LOC116806866	XM_032744648.2	-37943
NC_045028.1	5115128	5115172	45	*	Distal Intergenic	35	5153071	5290813	137743	1	LOC116806866	XM_032744648.2	-37899
NC_045028.1	9079227	9079276	50	*	Distal Intergenic	35	8994139	8996842	2704	2	LOC121468373	XR_005978398.1	-82385
NC_045028.1	9079276	9079427	152	*	Distal Intergenic	35	8994139	8996842	2704	2	LOC121468373	XR_005978398.1	-82434
NC_045028.1	9079427	9079429	3	*	Distal Intergenic	35	8994139	8996842	2704	2	LOC121468373	XR_005978398.1	-82585
NC_045028.1	9717646	9717679	34	*	Distal Intergenic	35	9735077	9742560	7484	1	LOC116806863	XR_004365933.2	-17398
NC_045028.1	9717679	9717872	194	*	Distal Intergenic	35	9735077	9742560	7484	1	LOC116806863	XR_004365933.2	-17205
NC_045028.1	9717872	9717880	9	*	Distal Intergenic	35	9735077	9742560	7484	1	LOC116806863	XR_004365933.2	-17197
NC_045028.1	18602762	18602809	48	*	Distal Intergenic	35	18586041	18594301	8261	2	LOC115491281	XM_041711883.1	-8461
NC_045028.1	18602809	18603051	243	*	Distal Intergenic	35	18586041	18594301	8261	2	LOC115491281	XM_041711883.1	-8508
NC_045028.1	18603051	18603067	17	*	Distal Intergenic	35	18586041	18594301	8261	2	LOC115491281	XM_041711883.1	-8750
NC_054763.1	171854	171953	100	*	Promoter	36	164366	172125	7760	2	LOC121468399	XM_041711935.1	172
NC_054763.1	355259	355361	103	*	Promoter	36	355159	361361	6203	1	RPL10	XM_041712127.1	100
NC_054763.1	355361	355429	69	*	Promoter	36	355159	361361	6203	1	RPL10	XM_041712127.1	202
NC_054763.1	355429	355431	3	*	Promoter	36	355159	361361	6203	1	RPL10	XM_041712127.1	270
NC_054763.1	696670	696756	87	*	Promoter	36	678607	696576	17970	2	SLC3A2	XM_041712029.1	-94
NC_054763.1	696787	696874	88	*	Promoter	36	678607	696576	17970	2	SLC3A2	XM_041712029.1	-211
NC_054763.1	696874	697014	141	*	Promoter	36	697241	733697	36457	1	SART1	XM_041712005.1	-227
NC_054763.1	697014	697072	59	*	Promoter	36	697241	733697	36457	1	SART1	XM_041712005.1	-169
NC_054763.1	955479	955662	184	*	Distal Intergenic	36	946184	952650	6467	2	SCYL1	XR_005978409.1	-2829
NC_054764.1	418272	418320	49	*	Promoter	37	418394	418467	74	2	TRNAT-AGU-3	NA	147
NC_054764.1	418320	418547	228	*	Promoter	37	418394	418467	74	2	TRNAT-AGU-3	NA	0
NC_054764.1	418547	418548	2	*	Promoter	37	418394	418467	74	2	TRNAT-AGU-3	NA	-80
NC_054764.1	605249	605263	15	*	Promoter	37	558281	605370	47090	2	NEURL4	XM_041712251.1	107
NC_054764.1	605263	605362	100	*	Promoter	37	558281	605370	47090	2	NEURL4	XM_041712251.1	8
NC_054764.1	605362	605432	71	*	Promoter	37	558281	605370	47090	2	NEURL4	XM_041712251.1	0
NC_054764.1	605432	605526	95	*	Promoter	37	558281	605370	47090	2	NEURL4	XM_041712251.1	-62
NC_054764.1	605526	605539	14	*	Promoter	37	558281	605370	47090	2	NEURL4	XM_041712251.1	-156
NC_054764.1	984378	984506	129	*	Exon (XM_041712172.1/PELP1, exon 16 of 19)	37	975524	981185	5662	2	SNAPC2	XM_041712264.1	-3193
NC_054764.1	1102070	1102199	130	*	Distal Intergenic	37	1113990	1127552	13563	1	LOC121468542	XM_041712307.1	-11791
NC_054764.1	1811049	1811192	144	*	Distal Intergenic	37	1816506	1824656	8151	2	LOC121468553	XR_005978472.1	13464
NC_054764.1	1985060	1985202	143	*	Distal Intergenic	37	1989788	1997749	7962	2	LOC121468548	XM_041712355.1	12547
NC_054765.1	111020	111161	142	*	Promoter	38	111019	120013	8995	1	TMEM147	XM_041712433.1	1
NC_054765.1	913127	913175	49	*	Exon (XM_041712404.1/NPHS1, exon 6 of 24)	38	870897	926082	55186	2	NPHS1	XM_041712404.1	12907
NC_054766.1	799672	799710	39	*	Intron (XM_041712508.1/ZC3H4, intron 10 of 15)	39	814101	817647	3547	2	PPP1R14A	XM_041712564.1	17937
NC_054767.1	529226	529440	215	*	Promoter	40	529334	529406	73	1	TRNAV-CAC-2	NA	0
NC_054767.1	531000	531265	266	*	Promoter	40	531174	531245	72	1	TRNAE-CUC-3	NA	0
NC_054767.1	532308	532323	16	*	Promoter	40	532359	532463	105	2	TRNAL-CAA-3	NA	140
NC_054767.1	532323	532472	150	*	Promoter	40	532359	532463	105	2	TRNAL-CAA-3	NA	0
NC_054767.1	532472	532480	9	*	Promoter	40	532359	532463	105	2	TRNAL-CAA-3	NA	-9
NC_054767.1	535209	535355	147	*	Promoter	40	535248	535320	73	1	TRNAV-CAC-3	NA	0
NC_054767.1	537607	537729	123	*	Promoter	40	537635	537706	72	1	TRNAE-CUC-4	NA	0
NC_054767.1	564614	565008	395	*	Promoter	40	564855	564926	72	1	TRNAP-UGG-2	NA	0
NC_054767.1	565574	565767	194	*	Promoter	40	565608	565689	82	2	TRNAL-AAG-3	NA	0
NC_054767.1	675654	675750	97	*	Exon (XM_041712759.1/LOC115492234, exon 2 of 7)	40	654412	678039	23628	2	LOC115492234	XM_041712759.1	2289
NC_054768.1	45550	45611	62	*	Exon (XM_041712863.1/HNRNPC, exon 2 of 8)	41	38805	49199	10395	2	HNRNPC	XM_041712863.1	3588
NC_054769.1	109960	110066	107	*	3' UTR	42	113093	121647	8555	1	UBE2S	XM_041713021.1	-3027
NC_054769.1	112377	112401	25	*	Promoter	42	113093	121647	8555	1	UBE2S	XM_041713021.1	-692
NC_054769.1	112401	112472	72	*	Promoter	42	113093	121647	8555	1	UBE2S	XM_041713021.1	-621
NC_054769.1	112472	112671	200	*	Promoter	42	113093	121647	8555	1	UBE2S	XM_041713021.1	-422
NC_054769.1	268215	268303	89	*	Exon (XM_041713018.1/HSPBP1, exon 3 of 7)	42	258320	277766	19447	1	HSPBP1	XM_041713018.1	9895
NC_054769.1	366545	366616	72	*	Intron (XM_041713024.1/POLD1, intron 22 of 25)	42	322472	357604	35133	2	PRMT1	XM_041713017.1	-8941
NC_054769.1	370423	370538	116	*	Exon (XM_041713024.1/POLD1, exon 22 of 26)	42	322472	357604	35133	2	PRMT1	XM_041713017.1	-12819
NC_054769.1	383093	383209	117	*	Exon (XM_041713024.1/POLD1, exon 19 of 26)	42	322472	357604	35133	2	PRMT1	XM_041713017.1	-25489
NC_054769.1	384685	384828	144	*	Exon (XM_041713024.1/POLD1, exon 18 of 26)	42	322472	357604	35133	2	PRMT1	XM_041713017.1	-27081
NC_054769.1	387276	387438	163	*	Exon (XM_041713024.1/POLD1, exon 17 of 26)	42	322472	357604	35133	2	PRMT1	XM_041713017.1	-29672
NC_054769.1	389313	389477	165	*	Exon (XM_041713024.1/POLD1, exon 16 of 26)	42	322472	357604	35133	2	PRMT1	XM_041713017.1	-31709
NC_054769.1	401209	401279	71	*	Intron (XM_041713024.1/POLD1, intron 11 of 25)	42	359180	421224	62045	2	POLD1	XM_041713024.1	19945
NC_054769.1	402522	402624	103	*	Exon (XM_041713024.1/POLD1, exon 11 of 26)	42	359180	421224	62045	2	POLD1	XM_041713024.1	18600
NC_054769.1	403920	404042	123	*	Exon (XM_041713024.1/POLD1, exon 10 of 26)	42	359180	421224	62045	2	POLD1	XM_041713024.1	17182
NC_054769.1	545009	545090	82	*	Promoter	42	528960	545062	16103	2	CACNG7	XR_005978601.1	0
NC_054769.1	545654	545758	105	*	Promoter	42	531200	545063	13864	2	CACNG7	XM_041713003.1	-591
NC_054769.1	546060	546649	590	*	Promoter	42	531200	545063	13864	2	CACNG7	XM_041713003.1	-997
NC_054769.1	1110601	1110638	38	*	Promoter	42	1110687	1110768	82	2	TRNAS-GCU-5	NA	130
NC_054769.1	1110638	1110811	174	*	Promoter	42	1110687	1110768	82	2	TRNAS-GCU-5	NA	0
NC_054769.1	1110811	1110813	3	*	Promoter	42	1110687	1110768	82	2	TRNAS-GCU-5	NA	-43
NC_054769.1	1112202	1112222	21	*	Promoter	42	1112298	1112371	74	1	TRNAT-AGU-4	NA	-76
NC_054769.1	1112222	1112519	298	*	Promoter	42	1112298	1112371	74	1	TRNAT-AGU-4	NA	0
NC_054769.1	1112519	1112668	150	*	Promoter	42	1112578	1112649	72	2	TRNAE-CUC-5	NA	0
NC_054769.1	1112668	1112749	82	*	Promoter	42	1112578	1112649	72	2	TRNAE-CUC-5	NA	-19
NC_054769.1	1112749	1112753	5	*	Promoter	42	1112578	1112649	72	2	TRNAE-CUC-5	NA	-100
NC_054769.1	1596019	1596113	95	*	Promoter	42	1596132	1596204	73	1	TRNAK-UUU-5	NA	-19
NC_054769.1	1596113	1596425	313	*	Promoter	42	1596132	1596204	73	1	TRNAK-UUU-5	NA	0
NC_054769.1	1596425	1596472	48	*	Promoter	42	1596390	1596461	72	1	TRNAQ-CUG-9	NA	35
NW_024545304.1	65482	65578	97	*	Distal Intergenic	43	68050	70191	2142	2	LOC116807112	NA	4613
NW_024545310.1	26187	26331	145	*	Exon (XR_005978680.1/LOC116807277, exon 2 of 3)	49	24285	27631	3347	1	LOC116807277	XR_005978681.1	1902
NW_024545323.1	48194	48348	155	*	Intron (XM_041713171.1/LOC121468931, intron 10 of 10)	62	26913	54261	27349	1	LOC121468931	XM_041713171.1	21281
NW_024545406.1	12333	12414	82	*	Distal Intergenic	140	17912	20615	2704	2	LOC121469029	XR_005978840.1	8201
NW_024545456.1	160261	160351	91	*	Exon (XM_041713411.1/LOC115490885, exon 19 of 73)	173	119823	188851	69029	2	LOC115490885	XM_041713411.1	28500
NW_024545456.1	161116	161201	86	*	Intron (XM_041713411.1/LOC115490885, intron 18 of 72)	173	119823	188851	69029	2	LOC115490885	XM_041713411.1	27650
NW_024545456.1	161430	161512	83	*	Intron (XM_041713411.1/LOC115490885, intron 18 of 72)	173	119823	188851	69029	2	LOC115490885	XM_041713411.1	27339
NW_024545456.1	161613	161689	77	*	Intron (XM_041713411.1/LOC115490885, intron 18 of 72)	173	119823	188851	69029	2	LOC115490885	XM_041713411.1	27162
NW_024545456.1	161841	161942	102	*	Intron (XM_041713411.1/LOC115490885, intron 18 of 72)	173	119823	188851	69029	2	LOC115490885	XM_041713411.1	26909
NW_024545457.1	180359	180472	114	*	Distal Intergenic	174	187787	190978	3192	2	LOC121469060	XM_041713415.1	10506
NW_024545457.1	180472	180615	144	*	Distal Intergenic	174	187787	190978	3192	2	LOC121469060	XM_041713415.1	10363
NW_024545457.1	180615	180657	43	*	Distal Intergenic	174	187787	190978	3192	2	LOC121469060	XM_041713415.1	10321
NW_024545457.1	180700	180789	90	*	Distal Intergenic	174	187787	190978	3192	2	LOC121469060	XM_041713415.1	10189
NW_024545457.1	180789	181282	494	*	Distal Intergenic	174	187787	190978	3192	2	LOC121469060	XM_041713415.1	9696
NW_024545457.1	181282	181339	58	*	Distal Intergenic	174	187787	190978	3192	2	LOC121469060	XM_041713415.1	9639

## Sheet: Juvenile Male Non-Singer
seqnames	start	end	width	strand	annotation	geneChr	geneStart	geneEnd	geneLength	geneStrand	geneId	transcriptId	distanceToTSS
NC_007897.1	10831	11043	213	*	Exon (NA/ND4, exon 1 of 1)	1	10278	11655	1378	1	ND4	NA	553
NC_007897.1	12347	12456	110	*	Promoter	1	11863	13680	1818	1	ND5	NA	484
NC_007897.1	13064	13124	61	*	Promoter	1	13689	14831	1143	1	CYTB	NA	-565
NC_007897.1	15780	16189	410	*	Promoter	1	14987	15505	519	2	ND6	NA	-275
NC_007897.1	16189	16198	10	*	Promoter	1	14987	15505	519	2	ND6	NA	-684
NC_007897.1	16198	16262	65	*	Promoter	1	14987	15505	519	2	ND6	NA	-693
NC_044211.2	1147889	1147984	96	*	Promoter	2	1148065	1148138	74	1	TRNAI-AAU	NA	-81
NC_044211.2	1147984	1148165	182	*	Promoter	2	1148065	1148138	74	1	TRNAI-AAU	NA	0
NC_044211.2	1148165	1148335	171	*	Promoter	2	1148065	1148138	74	1	TRNAI-AAU	NA	100
NC_044211.2	4579871	4579989	119	*	Promoter	2	4580015	4580086	72	1	TRNAP-UGG	NA	-26
NC_044211.2	4579989	4580111	123	*	Promoter	2	4580015	4580086	72	1	TRNAP-UGG	NA	0
NC_044211.2	4580111	4580314	204	*	Promoter	2	4580015	4580086	72	1	TRNAP-UGG	NA	96
NC_044211.2	4580314	4580492	179	*	Promoter	2	4580339	4580410	72	2	TRNAP-AGG	NA	0
NC_044211.2	4580492	4580624	133	*	Promoter	2	4580339	4580410	72	2	TRNAP-AGG	NA	-82
NC_044211.2	4795798	4796016	219	*	Promoter	2	4796114	4797802	1689	1	LOC121468075	XR_005978022.1	-98
NC_044211.2	14929079	14929398	320	*	Promoter	2	14929488	14929559	72	1	TRNAP-CGG	NA	-90
NC_044211.2	14929398	14929662	265	*	Promoter	2	14929488	14929559	72	1	TRNAP-CGG	NA	0
NC_044211.2	14929662	14929982	321	*	Promoter	2	14929954	14930025	72	2	TRNAP-AGG-2	NA	43
NC_044211.2	14929982	14930262	281	*	Promoter	2	14929954	14930025	72	2	TRNAP-AGG-2	NA	0
NC_044211.2	14930262	14930270	9	*	Promoter	2	14929954	14930025	72	2	TRNAP-AGG-2	NA	-237
NC_044211.2	18355418	18355637	220	*	Promoter	2	18355326	18359989	4664	1	MRPL48	XM_002189104.6	92
NC_044211.2	19893856	19894074	219	*	Promoter	2	19894104	19894175	72	2	TRNAD-GUC	NA	101
NC_044211.2	19894074	19894275	202	*	Promoter	2	19894104	19894175	72	2	TRNAD-GUC	NA	0
NC_044211.2	19894275	19894342	68	*	Promoter	2	19894104	19894175	72	2	TRNAD-GUC	NA	-100
NC_044211.2	19894342	19894565	224	*	Promoter	2	19894104	19894175	72	2	TRNAD-GUC	NA	-167
NC_044211.2	19894565	19894690	126	*	Promoter	2	19894104	19894175	72	2	TRNAD-GUC	NA	-390
NC_044211.2	19898936	19899498	563	*	Promoter	2	19899250	19899321	72	1	TRNAH-GUG	NA	0
NC_044211.2	19899498	19899861	364	*	Promoter	2	19899544	19899617	74	2	TRNAI-AAU-2	NA	0
NC_044211.2	19899861	19900042	182	*	Promoter	2	19899855	19899936	82	1	TRNAS-AGA	NA	6
NC_044211.2	19900841	19901070	230	*	Promoter	2	19901098	19901180	83	2	TRNAL-CAG	NA	110
NC_044211.2	19901070	19901294	225	*	Promoter	2	19901098	19901180	83	2	TRNAL-CAG	NA	0
NC_044211.2	19901294	19901355	62	*	Promoter	2	19901098	19901180	83	2	TRNAL-CAG	NA	-114
NC_044211.2	21673490	21673569	80	*	Distal Intergenic	2	21121753	21623556	501804	2	ZBTB20	XM_041719571.1	-49934
NC_044211.2	24268404	24268670	267	*	Promoter	2	24119474	24267977	148504	2	GSK3B	XM_012569980.4	-427
NC_044211.2	26164792	26165032	241	*	Promoter	2	26164837	26168656	3820	1	GAPDH	XM_030266469.3	0
NC_044211.2	27887835	27888104	270	*	Promoter	2	27867309	27887891	20583	2	FKBP4	XM_030267977.3	0
NC_044211.2	44210416	44210549	134	*	Promoter	2	44210240	44216873	6634	1	SPRY2	XM_002199641.6	176
NC_044211.2	64901189	64901275	87	*	Promoter	2	64901375	64901448	74	1	TRNAN-GUU	NA	-100
NC_044211.2	64901275	64901753	479	*	Promoter	2	64901375	64901448	74	1	TRNAN-GUU	NA	0
NC_044211.2	64901753	64901868	116	*	Promoter	2	64901695	64901767	73	1	TRNAV-AAC	NA	58
NC_044211.2	66222916	66223181	266	*	Promoter	2	66218192	66222929	4738	2	RPL21	NM_001245637.2	0
NC_044211.2	73171841	73171869	29	*	Promoter	2	73171941	73172013	73	2	TRNAF-GAA	NA	144
NC_044211.2	73171869	73172098	230	*	Promoter	2	73171941	73172013	73	2	TRNAF-GAA	NA	0
NC_044211.2	73172098	73172224	127	*	Promoter	2	73171941	73172013	73	2	TRNAF-GAA	NA	-85
NC_044211.2	75733921	75734096	176	*	Intron (XM_030276671.3/TMTC4, intron 9 of 15)	2	75674859	75711718	36860	2	GGACT	XM_004174733.5	-22203
NC_044211.2	90143141	90143558	418	*	Distal Intergenic	2	90148891	90161782	12892	1	IRS2	XM_030280369.2	-5333
NC_044211.2	90147985	90148287	303	*	Promoter	2	90148891	90161782	12892	1	IRS2	XM_030280369.2	-604
NC_044211.2	90149072	90149481	410	*	Promoter	2	90148893	90177691	28799	1	IRS2	XM_030280360.2	179
NC_044211.2	93759458	93759695	238	*	Promoter	2	93760411	93952080	191670	1	TBL1X	XM_030271099.3	-716
NC_044211.2	98420877	98420908	32	*	Promoter	2	98421082	98421154	73	2	TRNAV-UAC	NA	246
NC_044211.2	98420908	98421253	346	*	Promoter	2	98421082	98421154	73	2	TRNAV-UAC	NA	0
NC_044211.2	98421253	98421472	220	*	Promoter	2	98421082	98421154	73	2	TRNAV-UAC	NA	-99
NC_044211.2	105356661	105356676	16	*	Distal Intergenic	2	105357410	105364839	7430	2	DYNLT3	XM_030282577.3	8163
NC_044211.2	106548461	106548682	222	*	Promoter	2	106544981	106548656	3676	2	RPL8	NM_001245413.1	0
NC_044211.2	107547979	107548255	277	*	Promoter	2	107548025	107686365	138341	1	KDM6A	XM_041718704.1	0
NC_044211.2	109255742	109255837	96	*	Distal Intergenic	2	109197175	109252092	54918	2	ABCG1	XM_030283674.3	-3650
NC_044211.2	109255837	109256078	242	*	Distal Intergenic	2	109197175	109252092	54918	2	ABCG1	XM_030283674.3	-3745
NC_044211.2	109256078	109256258	181	*	Distal Intergenic	2	109197175	109252092	54918	2	ABCG1	XM_030283674.3	-3986
NC_044211.2	109259182	109259253	72	*	Distal Intergenic	2	109197175	109252092	54918	2	ABCG1	XM_030283674.3	-7090
NC_044211.2	109259253	109259335	83	*	Distal Intergenic	2	109197175	109252092	54918	2	ABCG1	XM_030283674.3	-7161
NC_044211.2	109259335	109259446	112	*	Distal Intergenic	2	109197175	109252092	54918	2	ABCG1	XM_030283674.3	-7243
NC_044211.2	109259446	109259600	155	*	Distal Intergenic	2	109197175	109252092	54918	2	ABCG1	XM_030283674.3	-7354
NC_044211.2	109259600	109259715	116	*	Distal Intergenic	2	109197175	109252092	54918	2	ABCG1	XM_030283674.3	-7508
NC_044211.2	110644712	110645088	377	*	Promoter	2	110645166	110688849	43684	1	BRWD1	XM_030284074.3	-78
NC_044211.2	112056342	112056452	111	*	Promoter	2	112008793	112056379	47587	2	DOP1B	XM_041718975.1	0
NC_044212.2	1155973	1156193	221	*	Promoter	3	1143178	1155962	12785	2	ZC3HC1	XM_041720811.1	-11
NC_044212.2	12942273	12942427	155	*	Exon (XR_004366754.2/LOC116807737, exon 2 of 2)	3	12942161	12944681	2521	2	LOC116807737	XR_004366754.2	2254
NC_044212.2	12943327	12943407	81	*	Intron (XR_004366754.2/LOC116807737, intron 1 of 1)	3	12942161	12944681	2521	2	LOC116807737	XR_004366754.2	1274
NC_044212.2	12944601	12944755	155	*	Promoter	3	12944713	13001068	56356	1	KMT2E	XM_030263757.3	0
NC_044212.2	14969630	14969781	152	*	Promoter	3	14969768	14972062	2295	1	TPRKB	XM_002187641.5	0
NC_044212.2	18418619	18418969	351	*	Promoter	3	18413565	18418638	5074	2	PIM3	XM_030256220.3	0
NC_044212.2	22501424	22501645	222	*	Promoter	3	22484819	22501701	16883	2	ING3	XM_030257099.3	56
NC_044212.2	26567053	26567167	115	*	Promoter	3	26535477	26567265	31789	2	LRRN3	XM_041713772.1	98
NC_044212.2	28970254	28970468	215	*	Promoter	3	28959043	28970276	11234	2	PUS7L	XM_002194129.6	0
NC_044212.2	29618644	29618967	324	*	Promoter	3	29597199	29619037	21839	2	LOC105758557	XR_004366772.2	70
NC_044212.2	35172760	35172953	194	*	Promoter	3	35173010	35208502	35493	1	TBC1D15	XM_002190264.6	-57
NC_044212.2	37045183	37045221	39	*	Promoter	3	37044884	37563476	518593	1	NAV3	XM_041713782.1	299
NC_044212.2	41636175	41636286	112	*	Distal Intergenic	3	41655091	41656683	1593	1	LOC115492259	XR_003957615.3	-18805
NC_044212.2	44147427	44147505	79	*	Promoter	3	44147489	44152342	4854	1	LOC115492617	XR_003957829.3	0
NC_044212.2	44147505	44147738	234	*	Promoter	3	44147634	44147705	72	1	TRNAD-GUC-2	NA	0
NC_044212.2	44147738	44147862	125	*	Promoter	3	44147634	44147705	72	1	TRNAD-GUC-2	NA	104
NC_044212.2	45023123	45023353	231	*	Promoter	3	45023441	45023512	72	1	TRNAD-GUC-3	NA	-88
NC_044212.2	45023353	45023826	474	*	Promoter	3	45023441	45023512	72	1	TRNAD-GUC-3	NA	0
NC_044212.2	45023826	45024051	226	*	Promoter	3	45024136	45024207	72	1	TRNAW-CCA	NA	-85
NC_044212.2	45024051	45024277	227	*	Promoter	3	45024136	45024207	72	1	TRNAW-CCA	NA	0
NC_044212.2	45024277	45024352	76	*	Promoter	3	45024136	45024207	72	1	TRNAW-CCA	NA	141
NC_044212.2	47116132	47116269	138	*	Distal Intergenic	3	47082810	47087864	5055	2	LOC105758573	XR_004366633.2	-28268
NC_044212.2	47440102	47440234	133	*	Promoter	3	47440334	47440406	73	1	TRNAR-CCU	NA	-100
NC_044212.2	47440234	47440502	269	*	Promoter	3	47440344	47441357	1014	1	FMC1	XM_012569062.4	0
NC_044212.2	47440502	47440774	273	*	Promoter	3	47440835	47462596	21762	1	FMC1	NM_001245303.2	-61
NC_044212.2	48034467	48034695	229	*	Promoter	3	48012366	48034649	22284	2	ACO2	XM_002197386.6	0
NC_044212.2	48046314	48046480	167	*	Promoter	3	48046448	48055217	8770	1	TOB2	XM_030262912.3	0
NC_044212.2	49099143	49099647	505	*	Promoter	3	49096571	49099369	2799	2	ATF4	NM_001245158.1	0
NC_044212.2	52525491	52525981	491	*	Promoter	3	52509765	52525392	15628	2	TCP11L2	XM_041713577.1	-99
NC_044212.2	57546950	57547263	314	*	Promoter	3	57546465	57555782	9318	1	LOC115493411	XR_005978988.1	485
NC_044212.2	57577062	57577308	247	*	Promoter	3	57577327	57660967	83641	1	BRAF	XM_032746323.2	-19
NC_044212.2	57856635	57856832	198	*	Intron (XM_030263332.3/KDM7A, intron 1 of 19)	3	57856076	57920567	64492	1	KDM7A	XM_030263333.3	559
NC_044212.2	60066957	60067203	247	*	Distal Intergenic	3	59957719	59957810	92	2	MIRLET7A-1	NR_049031.1	-109147
NC_044212.2	61827375	61827498	124	*	Intron (XR_004366849.2/LOC115493528, intron 1 of 2)	3	61825774	61833417	7644	2	LOC115493528	XR_004366849.2	5919
NC_044212.2	69929979	69930232	254	*	Promoter	3	69930263	69980254	49992	1	KDM5A	XM_012569353.4	-31
NC_044212.2	70086499	70086710	212	*	Intron (XM_041713880.1/LOC100222137, intron 1 of 13)	3	70084283	70109547	25265	1	LOC100222137	XM_041713880.1	2216
NC_044212.2	71179749	71179909	161	*	Distal Intergenic	3	71183446	71186370	2925	2	CDKN1B	NM_001245396.2	6461
NC_044212.2	71180323	71180392	70	*	Distal Intergenic	3	71183446	71186370	2925	2	CDKN1B	NM_001245396.2	5978
NC_044212.2	71295054	71295237	184	*	Promoter	3	71283874	71295087	11214	2	CREBL2	NM_001245461.1	0
NC_044212.2	71444652	71445016	365	*	Promoter	3	71445326	71556167	110842	1	LRP6	XM_030263680.3	-310
NC_044213.2	479881	480175	295	*	Promoter	4	480096	491491	11396	1	TBRG4	XM_041714198.1	0
NC_044213.2	5772291	5772492	202	*	Promoter	4	5661034	5772191	111158	2	ACVR2B	XM_002186927.6	-100
NC_044213.2	6742939	6743216	278	*	Promoter	4	6569847	6743398	173552	2	KMT2C	XM_030264246.3	182
NC_044213.2	11711337	11711440	104	*	Promoter	4	11711935	11753042	41108	1	LOC100229947	XM_002193560.5	-495
NC_044213.2	11711519	11711693	175	*	Promoter	4	11711935	11753042	41108	1	LOC100229947	XM_002193560.5	-242
NC_044213.2	12137170	12137392	223	*	Intron (XM_012571415.4/KLF6, intron 1 of 3)	4	12129084	12138167	9084	2	KLF6	XM_012571415.4	775
NC_044213.2	12722235	12722300	66	*	Promoter	4	12722348	12722419	72	2	TRNAG-UCC	NA	119
NC_044213.2	12722300	12722478	179	*	Promoter	4	12722348	12722419	72	2	TRNAG-UCC	NA	0
NC_044213.2	12722478	12722533	56	*	Promoter	4	12722348	12722419	72	2	TRNAG-UCC	NA	-59
NC_044213.2	16291221	16291498	278	*	Promoter	4	16291179	16291252	74	1	TRNAN-GUU-2	NA	42
NC_044213.2	17385784	17385947	164	*	Promoter	4	17385637	17497313	111677	1	ARHGAP21	XM_030264517.3	147
NC_044213.2	17944422	17944552	131	*	Promoter	4	17944269	17945998	1730	1	LOC116807795	XR_004366907.2	153
NC_044213.2	18403769	18403956	188	*	Promoter	4	18404048	18404121	74	1	TRNAN-GUU-3	NA	-92
NC_044213.2	18403956	18404187	232	*	Promoter	4	18404048	18404121	74	1	TRNAN-GUU-3	NA	0
NC_044213.2	18404187	18404245	59	*	Promoter	4	18404048	18404121	74	1	TRNAN-GUU-3	NA	139
NC_044213.2	45012241	45012791	551	*	Promoter	4	44990650	45012318	21669	2	CTNNB1	XM_002199036.5	0
NC_044213.2	45359301	45359538	238	*	Promoter	4	45359015	45380086	21072	1	EXOSC7	XM_002199127.6	286
NC_044213.2	45657664	45657779	116	*	Promoter	4	45657860	45657932	73	2	TRNAR-ACG	NA	153
NC_044213.2	45657779	45658056	278	*	Promoter	4	45657860	45657932	73	2	TRNAR-ACG	NA	0
NC_044213.2	45658056	45658126	71	*	Promoter	4	45658073	45687152	29080	1	SACM1L	XM_030265163.3	0
NC_044213.2	49383939	49383964	26	*	Distal Intergenic	4	49363399	49382034	18636	1	PDIA4	XM_030265282.3	20540
NC_044213.2	49383964	49384130	167	*	Distal Intergenic	4	49363399	49382034	18636	1	PDIA4	XM_030265282.3	20565
NC_044213.2	49384130	49384374	245	*	Distal Intergenic	4	49363399	49382034	18636	1	PDIA4	XM_030265282.3	20731
NC_044213.2	49390910	49391238	329	*	Distal Intergenic	4	49363399	49382034	18636	1	PDIA4	XM_030265282.3	27511
NC_044213.2	66479727	66479880	154	*	Promoter	4	66479550	66492223	12674	1	LOC100229913	XM_041714583.1	177
NC_044213.2	68322107	68322301	195	*	Promoter	4	68305045	68322369	17325	2	DEK	XM_012571791.4	68
NC_044213.2	76471533	76471746	214	*	Promoter	4	76420499	76471641	51143	2	BASP1	NM_001245780.1	0
NC_044213.2	76734901	76735317	417	*	Distal Intergenic	4	76736753	76738320	1568	2	LOC121469494	XR_005979605.1	3003
NC_044213.2	90983661	90983864	204	*	Promoter	4	90951241	90982754	31514	2	NR4A3	XM_030265860.3	-907
NC_044213.2	91579598	91579844	247	*	Intron (XM_030265871.3/CARMIL1, intron 29 of 36)	4	91510027	91535137	25111	2	SCGN	XM_030265865.3	-44461
NC_044213.2	91890566	91890760	195	*	Promoter	4	91890384	91897860	7477	1	C2H6orf62	XM_002194130.6	182
NC_044213.2	92321743	92322179	437	*	Promoter	4	92246355	92322246	75892	2	ZNF236	XM_012571866.4	67
NC_044213.2	98842709	98843007	299	*	Exon (XM_041714005.1/LOC121469266, exon 2 of 8)	4	98842136	98850283	8148	1	LOC121469266	XM_041714005.1	573
NC_044213.2	100241007	100241196	190	*	Distal Intergenic	4	100163347	100175455	12109	2	NDUFV2	NM_001245522.2	-65552
NC_044213.2	100756204	100756340	137	*	Intron (XM_030265992.2/PTPRM, intron 3 of 34)	4	100457023	100906655	449633	2	PTPRM	XM_030265992.2	150315
NC_044213.2	104623046	104623281	236	*	Promoter	4	104622875	104640007	17133	1	RMC1	XM_002195152.5	171
NC_044213.2	108797439	108797706	268	*	Intron (XM_012572084.4/NOL4, intron 1 of 10)	4	108625246	108812588	187343	2	NOL4	XM_012572084.4	14882
NC_044213.2	109190830	109191102	273	*	Promoter	4	109190802	109247049	56248	1	MAPRE2	XM_030266177.3	28
NC_044213.2	109609471	109609646	176	*	Promoter	4	109609711	109609783	73	2	TRNAA-AGC	NA	137
NC_044213.2	109609646	109609748	103	*	Promoter	4	109609711	109609783	73	2	TRNAA-AGC	NA	35
NC_044213.2	109609748	109609974	227	*	Promoter	4	109609711	109609783	73	2	TRNAA-AGC	NA	0
NC_044213.2	109611730	109612108	379	*	Promoter	4	109611940	109612012	73	1	TRNAA-AGC-2	NA	0
NC_044213.2	109612434	109612700	267	*	Promoter	4	109612634	109612706	73	2	TRNAA-AGC-3	NA	6
NC_044213.2	109612700	109612806	107	*	Promoter	4	109612634	109612706	73	2	TRNAA-AGC-3	NA	0
NC_044213.2	109612806	109612961	156	*	Promoter	4	109612634	109612706	73	2	TRNAA-AGC-3	NA	-100
NC_044213.2	109621465	109621529	65	*	Promoter	4	109621579	109621651	73	1	TRNAA-AGC-4	NA	-50
NC_044213.2	109621529	109621674	146	*	Promoter	4	109621579	109621651	73	1	TRNAA-AGC-4	NA	0
NC_044213.2	109621674	109621765	92	*	Promoter	4	109621579	109621651	73	1	TRNAA-AGC-4	NA	95
NC_044213.2	116426234	116426555	322	*	Promoter	4	116426323	116426395	73	1	TRNAV-AAC-2	NA	0
NC_044213.2	116580627	116580816	190	*	Promoter	4	116580846	116580936	91	2	TRNAY-GUA-8	NA	120
NC_044213.2	116580816	116581356	541	*	Promoter	4	116581180	116581252	73	1	TRNAR-ACG-2	NA	0
NC_044213.2	116581356	116581546	191	*	Promoter	4	116581180	116581252	73	1	TRNAR-ACG-2	NA	176
NC_044213.2	116582784	116582908	125	*	Promoter	4	116582986	116583076	91	1	TRNAY-GUA-9	NA	-78
NC_044213.2	116582908	116583018	111	*	Promoter	4	116582986	116583076	91	1	TRNAY-GUA-9	NA	0
NC_044213.2	116583018	116583178	161	*	Promoter	4	116582986	116583076	91	1	TRNAY-GUA-9	NA	32
NC_044213.2	116586558	116586934	377	*	Promoter	4	116586696	116586768	73	2	TRNAR-ACG-3	NA	0
NC_044213.2	116796465	116796511	47	*	Promoter	4	116796581	116796670	90	2	TRNAY-GUA-10	NA	159
NC_044213.2	116796511	116796776	266	*	Promoter	4	116796581	116796670	90	2	TRNAY-GUA-10	NA	0
NC_044213.2	116796776	116796900	125	*	Promoter	4	116796581	116796670	90	2	TRNAY-GUA-10	NA	-106
NC_044213.2	118232301	118232460	160	*	Intron (XM_030266319.3/NCOA2, intron 3 of 23)	4	118129931	118218051	88121	2	NCOA2	XM_030266321.3	-14250
NC_044213.2	128020427	128020452	26	*	Promoter	4	128009220	128020380	11161	2	CFAP418	XM_030266449.3	-47
NC_044213.2	128020452	128020724	273	*	Promoter	4	128020500	128022259	1760	1	LOC121469252	XR_005979236.1	0
NC_044213.2	128020724	128020845	122	*	Promoter	4	128020540	128020621	82	2	TRNAS-AGA-2	NA	-103
NC_044213.2	130884582	130884873	292	*	Distal Intergenic	4	130864050	130869349	5300	2	KLF10	XM_030266533.3	-15233
NC_044213.2	132470581	132470782	202	*	Promoter	4	132470627	132470709	83	2	TRNAL-CAG-3	NA	0
NC_044213.2	139061249	139061351	103	*	Promoter	4	139061445	139061517	73	2	TRNAM-CAU	NA	166
NC_044213.2	139061351	139061682	332	*	Promoter	4	139061445	139061517	73	2	TRNAM-CAU	NA	0
NC_044213.2	139061682	139062022	341	*	Promoter	4	139062109	139075056	12948	1	FAM83A	XM_030266643.3	-87
NC_044213.2	146830052	146830227	176	*	Promoter	4	146641762	146830515	188754	2	PTK2	XM_030266764.3	288
NC_044213.2	150053097	150053112	16	*	Promoter	4	150053105	150058149	5045	1	C2H8orf82	XM_041714117.1	0
NC_044213.2	150053112	150053207	96	*	Promoter	4	150053105	150059246	6142	1	C2H8orf82	XM_041714118.1	7
NC_044213.2	150053207	150053290	84	*	Promoter	4	150053105	150059246	6142	1	C2H8orf82	XM_041714118.1	102
NC_044214.2	256990	257542	553	*	Distal Intergenic	5	253158	253321	164	2	LOC115494761	XR_003959823.1	-3669
NC_044214.2	2934808	2935117	310	*	Promoter	5	2873345	2934991	61647	2	PINX1	XM_030269885.3	0
NC_044214.2	3120130	3120338	209	*	Intron (XM_030269886.3/XKR6, intron 1 of 2)	5	2968978	3153028	184051	2	XKR6	XM_030269886.3	32690
NC_044214.2	7056122	7056344	223	*	Intron (XM_041714749.1/MRPL19, intron 1 of 4)	5	7055225	7059788	4564	1	MRPL19	NM_001245670.1	897
NC_044214.2	9021811	9021911	101	*	Distal Intergenic	5	9049220	9060896	11677	2	TDRD15	XM_012572899.4	38985
NC_044214.2	9432519	9432649	131	*	Promoter	5	9432756	9432837	82	1	TRNAS-AGA-3	NA	-107
NC_044214.2	9432649	9432757	109	*	Promoter	5	9432756	9432837	82	1	TRNAS-AGA-3	NA	0
NC_044214.2	9432757	9432842	86	*	Promoter	5	9432756	9432837	82	1	TRNAS-AGA-3	NA	1
NC_044214.2	9432842	9432929	88	*	Promoter	5	9432875	9485832	52958	1	HS1BP3	XM_030269978.3	0
NC_044214.2	9432929	9432942	14	*	Promoter	5	9432959	9485832	52874	1	HS1BP3	XM_041714998.1	-17
NC_044214.2	11067645	11067836	192	*	Distal Intergenic	5	11027204	11050729	23526	1	LOC121469660	XR_005979760.1	40441
NC_044214.2	14160604	14160797	194	*	Promoter	5	14160535	14172477	11943	1	E2F6	XM_012572846.4	69
NC_044214.2	23202719	23202935	217	*	Intron (NM_001245597.1/AGPAT5, intron 3 of 7)	5	23186359	23238005	51647	1	AGPAT5	NM_001245597.1	16360
NC_044214.2	23338307	23338490	184	*	Promoter	5	23329325	23338070	8746	2	LOC100190440	NM_001245761.1	-237
NC_044214.2	23338490	23338880	391	*	Promoter	5	23329325	23338070	8746	2	LOC100190440	NM_001245761.1	-420
NC_044214.2	23338880	23338928	49	*	Promoter	5	23329325	23338070	8746	2	LOC100190440	NM_001245761.1	-810
NC_044214.2	32144523	32145282	760	*	Promoter	5	32038925	32144744	105820	2	LOC100225915	XM_030267489.3	0
NC_044214.2	45815839	45816076	238	*	Intron (XM_004174223.5/FYN, intron 1 of 13)	5	45732067	45868270	136204	2	FYN	XM_004174223.5	52194
NC_044214.2	51791403	51791519	117	*	Promoter	5	51791621	51791692	72	2	TRNAE-CUC	NA	173
NC_044214.2	51791519	51791726	208	*	Promoter	5	51791621	51791692	72	2	TRNAE-CUC	NA	0
NC_044214.2	51791726	51791998	273	*	Promoter	5	51791850	51876106	84257	1	NCOA7	XM_041715146.1	0
NC_044214.2	56587430	56587546	117	*	Promoter	5	56587379	56589227	1849	1	LOC115494343	XR_003959335.3	51
NC_044214.2	56587546	56587757	212	*	Promoter	5	56587612	56587682	71	2	TRNAG-GCC	NA	0
NC_044214.2	56587757	56587880	124	*	Promoter	5	56587612	56587682	71	2	TRNAG-GCC	NA	-75
NC_044214.2	58697393	58697475	83	*	Intron (XM_030268048.3/SCAF8, intron 1 of 19)	5	58696211	58901511	205301	1	SCAF8	XR_005979879.1	1182
NC_044214.2	59562854	59563195	342	*	Promoter	5	59562634	59886321	323688	1	ARID1B	XM_030268068.3	220
NC_044214.2	61076197	61076504	308	*	Intron (XM_032747321.2/AIG1, intron 1 of 4)	5	60967776	61091112	123337	2	AIG1	XM_032747321.2	14608
NC_044214.2	64119836	64119938	103	*	Promoter	5	64120003	64120085	83	1	TRNAL-UAA	NA	-65
NC_044214.2	64119938	64120127	190	*	Promoter	5	64120003	64120085	83	1	TRNAL-UAA	NA	0
NC_044214.2	64120127	64120177	51	*	Promoter	5	64120003	64120085	83	1	TRNAL-UAA	NA	124
NC_044214.2	67057766	67057990	225	*	Promoter	5	66895960	67058210	162251	2	FMN2	XM_030268219.3	220
NC_044214.2	69079623	69079741	119	*	Distal Intergenic	5	69119652	69124770	5119	1	IRF2BP2	XM_030268267.3	-39911
NC_044214.2	70146500	70146710	211	*	Distal Intergenic	5	70150416	70156333	5918	1	LOC115494380	XR_003959385.3	-3706
NC_044214.2	76449233	76449353	121	*	Promoter	5	76449270	76453531	4262	1	LOC121469738	XR_005979914.1	0
NC_044214.2	76449353	76449448	96	*	Promoter	5	76449270	76453531	4262	1	LOC121469738	XR_005979914.1	83
NC_044214.2	76449448	76449571	124	*	Promoter	5	76449270	76453531	4262	1	LOC121469738	XR_005979914.1	178
NC_044214.2	79547713	79547960	248	*	Promoter	5	79530568	79547724	17157	2	FAM98A	XM_012572453.4	0
NC_044214.2	83374576	83374779	204	*	Promoter	5	83374591	83376714	2124	1	LOC115494432	XR_003959448.3	0
NC_044214.2	84632411	84632660	250	*	Promoter	5	84632673	84640501	7829	1	LOC100231535	XM_012572370.4	-13
NC_044214.2	87221241	87221492	252	*	Promoter	5	87221371	87230166	8796	1	AHSA2P	NM_001245647.1	0
NC_044214.2	95293186	95293379	194	*	Promoter	5	95293132	95331326	38195	1	NVL	XM_012572379.4	54
NC_044214.2	98136327	98136475	149	*	Promoter	5	98136509	98136602	94	2	TRNAI-UAU	NA	127
NC_044214.2	98136475	98136670	196	*	Promoter	5	98136509	98136602	94	2	TRNAI-UAU	NA	0
NC_044214.2	98136670	98136813	144	*	Promoter	5	98136509	98136602	94	2	TRNAI-UAU	NA	-68
NC_044214.2	99251370	99251718	349	*	Intron (XM_012572375.4/BICRAL, intron 1 of 11)	5	99216513	99242573	26061	2	BICRAL	XM_030269039.3	-8797
NC_044214.2	104489444	104489475	32	*	Promoter	5	104489551	104489623	73	1	TRNAT-UGU	NA	-76
NC_044214.2	104489475	104489650	176	*	Promoter	5	104489551	104489623	73	1	TRNAT-UGU	NA	0
NC_044214.2	104489650	104489795	146	*	Promoter	5	104489551	104489623	73	1	TRNAT-UGU	NA	99
NC_044214.2	105300706	105301495	790	*	Promoter	5	105287467	105300934	13468	2	CALM2	NM_001198599.1	0
NC_044214.2	105834112	105834349	238	*	Promoter	5	105834239	105834325	87	2	TRNASTOP-UCA	NA	0
NC_044215.2	1736946	1736985	40	*	Promoter	6	1726988	1736648	9661	2	PAIP2B	XM_030270435.3	-298
NC_044215.2	1983582	1983834	253	*	Promoter	6	1983368	1987273	3906	1	INO80B	XM_041715593.1	214
NC_044215.2	5730779	5731132	354	*	Promoter	6	5701703	5730660	28958	2	KDM3A	XM_002187320.6	-119
NC_044215.2	11659729	11660100	372	*	Promoter	6	11597407	11659769	62363	2	KIAA0232	XM_030270691.3	0
NC_044215.2	22652270	22652448	179	*	Promoter	6	22652232	22695360	43129	1	UBE2K	XM_030270952.3	38
NC_044215.2	26625817	26626079	263	*	Promoter	6	26594910	26625845	30936	2	CHIC2	XM_030271087.3	0
NC_044215.2	32038071	32038204	134	*	Distal Intergenic	6	32039331	32044195	4865	2	LOC100229867	XM_030271298.3	5991
NC_044215.2	32038204	32038366	163	*	Distal Intergenic	6	32039331	32044195	4865	2	LOC100229867	XM_030271298.3	5829
NC_044215.2	32038366	32038640	275	*	Distal Intergenic	6	32039331	32044195	4865	2	LOC100229867	XM_030271298.3	5555
NC_044215.2	42223585	42223702	118	*	Distal Intergenic	6	42247924	42251726	3803	1	SFRP2	XM_004186159.5	-24222
NC_044215.2	48161866	48162089	224	*	Promoter	6	48162138	48185050	22913	1	UBE2D3	XM_012573444.4	-49
NC_044215.2	56666282	56666525	244	*	Promoter	6	56655037	56666217	11181	2	LOC116806608	XM_030271855.3	-65
NC_044215.2	59167361	59167589	229	*	Promoter	6	59167561	59175911	8351	1	NOCT	XM_041715976.1	0
NC_044215.2	60468921	60469152	232	*	Promoter	6	60468810	60711642	242833	1	MAML3	XM_030271922.3	111
NC_044215.2	62945604	62945662	59	*	Intron (XR_005980346.1/LOC115494806, intron 5 of 7)	6	62867104	62868026	923	2	LOC121469965	XR_005980344.1	-77578
NC_044215.2	66360799	66361349	551	*	Promoter	6	66356095	66361168	5074	2	MRPL1	XM_030272174.3	0
NC_044215.2	66412512	66412707	196	*	Promoter	6	66405886	66412482	6597	2	CCNG2	XM_002195686.6	-30
NC_044215.2	66421454	66421997	544	*	Promoter	6	66422019	66444513	22495	1	CCNI	XM_030272182.3	-22
NC_044215.2	69934670	69934834	165	*	Distal Intergenic	6	69896229	69932959	36731	2	PCDH10	XM_030272262.3	-1711
NC_044216.2	4414182	4414715	534	*	Distal Intergenic	7	4406675	4410089	3415	2	POU3F4	XM_002186587.5	-4093
NC_044216.2	5386366	5386556	191	*	Promoter	7	5386711	5434003	47293	1	EFNB1	XM_030272478.3	-155
NC_044216.2	10478141	10478292	152	*	Intron (XM_041716255.1/TENM1, intron 1 of 33)	7	9771872	10561435	789564	2	TENM1	XM_041716255.1	83143
NC_044216.2	15622975	15623009	35	*	Promoter	7	15623201	15623272	72	1	TRNAE-UUC	NA	-192
NC_044216.2	15623009	15623315	307	*	Promoter	7	15623201	15623272	72	1	TRNAE-UUC	NA	0
NC_044216.2	15623315	15623447	133	*	Promoter	7	15623201	15623272	72	1	TRNAE-UUC	NA	114
NC_044216.2	16344837	16345180	344	*	Promoter	7	16344915	16371598	26684	1	LOC100190002	XM_012573017.4	0
NC_044216.2	17041561	17041658	98	*	Promoter	7	17041682	17041798	117	2	TRNAL-CAA	NA	140
NC_044216.2	17041658	17041984	327	*	Promoter	7	17041682	17041798	117	2	TRNAL-CAA	NA	0
NC_044216.2	17041984	17042060	77	*	Promoter	7	17042012	17044186	2175	1	COX7B	NM_001246258.2	0
NC_044216.2	18602734	18602935	202	*	Promoter	7	18579780	18602788	23009	2	OGT	XM_030272951.3	0
NC_044216.2	18833325	18833850	526	*	Promoter	7	18811452	18833547	22096	2	FOXO4	XM_030273019.3	0
NC_044217.2	9444409	9444510	102	*	Promoter	8	9444585	9444666	82	2	TRNAS-GCU	NA	156
NC_044217.2	9444510	9444775	266	*	Promoter	8	9444585	9444666	82	2	TRNAS-GCU	NA	0
NC_044217.2	9444775	9444938	164	*	Promoter	8	9444776	9467949	23174	1	KNL1	XM_030273744.3	0
NC_044217.2	9771087	9771257	171	*	Promoter	8	9768958	9771401	2444	2	LOC100226818	XM_030275410.3	144
NC_044217.2	17695315	17695455	141	*	Promoter	8	17619951	17695478	75528	2	LOC100224883	XM_030274049.3	23
NC_044217.2	17695455	17695721	267	*	Promoter	8	17619951	17695478	75528	2	LOC100224883	XM_030274049.3	0
NC_044217.2	17695721	17695797	77	*	Promoter	8	17695572	17695644	73	1	TRNAA-AGC-7	NA	149
NC_044217.2	36853369	36853589	221	*	Promoter	8	36852883	36868494	15612	1	FAM177A1	XM_030274658.3	486
NC_044217.2	39953319	39953601	283	*	Distal Intergenic	8	39975996	39979577	3582	2	IRF2BPL	XM_002199983.6	25976
NC_044217.2	44604083	44604165	83	*	Promoter	8	44604188	44604260	73	2	TRNAT-UGU-2	NA	95
NC_044217.2	44604165	44604351	187	*	Promoter	8	44604188	44604260	73	2	TRNAT-UGU-2	NA	0
NC_044217.2	44604351	44604369	19	*	Promoter	8	44604188	44604260	73	2	TRNAT-UGU-2	NA	-91
NC_044217.2	45127867	45127969	103	*	Promoter	8	45099503	45127922	28420	2	NRDE2	XM_002200095.5	0
NC_044217.2	45148329	45148982	654	*	Distal Intergenic	8	45157122	45166085	8964	1	CALM1	NM_001245657.1	-8140
NC_044217.2	46800406	46800660	255	*	Promoter	8	46785139	46800740	15602	2	DDX24	XM_012573936.4	80
NC_044217.2	50087317	50087540	224	*	Promoter	8	50067060	50087337	20278	2	WARS1	XM_030274985.3	0
NC_044217.2	51011157	51011487	331	*	Promoter	8	51004137	51011415	7279	2	HSP90AA1	XM_002200572.6	0
NC_044217.2	51101401	51101922	522	*	Promoter	8	51101660	51101733	74	1	TRNAI-AAU-3	NA	0
NC_044217.2	57222748	57222920	173	*	Promoter	8	57154416	57222763	68348	2	KIAA0586	XM_041716350.1	0
NC_044217.2	57305829	57306016	188	*	Promoter	8	57296460	57305912	9453	2	PSMA3	XM_030273100.3	0
NC_044217.2	57306016	57306159	144	*	Promoter	8	57305992	57306064	73	1	TRNAK-CUU	NA	24
NC_044217.2	57306159	57306231	73	*	Promoter	8	57305992	57306064	73	1	TRNAK-CUU	NA	167
NC_044217.2	58312109	58312217	109	*	Promoter	8	58312255	58312326	72	2	TRNAG-UCC-2	NA	109
NC_044217.2	58312217	58312374	158	*	Promoter	8	58312255	58312326	72	2	TRNAG-UCC-2	NA	0
NC_044217.2	58312374	58312655	282	*	Promoter	8	58312255	58312326	72	2	TRNAG-UCC-2	NA	-48
NC_044217.2	59991374	59991460	87	*	Distal Intergenic	8	59992534	60011243	18710	1	NEMF	XM_030275301.3	-1074
NC_044217.2	59991460	59991537	78	*	Promoter	8	59992534	60011243	18710	1	NEMF	XM_030275301.3	-997
NC_044217.2	59991537	59991646	110	*	Promoter	8	59992534	60011243	18710	1	NEMF	XM_030275301.3	-888
NC_044217.2	60093842	60094341	500	*	Promoter	8	60094505	60095030	526	1	RPS29	NM_001245284.1	-164
NC_044217.2	60094341	60094508	168	*	Promoter	8	60094505	60095030	526	1	RPS29	NM_001245284.1	0
NC_044217.2	60094508	60094532	25	*	Promoter	8	60094505	60095030	526	1	RPS29	NM_001245284.1	3
NC_044218.2	1548111	1548226	116	*	Promoter	9	1548294	1548375	82	1	TRNAS-UGA	NA	-68
NC_044218.2	1548226	1548452	227	*	Promoter	9	1548294	1548375	82	1	TRNAS-UGA	NA	0
NC_044218.2	1548452	1548602	151	*	Promoter	9	1548294	1548375	82	1	TRNAS-UGA	NA	158
NC_044218.2	3034716	3034895	180	*	Promoter	9	3034667	3063174	28508	1	P4HA1	XM_012574399.4	49
NC_044218.2	3535412	3535603	192	*	Promoter	9	3535617	3543700	8084	1	CWF19L1	XM_030275715.3	-14
NC_044218.2	3599390	3599740	351	*	Exon (XM_041716934.1/TUBGCP2, exon 14 of 18)	9	3575316	3589647	14332	2	ADAM8	XM_041716933.1	-9743
NC_044218.2	3838716	3838965	250	*	Promoter	9	3786898	3838400	51503	2	PTEN	XM_030275735.3	-316
NC_044218.2	6495399	6495626	228	*	Distal Intergenic	9	6375981	6494036	118056	2	ARID5B	XM_030275757.3	-1363
NC_044218.2	10005232	10005320	89	*	Distal Intergenic	9	9931301	9932575	1275	2	LOC121470212	XR_005980898.1	-72657
NC_044218.2	14670886	14671048	163	*	Promoter	9	14563871	14671203	107333	2	KAT6B	XM_032749116.2	155
NC_044218.2	17385418	17385598	181	*	Promoter	9	17364824	17384996	20173	2	ZFAND4	XM_030275997.3	-422
NC_044218.2	21851389	21851748	360	*	Promoter	9	21851381	21863386	12006	1	RRP12	XM_030276240.3	8
NC_044218.2	25879605	25879936	332	*	Promoter	9	25879866	25903945	24080	1	SMC3	XM_002197740.6	0
NC_044218.2	26637373	26637612	240	*	Promoter	9	26637527	26893940	256414	1	VTI1A	XM_012574591.4	0
NC_044218.2	31197898	31198123	226	*	Promoter	9	31198019	31253996	55978	1	TACC2	XM_030276568.3	0
NC_044218.2	31497392	31497669	278	*	Promoter	9	31497528	31511799	14272	1	ACADSB	XM_002189454.6	0
NC_044218.2	34551004	34551357	354	*	Promoter	9	34551197	34564877	13681	1	GLRX3	NM_001245368.1	0
NC_044218.2	35556510	35556725	216	*	Promoter	9	35556494	35577144	20651	1	MSH4	XM_041717201.1	16
NC_044219.2	2249156	2249446	291	*	Promoter	10	2249318	2249399	82	2	TRNAS-GCU-2	NA	0
NC_044219.2	2249689	2249914	226	*	Promoter	10	2249767	2249848	82	1	TRNAS-GCU-3	NA	0
NC_044219.2	2253939	2254225	287	*	Promoter	10	2253958	2254029	72	2	TRNAP-CGG-2	NA	0
NC_044219.2	2277391	2277430	40	*	Promoter	10	2277524	2277595	72	1	TRNAA-CGC-2	NA	-94
NC_044219.2	2277430	2277562	133	*	Promoter	10	2277524	2277595	72	1	TRNAA-CGC-2	NA	0
NC_044219.2	2277562	2278105	544	*	Promoter	10	2277856	2277927	72	2	TRNAP-AGG-5	NA	0
NC_044219.2	9834350	9834507	158	*	Distal Intergenic	10	9836768	9841845	5078	1	CTDSP1	XM_030278308.3	-2261
NC_044219.2	10029917	10030066	150	*	Promoter	10	10030179	10030251	73	1	TRNAV-GAC	NA	-113
NC_044219.2	10030066	10030307	242	*	Promoter	10	10030179	10030251	73	1	TRNAV-GAC	NA	0
NC_044219.2	10030307	10030407	101	*	Promoter	10	10030179	10030251	73	1	TRNAV-GAC	NA	128
NC_044219.2	15865296	15865501	206	*	Intron (XM_032749396.2/CHN1, intron 1 of 8)	10	15810895	15868363	57469	2	CHN1	XM_032749396.2	2862
NC_044219.2	19831937	19832168	232	*	Intron (XM_012574931.4/PARD3B, intron 20 of 23)	10	19946325	20023698	77374	1	NRP2	XM_041717347.1	-114157
NC_044219.2	20140273	20140615	343	*	Promoter	10	20140348	20146343	5996	1	EEF1B2	XM_002187060.6	0
NC_044219.2	22474726	22474992	267	*	Promoter	10	22475031	22485220	10190	1	HSPD1	XM_002192300.6	-39
NC_044219.2	35853040	35853337	298	*	Promoter	10	35852822	35970545	117724	1	MBD5	XM_041717292.1	218
NC_044219.2	37297646	37297724	79	*	Promoter	10	37297814	37297885	72	1	TRNAA-CGC-3	NA	-90
NC_044219.2	37297724	37298280	557	*	Promoter	10	37297814	37297885	72	1	TRNAA-CGC-3	NA	0
NC_044219.2	37298280	37298400	121	*	Promoter	10	37298125	37298195	71	2	TRNAG-GCC-2	NA	-85
NC_044220.2	721129	721322	194	*	Promoter	11	721179	721260	82	2	TRNAL-AAG	NA	0
NC_044220.2	1277712	1277728	17	*	5' UTR	11	1264865	1278446	13582	2	PDE4B	XM_030278534.3	718
NC_044220.2	2826167	2826310	144	*	Promoter	11	2825892	2831559	5668	1	LOC121470352	XR_005981219.1	275
NC_044220.2	3505062	3505187	126	*	3' UTR	11	3503854	3505845	1992	1	JUN	XM_002198429.6	1208
NC_044220.2	4703863	4703985	123	*	Promoter	11	4703968	4704038	71	2	TRNAG-CCC-2	NA	53
NC_044220.2	4703985	4704145	161	*	Promoter	11	4703968	4704038	71	2	TRNAG-CCC-2	NA	0
NC_044220.2	4704145	4704249	105	*	Promoter	11	4703968	4704038	71	2	TRNAG-CCC-2	NA	-107
NC_044220.2	6537655	6537729	75	*	Intron (XM_012575340.4/ELAVL4, intron 1 of 6)	11	6494082	6553534	59453	2	ELAVL4	XM_012575340.4	15805
NC_044220.2	9165528	9165698	171	*	Promoter	11	9161808	9165633	3826	2	TMEM69	XM_030278858.3	0
NC_044220.2	9241214	9241308	95	*	Promoter	11	9241227	9248311	7085	1	PRDX1	NM_001245514.1	0
NC_044220.2	9241567	9241755	189	*	Promoter	11	9241227	9248311	7085	1	PRDX1	NM_001245514.1	340
NC_044220.2	16053868	16053879	12	*	Promoter	11	16054112	16058614	4503	1	LOC121470384	XR_005981297.1	-233
NC_044220.2	16897715	16898122	408	*	Promoter	11	16897897	16897982	86	1	TRNAR-UCU	NA	0
NC_044220.2	23335892	23336200	309	*	Promoter	11	23325978	23335917	9940	2	LOC115496254	XR_003961700.3	0
NC_044220.2	23962871	23963028	158	*	Intron (XM_030279462.3/C8H1orf21, intron 3 of 5)	11	23992928	23998569	5642	2	LOC115496257	XR_003961709.3	35541
NC_044220.2	24179864	24179970	107	*	Promoter	11	24163409	24179902	16494	2	LOC100220051	XM_030279467.3	0
NC_044220.2	27013618	27014116	499	*	Distal Intergenic	11	26982145	26997661	15517	2	LOC115496272	XR_003961745.3	-15957
NC_044220.2	29922018	29922301	284	*	Exon (XM_030279763.3/NOTCH2, exon 33 of 33)	11	29913527	29915814	2288	2	REG4	XM_012575380.4	-6204
NC_044221.2	5854553	5854756	204	*	Promoter	12	5854324	5874859	20536	1	C9H3orf70	XM_012575490.4	229
NC_044221.2	17459299	17459539	241	*	Promoter	12	17459360	17466471	7112	1	EIF4A2	XM_002196054.6	0
NC_044221.2	21685393	21685409	17	*	Promoter	12	21673621	21685413	11793	2	MYNN	XM_030279995.3	4
NC_044221.2	21685409	21685538	130	*	Promoter	12	21673621	21685413	11793	2	MYNN	XM_030279995.3	0
NC_044221.2	21685538	21685625	88	*	Promoter	12	21685594	21685666	73	2	TRNAV-AAC-3	NA	41
NC_044221.2	21685625	21685710	86	*	Promoter	12	21685594	21685666	73	2	TRNAV-AAC-3	NA	0
NC_044221.2	21685710	21685863	154	*	Promoter	12	21685594	21685666	73	2	TRNAV-AAC-3	NA	-44
NC_044221.2	21685863	21685881	19	*	Promoter	12	21685594	21685666	73	2	TRNAV-AAC-3	NA	-197
NC_044221.2	21685881	21685965	85	*	Promoter	12	21685594	21685666	73	2	TRNAV-AAC-3	NA	-215
NC_044221.2	22489647	22489840	194	*	Intron (XM_041718213.1/LOC121470444, intron 1 of 3)	12	22487172	22493153	5982	1	LOC121470444	XM_041718213.1	2475
NC_044221.2	24516807	24517052	246	*	Distal Intergenic	12	24490255	24515145	24891	2	LEKR1	XM_041718133.1	-1662
NC_044222.2	74465	74537	73	*	Promoter	13	74535	127617	53083	1	USP3	XM_041718472.1	0
NC_044222.2	3030222	3030552	331	*	Promoter	13	3030315	3050001	19687	1	PKM	XM_002192098.6	0
NC_044222.2	3188581	3188869	289	*	Intron (XM_030281920.3/MYO9A, intron 11 of 43)	13	3244811	3249348	4538	2	NR2E3	XM_030281621.3	60479
NC_044222.2	3841128	3841491	364	*	Promoter	13	3841398	3841469	72	1	TRNAH-GUG-2	NA	0
NC_044222.2	3841491	3841692	202	*	Promoter	13	3841398	3841469	72	1	TRNAH-GUG-2	NA	93
NC_044222.2	3841692	3841728	37	*	Promoter	13	3841398	3841469	72	1	TRNAH-GUG-2	NA	294
NC_044222.2	3842910	3843014	105	*	Promoter	13	3843125	3843196	72	2	TRNAH-GUG-3	NA	182
NC_044222.2	3843014	3843127	114	*	Promoter	13	3843125	3843196	72	2	TRNAH-GUG-3	NA	69
NC_044222.2	3843127	3843333	207	*	Promoter	13	3843125	3843196	72	2	TRNAH-GUG-3	NA	0
NC_044222.2	3889706	3889873	168	*	Promoter	13	3890015	3890088	74	2	TRNAI-AAU-4	NA	215
NC_044222.2	3889873	3890384	512	*	Promoter	13	3890015	3890088	74	2	TRNAI-AAU-4	NA	0
NC_044222.2	3890384	3890546	163	*	Promoter	13	3890171	3890242	72	2	TRNAM-CAU-6	NA	-142
NC_044222.2	3895029	3895188	160	*	Promoter	13	3895150	3895221	72	2	TRNAG-UCC-3	NA	33
NC_044222.2	3895188	3895364	177	*	Promoter	13	3895150	3895221	72	2	TRNAG-UCC-3	NA	0
NC_044222.2	3895364	3895434	71	*	Promoter	13	3895150	3895221	72	2	TRNAG-UCC-3	NA	-143
NC_044222.2	7256411	7256791	381	*	Promoter	13	7097528	7256501	158974	2	TCF12	XM_030281172.3	0
NC_044222.2	12636603	12636782	180	*	Promoter	13	12636737	12641966	5230	1	PEX11A	XM_002197466.5	0
NC_044222.2	12786800	12786998	199	*	Promoter	13	12787029	12787101	73	2	TRNAR-UCG	NA	103
NC_044222.2	12786998	12787243	246	*	Promoter	13	12787200	12798830	11631	1	POLG	XM_030281830.3	0
NC_044222.2	12787243	12787379	137	*	Promoter	13	12787200	12798830	11631	1	POLG	XM_030281830.3	43
NC_044222.2	12810892	12810926	35	*	Intron (XM_030281828.3/FANCI, intron 17 of 36)	13	12797613	12821976	24364	2	FANCI	XM_030281828.3	11050
NC_044222.2	14580217	14580558	342	*	Distal Intergenic	13	14581588	14666854	85267	1	CHD2	XM_030281526.3	-1030
NC_044222.2	14615454	14615707	254	*	Intron (XM_030281526.3/CHD2, intron 6 of 42)	13	14608457	14666854	58398	1	CHD2	XM_041718429.1	6997
NC_044222.2	16931543	16931631	89	*	Promoter	13	16761478	16931558	170081	2	IGF1R	XM_030281623.3	0
NC_044222.2	16932111	16932462	352	*	Promoter	13	16761478	16932328	170851	2	IGF1R	XM_002199807.5	0
NC_044222.2	17115937	17116157	221	*	Promoter	13	17115977	17197616	81640	1	MEF2A	XM_041718448.1	0
NC_044222.2	18248377	18248694	318	*	Promoter	13	18238964	18248567	9604	2	INTS14	XM_002192315.5	0
NC_044222.2	18333593	18333718	126	*	Promoter	13	18333689	18333760	72	2	TRNAQ-CUG-7	NA	42
NC_044222.2	18333718	18333920	203	*	Promoter	13	18333689	18333760	72	2	TRNAQ-CUG-7	NA	0
NC_044222.2	18333920	18333929	10	*	Promoter	13	18333964	18351195	17232	1	RAB11A	XM_030281851.3	-35
NC_044222.2	19335229	19335442	214	*	Promoter	13	19335457	19390353	54897	1	PIAS1	XM_030281190.3	-15
NC_044222.2	19361026	19361284	259	*	Intron (XM_030281190.3/PIAS1, intron 2 of 13)	13	19347771	19348758	988	1	LOC121470506	XR_005981482.1	13255
NC_044222.2	19476577	19476770	194	*	Promoter	13	19477187	19503650	26464	1	CORO2B	XM_032750296.2	-417
NC_044222.2	19516832	19517025	194	*	Promoter	13	19516827	19521336	4510	1	LOC115490584	XR_003962208.3	5
NC_044222.2	19833146	19833169	24	*	Promoter	13	19818317	19833087	14771	2	MORF4L1	XM_030281724.3	-59
NC_044222.2	19833169	19833475	307	*	Promoter	13	19833271	19833343	73	2	TRNAK-CUU-2	NA	0
NC_044222.2	19833475	19833585	111	*	Promoter	13	19833271	19833343	73	2	TRNAK-CUU-2	NA	-132
NC_044222.2	20158808	20158971	164	*	Promoter	13	20158855	20179806	20952	1	ZNF710	XM_032750199.2	0
NC_044223.2	1457908	1458337	430	*	Promoter	14	1458585	1478211	19627	1	RBL2	XM_030282132.3	-248
NC_044223.2	3534444	3534466	23	*	Promoter	14	3507537	3534531	26995	2	SLC7A6	XM_030282681.3	65
NC_044223.2	4756647	4756904	258	*	Promoter	14	4756744	4756814	71	2	TRNAG-GCC-7	NA	0
NC_044223.2	4989441	4989623	183	*	Promoter	14	4989511	5024189	34679	1	ATP6V0D1	XM_002187194.5	0
NC_044223.2	5677831	5678038	208	*	Promoter	14	5678144	5678226	83	1	TRNAL-CAG-5	NA	-106
NC_044223.2	5678038	5678602	565	*	Promoter	14	5678144	5678226	83	1	TRNAL-CAG-5	NA	0
NC_044223.2	5678602	5678663	62	*	Promoter	14	5678354	5678436	83	2	TRNAL-CAG-6	NA	-166
NC_044223.2	9111438	9111673	236	*	Exon (XM_012569875.4/MEAK7, exon 2 of 9)	14	9099301	9112378	13078	2	MEAK7	XM_012569875.4	705
NC_044223.2	10301603	10301795	193	*	Promoter	14	10276126	10301489	25364	2	FBXO31	XM_030282667.3	-114
NC_044223.2	10301795	10302029	235	*	Promoter	14	10301842	10301914	73	2	TRNAM-CAU-7	NA	0
NC_044223.2	10302029	10302131	103	*	Promoter	14	10301842	10301914	73	2	TRNAM-CAU-7	NA	-115
NC_044223.2	11129461	11129532	72	*	Promoter	14	11129439	11183701	54263	1	ACSF3	XM_030282234.3	22
NC_044223.2	11129532	11129619	88	*	Promoter	14	11129439	11183701	54263	1	ACSF3	XM_030282234.3	93
NC_044223.2	11129619	11129746	128	*	Promoter	14	11129439	11183701	54263	1	ACSF3	XM_030282234.3	180
NC_044223.2	12295084	12295273	190	*	Promoter	14	12288104	12295163	7060	2	IST1	XM_002196790.5	0
NC_044223.2	12317306	12317583	278	*	Promoter	14	12317293	12354645	37353	1	AP1G1	XM_030282382.3	13
NC_044223.2	12426660	12426677	18	*	Promoter	14	12426859	12435250	8392	1	KARS1	XM_002197154.5	-182
NC_044223.2	14360581	14360770	190	*	Promoter	14	14360738	14364296	3559	1	POP4	XM_030282333.3	0
NC_044223.2	18126219	18126316	98	*	Promoter	14	18126402	18126475	74	1	TRNAT-AGU	NA	-86
NC_044223.2	18126316	18126579	264	*	Promoter	14	18126402	18126475	74	1	TRNAT-AGU	NA	0
NC_044223.2	18126579	18126596	18	*	Promoter	14	18126402	18126475	74	1	TRNAT-AGU	NA	177
NC_044224.2	8169	8491	323	*	Distal Intergenic	15	19183	22085	2903	2	LOC101234119	XM_041718663.1	13594
NC_044224.2	142898	142955	58	*	Promoter	15	143151	173886	30736	1	NR2C2	XM_030282800.3	-196
NC_044224.2	985385	985548	164	*	Distal Intergenic	15	920746	925810	5065	2	LOC115496996	XR_003962537.3	-59575
NC_044224.2	1655323	1655578	256	*	Promoter	15	1655251	1674071	18821	1	CRBN	XM_002186963.6	72
NC_044224.2	3686622	3686867	246	*	Promoter	15	3687113	4066053	378941	1	FOXP1	XM_030282743.3	-246
NC_044224.2	11524067	11524260	194	*	Promoter	15	11523943	11525504	1562	1	LOC115496992	XM_030283304.3	124
NC_044224.2	14719967	14720128	162	*	Promoter	15	14720222	14722987	2766	1	RPL29	XM_002194662.6	-94
NC_044224.2	15200384	15200527	144	*	Distal Intergenic	15	15281499	15289440	7942	2	PHF7	XM_041718732.1	88913
NC_044224.2	15356066	15356473	408	*	Promoter	15	15356263	15469724	113462	1	LOC116808866	XM_032750635.2	0
NC_044224.2	17578022	17578227	206	*	Intron (XM_032750663.2/ATP2B2, intron 5 of 21)	15	17641876	17647352	5477	1	LOC121470612	XR_005981712.1	-63649
NC_044225.2	1018303	1018547	245	*	Promoter	16	996484	1018328	21845	2	HSPA9	XM_030283748.3	0
NC_044225.2	1592989	1593177	189	*	Distal Intergenic	16	1475444	1493664	18221	2	DELE1	XM_032750804.2	-99325
NC_044225.2	1640005	1640079	75	*	Distal Intergenic	16	1736696	1738566	1871	1	LOC121470696	XR_005981856.1	-96617
NC_044225.2	6023944	6024229	286	*	Promoter	16	6024350	6050199	25850	1	UBE2D2	XM_030283779.3	-121
NC_044225.2	10794425	10794648	224	*	Intron (XM_030283925.3/ADAMTS2, intron 10 of 21)	16	10758263	10762840	4578	2	LOC101233680	XM_030283852.3	-31585
NC_044225.2	11004737	11004812	76	*	Promoter	16	11004797	11019987	15191	1	RUFY1	XM_002195770.5	0
NC_044225.2	18038698	18039091	394	*	Distal Intergenic	16	18044036	18048621	4586	1	LOC121470681	XR_005981835.1	-4945
NC_044226.2	21053	21173	121	*	Promoter	17	12879	20903	8025	2	LOC115497294	XR_005981922.1	-150
NC_044226.2	989135	989156	22	*	Promoter	17	989231	989312	82	2	TRNAL-UAG	NA	156
NC_044226.2	989156	989455	300	*	Promoter	17	989231	989312	82	2	TRNAL-UAG	NA	0
NC_044226.2	989455	989476	22	*	Promoter	17	989231	989312	82	2	TRNAL-UAG	NA	-143
NC_044226.2	1022775	1022972	198	*	Promoter	17	1023074	1023155	82	1	TRNAL-AAG-2	NA	-102
NC_044226.2	1022972	1023231	260	*	Promoter	17	1023074	1023155	82	1	TRNAL-AAG-2	NA	0
NC_044226.2	1023231	1023287	57	*	Promoter	17	1023241	1049064	25824	1	POLR3E	XM_041719094.1	0
NC_044226.2	3200910	3201144	235	*	Promoter	17	3197644	3200938	3295	2	PSMG3	NM_001245704.1	0
NC_044226.2	4097684	4097874	191	*	Promoter	17	4056823	4097278	40456	2	GNA12	XM_002194919.6	-406
NC_044226.2	4742842	4743056	215	*	Promoter	17	4742936	4752352	9417	1	AP5Z1	XM_030284567.3	0
NC_044226.2	4901693	4901980	288	*	Promoter	17	4845804	4901623	55820	2	TNRC18	XM_041719147.1	-70
NC_044226.2	9694416	9694450	35	*	Promoter	17	9694540	9694611	72	1	TRNAT-CGU	NA	-90
NC_044226.2	9694450	9694745	296	*	Promoter	17	9694540	9694611	72	1	TRNAT-CGU	NA	0
NC_044226.2	9694745	9694770	26	*	Promoter	17	9694540	9694611	72	1	TRNAT-CGU	NA	205
NC_044226.2	13281867	13282037	171	*	Promoter	17	13281994	13321375	39382	1	GTF3C1	XM_012577414.4	0
NC_044226.2	14129564	14129774	211	*	Promoter	17	14130369	14138387	8019	1	GLIS2	XM_030284582.3	-595
NC_044226.2	15223712	15223782	71	*	Promoter	17	15220747	15223772	3026	2	METTL26	XM_030285157.3	0
NC_044226.2	15223782	15224013	232	*	Promoter	17	15223833	15223903	71	2	TRNAG-CCC-3	NA	0
NC_044226.2	15224013	15224165	153	*	Promoter	17	15223833	15223903	71	2	TRNAG-CCC-3	NA	-110
NC_044226.2	15978208	15978405	198	*	Promoter	17	15975361	15978173	2813	2	LOC115497206	XR_005981888.1	-35
NC_044226.2	16274091	16274268	178	*	Promoter	17	16274218	16300376	26159	1	GLYR1	XM_030284875.3	0
NC_044227.2	1695711	1695924	214	*	Promoter	18	1678927	1695508	16582	2	EWSR1	XM_030285568.3	-203
NC_044227.2	8608242	8608502	261	*	Promoter	18	8601848	8608659	6812	2	CCDC117	XM_002194691.6	157
NC_044227.2	9962791	9963000	210	*	Intron (XM_030285504.3/CORO1C, intron 2 of 10)	18	9943716	9983990	40275	1	CORO1C	XM_030285503.3	19075
NC_044227.2	10528182	10528453	272	*	Promoter	18	10528499	10542144	13646	1	PPP1CC	NM_001245224.1	-46
NC_044227.2	10717721	10717931	211	*	Exon (XM_032751364.2/CLIP1, exon 20 of 22)	18	10730009	10738686	8678	1	VPS33A	XM_004176423.5	-12078
NC_044227.2	10914822	10915148	327	*	Promoter	18	10915008	10919186	4179	1	RHOF	XR_004369286.2	0
NC_044227.2	10982785	10983016	232	*	Promoter	18	10965288	10983165	17878	2	ORAI1	XM_030285351.3	149
NC_044227.2	12191074	12191548	475	*	Promoter	18	12190121	12191207	1087	2	LOC100228572	XM_032751258.2	0
NC_044227.2	12193608	12193644	37	*	Promoter	18	12193713	12193784	72	2	TRNAA-UGC-4	NA	140
NC_044227.2	12193644	12193756	113	*	Promoter	18	12193713	12193784	72	2	TRNAA-UGC-4	NA	28
NC_044227.2	12193756	12194001	246	*	Promoter	18	12193713	12193784	72	2	TRNAA-UGC-4	NA	0
NC_044227.2	12194001	12194188	188	*	Promoter	18	12194035	12194106	72	2	TRNAD-GUC-5	NA	0
NC_044227.2	12194188	12194344	157	*	Promoter	18	12194035	12194106	72	2	TRNAD-GUC-5	NA	-82
NC_044227.2	12194344	12194482	139	*	Promoter	18	12194383	12194455	73	2	TRNAF-GAA-6	NA	0
NC_044227.2	12194482	12194929	448	*	Promoter	18	12194797	12194868	72	2	TRNAD-GUC-6	NA	0
NC_044227.2	12194929	12195108	180	*	Promoter	18	12195058	12195129	72	1	TRNAA-UGC-5	NA	0
NC_044227.2	12195108	12195230	123	*	Promoter	18	12195058	12195129	72	1	TRNAA-UGC-5	NA	50
NC_044227.2	12225621	12225804	184	*	Promoter	18	12225675	12262193	36519	1	AACS	XM_002188690.6	0
NC_044227.2	13666302	13666477	176	*	Promoter	18	13666575	13704352	37778	1	LOC100225651	XM_002187639.5	-98
NC_044229.2	1165614	1165618	5	*	Promoter	20	1165684	1165756	73	1	TRNAT-AGU-2	NA	-66
NC_044229.2	1165618	1165770	153	*	Promoter	20	1165684	1165756	73	1	TRNAT-AGU-2	NA	0
NC_044229.2	1165770	1165887	118	*	Promoter	20	1165684	1165756	73	1	TRNAT-AGU-2	NA	86
NC_044229.2	5053583	5053844	262	*	Promoter	20	4983385	5053798	70414	2	CDK5RAP2	XM_030286454.3	0
NC_044229.2	5509172	5509208	37	*	Promoter	20	5499405	5509245	9841	2	SLC27A4	XM_032751499.2	37
NC_044229.2	5509208	5509435	228	*	Promoter	20	5499405	5509245	9841	2	SLC27A4	XM_032751499.2	0
NC_044229.2	5509435	5509547	113	*	Promoter	20	5509319	5509407	89	1	TRNAR-UCU-2	NA	116
NC_044229.2	6108724	6108971	248	*	Intron (XR_005982047.1/LOC115497566, intron 1 of 2)	20	6107312	6119291	11980	1	LOC115497566	XR_004369387.2	1412
NC_044229.2	7412080	7412444	365	*	Promoter	20	7385631	7412285	26655	2	TSC1	XM_030286749.3	0
NC_044229.2	7412444	7412531	88	*	Promoter	20	7385631	7412587	26957	2	TSC1	XM_030286753.3	56
NC_044229.2	7412531	7412640	110	*	Promoter	20	7385631	7412587	26957	2	TSC1	XM_030286753.3	0
NC_044229.2	7569816	7569891	76	*	Promoter	20	7565178	7570125	4948	2	REXO4	XM_002195987.5	234
NC_044229.2	7569983	7570143	161	*	Promoter	20	7565178	7570125	4948	2	REXO4	XM_002195987.5	0
NC_044229.2	7935666	7935717	52	*	Promoter	20	7935742	7935869	128	2	LOC115497600	XR_003963164.3	152
NC_044229.2	7935717	7935838	122	*	Promoter	20	7935742	7935869	128	2	LOC115497600	XR_003963164.3	31
NC_044229.2	7935838	7936029	192	*	Promoter	20	7935742	7935869	128	2	LOC115497600	XR_003963164.3	0
NC_044230.2	1424313	1424680	368	*	Promoter	21	1401929	1424637	22709	2	BAHCC1	XM_032751587.2	0
NC_044230.2	1425063	1425292	230	*	Promoter	21	1424987	1427340	2354	1	LOC121470889	XM_041719927.1	76
NC_044230.2	3658073	3658297	225	*	Promoter	21	3658315	3658387	73	2	TRNAR-CCG	NA	90
NC_044230.2	3658297	3658489	193	*	Promoter	21	3650591	3658396	7806	2	C18H17orf58	XM_030287471.3	0
NC_044230.2	3658489	3658537	49	*	Promoter	21	3650591	3658396	7806	2	C18H17orf58	XM_030287473.3	-93
NC_044230.2	3833765	3833933	169	*	Promoter	21	3829944	3833996	4053	2	LOC116809059	XR_004369452.2	63
NC_044230.2	3946542	3946666	125	*	Promoter	21	3925420	3946669	21250	2	ZNF207	XR_005982166.1	3
NC_044230.2	4142621	4143214	594	*	Distal Intergenic	21	4130074	4140716	10643	1	UTP6	XM_012578448.4	12547
NC_044230.2	6899977	6900919	943	*	Promoter	21	6900150	6900256	107	2	LOC115497697	XR_003963267.1	0
NC_044230.2	6900919	6901262	344	*	Promoter	21	6901052	6901123	72	1	TRNAM-CAU-8	NA	0
NC_044230.2	6901262	6901328	67	*	Promoter	21	6901052	6901123	72	1	TRNAM-CAU-8	NA	210
NC_044230.2	6901894	6901966	73	*	Promoter	21	6902083	6902154	72	1	TRNAQ-CUG-8	NA	-117
NC_044230.2	6901966	6902177	212	*	Promoter	21	6902083	6902154	72	1	TRNAQ-CUG-8	NA	0
NC_044230.2	6902177	6902402	226	*	Promoter	21	6902083	6902154	72	1	TRNAQ-CUG-8	NA	94
NC_044230.2	6902820	6903302	483	*	Promoter	21	6903014	6903085	72	1	TRNAQ-UUG	NA	0
NC_044230.2	8108436	8108659	224	*	Promoter	21	8108658	8133708	25051	1	PRPSAP1	XM_030287355.3	0
NC_044230.2	8936696	8936849	154	*	Promoter	21	8931861	8936907	5047	2	LOC105760997	XM_041719939.1	58
NC_044230.2	8936849	8937031	183	*	Promoter	21	8931861	8936907	5047	2	LOC105760997	XM_041719939.1	0
NC_044230.2	8937031	8937097	67	*	Promoter	21	8936930	8937002	73	1	TRNAR-UCG-2	NA	101
NC_044230.2	8939442	8939545	104	*	Promoter	21	8939633	8939705	73	1	TRNAR-CCU-3	NA	-88
NC_044230.2	8939545	8939622	78	*	Promoter	21	8939633	8939705	73	1	TRNAR-CCU-3	NA	-11
NC_044230.2	8939622	8939847	226	*	Promoter	21	8939633	8939705	73	1	TRNAR-CCU-3	NA	0
NC_044230.2	10983506	10983544	39	*	Promoter	21	10983593	10983664	72	1	TRNAT-CGU-2	NA	-49
NC_044230.2	10983544	10983751	208	*	Promoter	21	10983593	10983664	72	1	TRNAT-CGU-2	NA	0
NC_044230.2	10983751	10983928	178	*	Promoter	21	10983593	10983664	72	1	TRNAT-CGU-2	NA	158
NC_044231.2	2365432	2365650	219	*	Promoter	22	2266568	2365827	99260	2	BRIP1	XM_030288006.3	177
NC_044231.2	2591055	2591291	237	*	Promoter	22	2561214	2591109	29896	2	CLTC	XM_030288157.3	0
NC_044231.2	3139988	3140417	430	*	Promoter	22	3140331	3147129	6799	1	LOC121470911	XR_005982200.1	0
NC_044231.2	5181361	5181435	75	*	Promoter	22	5158687	5181455	22769	2	LOC100219437	XM_002196486.5	20
NC_044231.2	5181435	5181599	165	*	Promoter	22	5158687	5181455	22769	2	LOC100219437	XM_002196486.5	0
NC_044231.2	5181599	5181741	143	*	Promoter	22	5181507	5181577	71	2	TRNAG-GCC-9	NA	-22
NC_044232.2	318028	318112	85	*	Promoter	23	318183	318254	72	2	TRNAE-UUC-3	NA	142
NC_044232.2	318112	318347	236	*	Promoter	23	318183	318254	72	2	TRNAE-UUC-3	NA	0
NC_044232.2	318347	318443	97	*	Promoter	23	318183	318254	72	2	TRNAE-UUC-3	NA	-93
NC_044232.2	488123	488312	190	*	Distal Intergenic	23	494814	523145	28332	2	NDRG3	XM_032752060.2	34833
NC_044232.2	6327792	6328025	234	*	Distal Intergenic	23	6329462	6331058	1597	2	TP53RK	NM_001245415.2	3033
NC_044232.2	6915513	6915757	245	*	Promoter	23	6915610	6925752	10143	1	ZNF335	XM_030288601.3	0
NC_044232.2	7635952	7636236	285	*	Promoter	23	7631748	7636010	4263	2	REM1	XM_030288539.3	0
NC_044232.2	8167943	8168117	175	*	Promoter	23	8168179	8168250	72	1	TRNAE-CUC-2	NA	-62
NC_044232.2	8168117	8168351	235	*	Promoter	23	8168179	8168250	72	1	TRNAE-CUC-2	NA	0
NC_044232.2	8168351	8168368	18	*	Promoter	23	8168527	8198299	29773	1	DNAJC5	XM_030288931.3	-159
NC_044232.2	8756190	8756496	307	*	5' UTR	23	8755635	8771507	15873	1	EEF1A2	XM_002198209.6	555
NC_044232.2	11353817	11354072	256	*	Promoter	23	11345683	11354299	8617	2	NELFCD	XM_030288464.3	227
NC_044232.2	11562286	11562531	246	*	Distal Intergenic	23	11541868	11559263	17396	2	LOC115497927	XR_005982292.1	-3023
NC_044232.2	12759273	12759520	248	*	Promoter	23	12757136	12759244	2109	2	PFDN4	NM_001245688.2	-29
NC_044233.2	1441978	1442236	259	*	Distal Intergenic	24	1437445	1439935	2491	2	CORT	NM_001245475.1	-2043
NC_044233.2	2210974	2210985	12	*	Promoter	24	2210772	2309352	98581	1	SKI	XM_012570419.4	202
NC_044233.2	2211132	2211386	255	*	Promoter	24	2210772	2309352	98581	1	SKI	XM_012570419.4	360
NC_044233.2	3848846	3848990	145	*	Intron (XM_030289466.3/CAMTA1, intron 23 of 23)	24	3855822	3860475	4654	1	VAMP3	XM_002192042.6	-6832
NC_044233.2	4921641	4921841	201	*	Promoter	24	4916012	4921712	5701	2	UBIAD1	XM_030289427.3	0
NC_044233.2	5574431	5574572	142	*	Intron (XM_041720385.1/FBLIM1, intron 9 of 12)	24	5567468	5578148	10681	1	FBLIM1	XM_041720381.1	6963
NC_044233.2	5576307	5576709	403	*	3' UTR	24	5584833	5651012	66180	1	SPEN	XM_030289436.3	-8124
NC_044233.2	5953917	5954135	219	*	Promoter	24	5930163	5954178	24016	2	RCC2	XM_041720394.1	43
NC_044234.2	3508072	3508187	116	*	Promoter	25	3502783	3508230	5448	2	PCYOX1	XM_030289956.3	43
NC_044234.2	3508187	3508426	240	*	Promoter	25	3502783	3508230	5448	2	PCYOX1	XM_030289956.3	0
NC_044234.2	3508426	3508457	32	*	Promoter	25	3508311	3508381	71	1	TRNAG-CCC-4	NA	115
NC_044234.2	3891064	3891143	80	*	3' UTR	25	3883729	3887790	4062	2	LOC115498177	XR_005982382.1	-3274
NC_044235.2	3553879	3554228	350	*	Promoter	26	3554270	3566819	12550	1	LOC115498294	XR_003963710.3	-42
NC_044236.2	432540	432948	409	*	Promoter	27	387758	432849	45092	2	PRDM10	XM_030291070.3	0
NC_044236.2	7290048	7290144	97	*	Intron (XM_030290825.3/ZBTB16, intron 3 of 6)	27	7261206	7315536	54331	1	ZBTB16	XM_030290826.3	28842
NC_044236.2	7293386	7294018	633	*	Intron (XM_030290825.3/ZBTB16, intron 3 of 6)	27	7316520	7322650	6131	2	LOC100229133	XM_030290827.3	28632
NC_044236.2	7371913	7372252	340	*	Promoter	27	7372170	7412569	40400	1	KMT2A	XM_030290728.3	0
NC_044237.2	1286202	1286258	57	*	Promoter	28	1286337	1286410	74	2	TRNAR-UCU-3	NA	152
NC_044237.2	1286258	1286485	228	*	Promoter	28	1286337	1286410	74	2	TRNAR-UCU-3	NA	0
NC_044237.2	1286485	1286598	114	*	Promoter	28	1286337	1286410	74	2	TRNAR-UCU-3	NA	-75
NC_044237.2	1323185	1323403	219	*	Promoter	28	1323400	1367130	43731	1	LOC100230049	XM_041721044.1	0
NC_044237.2	1434650	1434809	160	*	Intron (XM_041721049.1/PEA15, intron 1 of 3)	28	1429281	1437332	8052	2	PEA15	XM_041721049.1	2523
NC_044237.2	1468530	1468722	193	*	Distal Intergenic	28	1440486	1465367	24882	2	LOC105760330	XM_041721034.1	-3163
NC_044237.2	1594781	1595051	271	*	Intron (XM_032752902.2/CELF3, intron 1 of 12)	28	1592877	1608552	15676	1	CELF3	XM_032752902.2	1904
NC_044237.2	2032794	2033049	256	*	Distal Intergenic	28	2029018	2032266	3249	1	MLLT11	XM_030291406.3	3776
NC_044237.2	2087622	2087845	224	*	Promoter	28	2086315	2087579	1265	2	RPS27	XM_030291604.3	-43
NC_044237.2	2194743	2194849	107	*	Promoter	28	2194937	2195008	72	2	TRNAM-CAU-9	NA	159
NC_044237.2	2194849	2194944	96	*	Promoter	28	2194937	2195008	72	2	TRNAM-CAU-9	NA	64
NC_044237.2	2194944	2195014	71	*	Promoter	28	2194937	2195008	72	2	TRNAM-CAU-9	NA	0
NC_044237.2	2195014	2195095	82	*	Promoter	28	2194937	2195008	72	2	TRNAM-CAU-9	NA	-6
NC_044237.2	2195095	2195191	97	*	Promoter	28	2195233	2199443	4211	1	ILF2	XM_030291420.3	-42
NC_044237.2	2588681	2588991	311	*	Promoter	28	2568640	2588846	20207	2	COPA	XM_030291160.3	0
NC_044237.2	2737304	2737777	474	*	Promoter	28	2733200	2737445	4246	2	VPS72	XM_030291443.3	0
NC_044237.2	2819741	2820106	366	*	Promoter	28	2810806	2820067	9262	2	LOC100221156	XM_041721187.1	0
NC_044238.2	10195	10492	298	*	Promoter	29	2885	10503	7619	2	LOC121471154	XM_041721303.1	11
NC_044238.2	1299679	1299754	76	*	Promoter	29	1299792	1311564	11773	1	PHTF1	XM_030255819.3	-38
NC_044238.2	1341076	1341338	263	*	Promoter	29	1341106	1345763	4658	1	LOC121471170	XR_005982591.1	0
NC_044238.2	2914431	2914592	162	*	Promoter	29	2914568	2914640	73	1	TRNAK-UUU-3	NA	0
NC_044238.2	2914592	2914676	85	*	Promoter	29	2914568	2914640	73	1	TRNAK-UUU-3	NA	24
NC_044238.2	2914676	2914793	118	*	Promoter	29	2914825	2914897	73	2	TRNAK-UUU-4	NA	104
NC_044238.2	2914793	2914984	192	*	Promoter	29	2914825	2914897	73	2	TRNAK-UUU-4	NA	0
NC_044238.2	2914984	2915089	106	*	Promoter	29	2914825	2914897	73	2	TRNAK-UUU-4	NA	-87
NC_044238.2	3249176	3249193	18	*	Promoter	29	3249269	3249340	72	2	TRNAW-CCA-4	NA	147
NC_044238.2	3249193	3249402	210	*	Promoter	29	3249269	3249340	72	2	TRNAW-CCA-4	NA	0
NC_044238.2	3249402	3249440	39	*	Promoter	29	3249269	3249340	72	2	TRNAW-CCA-4	NA	-62
NC_044238.2	4830135	4830170	36	*	Distal Intergenic	29	4837260	4838299	1040	2	LOC116809315	XM_041721268.1	8129
NC_044238.2	5078345	5078416	72	*	Promoter	29	5078073	5082218	4146	1	AMIGO1	XM_030255813.3	272
NC_044239.2	913451	913483	33	*	Promoter	30	913648	913719	72	2	TRNAQ-UUG-2	NA	236
NC_044239.2	913483	913764	282	*	Promoter	30	913648	913719	72	2	TRNAQ-UUG-2	NA	0
NC_044239.2	913764	913935	172	*	Promoter	30	913648	913719	72	2	TRNAQ-UUG-2	NA	-45
NC_044239.2	1585015	1585336	322	*	Promoter	30	1517183	1585286	68104	2	SRCIN1	XM_041721437.1	0
NC_044239.2	1607684	1608074	391	*	Intron (XM_030256351.3/MLLT6, intron 1 of 19)	30	1606877	1630169	23293	1	MLLT6	XR_005982606.1	807
NC_044239.2	1648406	1648455	50	*	Promoter	30	1648623	1648696	74	1	TRNAN-GUU-6	NA	-168
NC_044239.2	1648455	1648630	176	*	Promoter	30	1648623	1648696	74	1	TRNAN-GUU-6	NA	0
NC_044239.2	1648630	1648897	268	*	Promoter	30	1648623	1648696	74	1	TRNAN-GUU-6	NA	7
NC_044239.2	2069895	2070181	287	*	Promoter	30	2067788	2070000	2213	2	RPL27	NM_001198776.1	0
NC_044239.2	2894237	2894436	200	*	Promoter	30	2882285	2894120	11836	2	CASC3	XM_030255999.3	-117
NC_044239.2	2899505	2899870	366	*	Promoter	30	2894266	2899538	5273	2	MSL1	XM_030256012.3	0
NC_044239.2	2899870	2899944	75	*	Promoter	30	2894266	2899538	5273	2	MSL1	XM_030256012.3	-332
NC_044239.2	2899944	2900003	60	*	Promoter	30	2894266	2899538	5273	2	MSL1	XM_030256012.3	-406
NC_044239.2	3249428	3249765	338	*	Promoter	30	3249535	3249606	72	1	TRNAC-GCA-8	NA	0
NC_044239.2	3315154	3315487	334	*	Promoter	30	3293473	3315299	21827	2	LASP1	XM_041721476.1	0
NC_044239.2	3315487	3315716	230	*	Promoter	30	3315608	3315679	72	1	TRNAC-GCA-9	NA	0
NC_044239.2	3315716	3315927	212	*	Promoter	30	3315890	3315961	72	1	TRNAC-GCA-10	NA	0
NC_044239.2	3315927	3316069	143	*	Promoter	30	3316089	3321414	5326	1	RPL23	XM_030255937.3	-20
NC_044239.2	3316069	3316147	79	*	Promoter	30	3316089	3321414	5326	1	RPL23	XM_030255937.3	0
NC_044239.2	3727769	3728125	357	*	Promoter	30	3725950	3727393	1444	2	HEXIM1	NM_001245403.1	-376
NC_044240.2	194879	195181	303	*	Promoter	31	195112	199455	4344	1	BORCS8	XM_030256893.3	0
NC_044240.2	774075	774105	31	*	Promoter	31	765612	774048	8437	2	EEF2	XM_030256704.3	-27
NC_044240.2	1316489	1316534	46	*	Promoter	31	1316557	1316629	73	2	TRNAF-GAA-7	NA	95
NC_044240.2	1316534	1316673	140	*	Promoter	31	1316557	1316629	73	2	TRNAF-GAA-7	NA	0
NC_044240.2	1316673	1316805	133	*	Promoter	31	1316557	1316629	73	2	TRNAF-GAA-7	NA	-44
NC_044240.2	1317135	1317310	176	*	Promoter	31	1317335	1317408	74	1	TRNAN-GUU-7	NA	-25
NC_044240.2	1317310	1317539	230	*	Promoter	31	1317335	1317408	74	1	TRNAN-GUU-7	NA	0
NC_044240.2	1317539	1317792	254	*	Promoter	31	1317688	1321551	3864	1	NDUFS7	NM_001245726.2	0
NC_044240.2	1580621	1580891	271	*	Intron (XM_041710951.1/SEMA6B, intron 1 of 16)	31	1564892	1578568	13677	2	SEMA6B	XM_030256801.3	-2053
NC_044240.2	1644878	1644922	45	*	Promoter	31	1645084	1645155	72	1	TRNAG-UCC-4	NA	-162
NC_044240.2	1644922	1645191	270	*	Promoter	31	1645084	1645155	72	1	TRNAG-UCC-4	NA	0
NC_044240.2	1645191	1645431	241	*	Promoter	31	1645084	1645155	72	1	TRNAG-UCC-4	NA	107
NC_044240.2	1645431	1645776	346	*	Promoter	31	1645608	1650292	4685	1	LOC115490841	XR_003956784.3	0
NC_044240.2	1645776	1645918	143	*	Promoter	31	1645608	1650292	4685	1	LOC115490841	XR_003956784.3	168
NC_044240.2	2398618	2398900	283	*	Promoter	31	2398733	2398839	107	2	LOC115490922	XR_003956834.1	0
NC_044240.2	3768136	3768376	241	*	Promoter	31	3764670	3768403	3734	2	OAZ1	NM_001172764.1	27
NC_044240.2	5277358	5277486	129	*	Promoter	31	5277371	5279067	1697	1	RPL36	NM_001245465.1	0
NC_044241.2	2380791	2381054	264	*	Promoter	32	2381088	2393771	12684	1	HDHD2	XM_041711117.1	-34
NC_044241.2	2457522	2457615	94	*	3' UTR	32	2452223	2458950	6728	1	LOC100223901	XM_032744436.2	5299
NC_044241.2	2458994	2459408	415	*	Downstream (<=300bp)	32	2452223	2458950	6728	1	LOC100223901	XM_032744436.2	6771
NC_044241.2	2459479	2459494	16	*	Distal Intergenic	32	2452223	2458950	6728	1	LOC100223901	XM_032744436.2	7256
NC_044241.2	2460244	2460462	219	*	Distal Intergenic	32	2452223	2458950	6728	1	LOC100223901	XM_032744436.2	8021
NC_044241.2	6413383	6413559	177	*	Distal Intergenic	32	6402355	6406260	3906	1	LOC100221796	XM_030258488.3	11028
NC_044241.2	6422676	6422752	77	*	Distal Intergenic	32	6402355	6406260	3906	1	LOC100221796	XM_030258488.3	20321
NC_044241.2	6436452	6436528	77	*	Intron (XM_041711330.1/LOC115491039, intron 8 of 16)	32	6426110	6443943	17834	2	LOC115491039	XM_041711329.1	7415
NC_044241.2	6436602	6437193	592	*	Exon (XM_041711330.1/LOC115491039, exon 8 of 17)	32	6426110	6443943	17834	2	LOC115491039	XM_041711329.1	6750
NC_044241.2	6443861	6443872	12	*	Promoter	32	6426110	6443943	17834	2	LOC115491039	XM_041711329.1	71
NC_044241.2	6477848	6478162	315	*	Promoter	32	6473888	6477797	3910	2	HINT1	NM_001145560.1	-51
NC_044241.2	10746704	10747001	298	*	Intron (XM_002194596.5/DAPK1, intron 3 of 25)	32	10708353	10710578	2226	1	LOC121468092	XR_005978052.1	38351
NC_044241.2	18510206	18510423	218	*	5' UTR	32	18508572	18511714	3143	2	LOC121468134	XM_041711276.1	1291
NC_044241.2	22059771	22059924	154	*	Intron (XM_030258996.3/CAMK4, intron 5 of 10)	32	22097660	22105181	7522	2	STARD4	XM_012577449.4	45257
NC_044241.2	52554198	52554448	251	*	Promoter	32	52554221	52634887	80667	1	IPO11	XM_002188977.5	0
NC_044241.2	58090655	58090664	10	*	Distal Intergenic	32	58085191	58090042	4852	1	LOC116807245	XM_032745273.2	5464
NC_044241.2	58090664	58090700	37	*	Distal Intergenic	32	58085191	58090042	4852	1	LOC116807245	XM_032745273.2	5473
NC_044241.2	58090700	58090804	105	*	Distal Intergenic	32	58085191	58090042	4852	1	LOC116807245	XM_032745273.2	5509
NC_044241.2	58090804	58091039	236	*	Distal Intergenic	32	58085191	58090042	4852	1	LOC116807245	XM_032745273.2	5613
NC_044241.2	58091039	58091049	11	*	Distal Intergenic	32	58085191	58090042	4852	1	LOC116807245	XM_032745273.2	5848
NC_044241.2	58092529	58092662	134	*	Distal Intergenic	32	58085191	58090042	4852	1	LOC116807245	XM_032745273.2	7338
NC_044241.2	58095268	58095340	73	*	Distal Intergenic	32	58101438	58103477	2040	1	LOC100219485	XM_032744562.2	-6098
NC_044241.2	58095407	58095543	137	*	Distal Intergenic	32	58101438	58103477	2040	1	LOC100219485	XM_032744562.2	-5895
NC_044241.2	58153578	58153779	202	*	Intron (XM_041711234.1/LOC115490998, intron 1 of 2)	32	58155726	58162296	6571	1	LOC116807934	XR_005978122.1	-1947
NC_044241.2	58165071	58165159	89	*	Distal Intergenic	32	58170336	58178023	7688	1	LOC115491049	XM_041711235.1	-5177
NC_044241.2	58165240	58165407	168	*	Distal Intergenic	32	58170336	58178023	7688	1	LOC115491049	XM_041711235.1	-4929
NC_044241.2	58165487	58165532	46	*	Distal Intergenic	32	58170336	58178023	7688	1	LOC115491049	XM_041711235.1	-4804
NC_044241.2	58166419	58166711	293	*	Distal Intergenic	32	58170336	58178023	7688	1	LOC115491049	XM_041711235.1	-3625
NC_044241.2	58169738	58169748	11	*	Promoter	32	58170336	58178023	7688	1	LOC115491049	XM_041711235.1	-588
NC_044241.2	58208323	58208479	157	*	Intron (XM_041711439.1/LOC116807240, intron 9 of 44)	32	58182748	58223849	41102	2	LOC116807240	XM_041711439.1	15370
NC_044241.2	58210117	58210234	118	*	Intron (XM_041711439.1/LOC116807240, intron 9 of 44)	32	58182748	58223849	41102	2	LOC116807240	XM_041711439.1	13615
NC_044241.2	58210549	58210663	115	*	Intron (XM_041711439.1/LOC116807240, intron 9 of 44)	32	58182748	58223849	41102	2	LOC116807240	XM_041711439.1	13186
NC_044241.2	58210753	58210849	97	*	Intron (XM_041711439.1/LOC116807240, intron 9 of 44)	32	58182748	58223849	41102	2	LOC116807240	XM_041711439.1	13000
NC_044241.2	58211784	58211976	193	*	Intron (XM_041711439.1/LOC116807240, intron 9 of 44)	32	58182748	58223849	41102	2	LOC116807240	XM_041711439.1	11873
NC_044241.2	58213529	58213663	135	*	Exon (XM_041711439.1/LOC116807240, exon 8 of 45)	32	58182748	58223849	41102	2	LOC116807240	XM_041711439.1	10186
NC_044241.2	58504047	58504291	245	*	Promoter	32	58505186	58593629	88444	1	HOMER1	XM_002187874.6	-895
NC_044241.2	58873461	58873713	253	*	Intron (XM_002189393.6/LHFPL2, intron 1 of 3)	32	58895905	58964353	68449	1	LHFPL2	XM_030258617.3	-22192
NC_044241.2	63457511	63457740	230	*	Promoter	32	63457818	63491278	33461	1	RCL1	XM_030257506.3	-78
NC_044241.2	71371520	71371592	73	*	Intron (XM_041711287.1/LOC116806765, intron 2 of 18)	32	71355419	71374124	18706	2	LOC116806765	XM_041711287.1	2532
NC_044241.2	74876028	74876456	429	*	Promoter	32	74872839	74876187	3349	2	AK6	NM_001285451.2	0
NC_044242.2	216542	216868	327	*	Distal Intergenic	33	217943	225183	7241	1	ZNF385A	XM_041711487.1	-1075
NC_044242.2	984275	984507	233	*	Promoter	33	982395	984669	2275	2	BLOC1S1	XM_041711629.1	162
NC_044242.2	1245841	1246120	280	*	Promoter	33	1241653	1245739	4087	2	LOC100229710	XM_030259097.3	-102
NC_044242.2	1728928	1728975	48	*	Promoter	33	1729067	1729148	82	2	TRNAS-CGA	NA	173
NC_044242.2	1728975	1729238	264	*	Promoter	33	1729067	1729148	82	2	TRNAS-CGA	NA	0
NC_044242.2	1729238	1729291	54	*	Promoter	33	1729067	1729148	82	2	TRNAS-CGA	NA	-90
NC_044242.2	1818217	1818447	231	*	Promoter	33	1813780	1818217	4438	2	RPS26	NM_001245659.1	0
NC_044243.2	515085	515210	126	*	Promoter	34	515122	516365	1244	1	FDX2	XM_030259923.3	0
NC_044243.2	515284	515303	20	*	Promoter	34	515122	516365	1244	1	FDX2	XM_030259923.3	162
NC_054763.1	269496	269705	210	*	Promoter	36	269876	273288	3413	1	HAUS7	XM_041711911.1	-171
NC_054763.1	696646	697131	486	*	Promoter	36	678607	696576	17970	2	SLC3A2	XM_041712029.1	-70
NC_054763.1	809758	809844	87	*	Promoter	36	795070	809557	14488	2	MTA2	XM_041712013.1	-201
NC_054763.1	957645	957980	336	*	Distal Intergenic	36	946184	952650	6467	2	SCYL1	XR_005978409.1	-4995
NC_054763.1	959562	959827	266	*	Distal Intergenic	36	946184	952650	6467	2	SCYL1	XR_005978409.1	-6912
NC_054763.1	1318631	1318680	50	*	Promoter	36	1311494	1318426	6933	2	UBL4A	XM_041712086.1	-205
NC_054763.1	1681945	1682170	226	*	Promoter	36	1681882	1693435	11554	1	EEF1G	XM_041712045.1	63
NC_054763.1	1744454	1744742	289	*	Promoter	36	1738590	1744231	5642	2	MRPL11	XR_005978424.1	-223
NC_054763.1	1745242	1745543	302	*	Intron (XM_041712126.1/FKBP2, intron 1 of 5)	36	1738590	1744231	5642	2	MRPL11	XR_005978424.1	-1011
NC_054764.1	26297	26438	142	*	Promoter	37	17047	26071	9025	2	CAMTA2	XM_041712214.1	-226
NC_054764.1	418300	418447	148	*	Promoter	37	418394	418467	74	2	TRNAT-AGU-3	NA	20
NC_054764.1	418447	418559	113	*	Promoter	37	418394	418467	74	2	TRNAT-AGU-3	NA	0
NC_054764.1	418559	418562	4	*	Promoter	37	418394	418467	74	2	TRNAT-AGU-3	NA	-92
NC_054764.1	605296	605500	205	*	Promoter	37	558281	605370	47090	2	NEURL4	XM_041712251.1	0
NC_054764.1	973220	973415	196	*	Promoter	37	967494	972679	5186	2	LOC121468504	XM_041712201.1	-541
NC_054765.1	284784	284977	194	*	Exon (XM_041712391.1/ERF, exon 4 of 6)	38	289801	297758	7958	1	DEDD2	XM_041712392.1	-4824
NC_054765.1	1160635	1160870	236	*	Exon (XM_041712415.1/LOC121468596, exon 4 of 10)	38	1140972	1156326	15355	2	LOC115492946	XM_041712418.1	-4309
NC_054766.1	1232809	1233046	238	*	Promoter	39	1229354	1232707	3354	2	MED29	XM_030262578.3	-102
NC_054767.1	255025	255262	238	*	Promoter	40	254955	260236	5282	1	PPT2	XM_041712757.1	70
NC_054767.1	529245	529483	239	*	Promoter	40	529334	529406	73	1	TRNAV-CAC-2	NA	0
NC_054767.1	531072	531134	63	*	Promoter	40	531174	531245	72	1	TRNAE-CUC-3	NA	-40
NC_054767.1	531134	531266	133	*	Promoter	40	531174	531245	72	1	TRNAE-CUC-3	NA	0
NC_054767.1	531266	531323	58	*	Promoter	40	531174	531245	72	1	TRNAE-CUC-3	NA	92
NC_054767.1	532185	532326	142	*	Promoter	40	532359	532463	105	2	TRNAL-CAA-3	NA	137
NC_054767.1	532326	532462	137	*	Promoter	40	532359	532463	105	2	TRNAL-CAA-3	NA	1
NC_054767.1	532462	532564	103	*	Promoter	40	532359	532463	105	2	TRNAL-CAA-3	NA	0
NC_054767.1	534116	534435	320	*	Promoter	40	534172	534244	73	2	TRNAK-CUU-4	NA	0
NC_054767.1	535170	535380	211	*	Promoter	40	535248	535320	73	1	TRNAV-CAC-3	NA	0
NC_054767.1	537562	537614	53	*	Promoter	40	537635	537706	72	1	TRNAE-CUC-4	NA	-21
NC_054767.1	537614	537736	123	*	Promoter	40	537635	537706	72	1	TRNAE-CUC-4	NA	0
NC_054767.1	537736	537783	48	*	Promoter	40	537635	537706	72	1	TRNAE-CUC-4	NA	101
NC_054767.1	564621	564747	127	*	Promoter	40	564598	564670	73	1	TRNAT-UGU-3	NA	23
NC_054767.1	564747	564963	217	*	Promoter	40	564855	564926	72	1	TRNAP-UGG-2	NA	0
NC_054767.1	564963	565017	55	*	Promoter	40	564855	564926	72	1	TRNAP-UGG-2	NA	108
NC_054767.1	565528	565772	245	*	Promoter	40	565608	565689	82	2	TRNAL-AAG-3	NA	0
NC_054769.1	112348	112782	435	*	Promoter	42	113093	121647	8555	1	UBE2S	XM_041713021.1	-311
NC_054769.1	386586	386770	185	*	Intron (XM_041713024.1/POLD1, intron 17 of 25)	42	322472	357604	35133	2	PRMT1	XM_041713017.1	-28982
NC_054769.1	640973	641285	313	*	Promoter	42	629274	641142	11869	2	TFPT	XM_041713057.1	0
NC_054769.1	1110555	1110632	78	*	Promoter	42	1110687	1110768	82	2	TRNAS-GCU-5	NA	136
NC_054769.1	1110632	1110881	250	*	Promoter	42	1110687	1110768	82	2	TRNAS-GCU-5	NA	0
NC_054769.1	1110881	1110883	3	*	Promoter	42	1110687	1110768	82	2	TRNAS-GCU-5	NA	-113
NC_054769.1	1112194	1112214	21	*	Promoter	42	1112298	1112371	74	1	TRNAT-AGU-4	NA	-84
NC_054769.1	1112214	1112699	486	*	Promoter	42	1112578	1112649	72	2	TRNAE-CUC-5	NA	0
NC_054769.1	1112699	1112873	175	*	Promoter	42	1112578	1112649	72	2	TRNAE-CUC-5	NA	-50
NC_054769.1	1595946	1596081	136	*	Promoter	42	1596132	1596204	73	1	TRNAK-UUU-5	NA	-51
NC_054769.1	1596081	1596387	307	*	Promoter	42	1596132	1596204	73	1	TRNAK-UUU-5	NA	0
NC_054769.1	1596387	1596530	144	*	Promoter	42	1596390	1596461	72	1	TRNAQ-CUG-9	NA	0
NW_024545398.1	16721	17412	692	*	Intron (XM_041713322.1/LOC116806712, intron 6 of 6)	132	8984	22440	13457	2	LOC116806712	XM_041713322.1	5028
NW_024545398.1	21922	22534	613	*	Promoter	132	8984	22440	13457	2	LOC116806712	XM_041713322.1	0
NW_024545416.1	14017	14299	283	*	Exon (XM_032748961.2/LOC116806620, exon 2 of 6)	148	10055	23717	13663	1	LOC116806620	XM_041713361.1	3962
NW_024545457.1	180344	181154	811	*	Distal Intergenic	174	187787	190978	3192	2	LOC121469060	XM_041713415.1	9824
NW_024545457.1	181154	181259	106	*	Distal Intergenic	174	187787	190978	3192	2	LOC121469060	XM_041713415.1	9719
NW_024545457.1	181259	181356	98	*	Distal Intergenic	174	187787	190978	3192	2	LOC121469060	XM_041713415.1	9622

## Sheet: Juvenile Male Singer
seqnames	start	end	width	strand	annotation	geneChr	geneStart	geneEnd	geneLength	geneStrand	geneId	transcriptId	distanceToTSS
NC_007897.1	380	868	489	*	Exon (NA, exon 1 of 1)	1	2801	3778	978	1	ND1	NA	-1933
NC_007897.1	3124	3328	205	*	Promoter	1	2801	3778	978	1	ND1	NA	323
NC_007897.1	7161	7683	523	*	Promoter	1	7100	7783	684	1	COX2	NA	61
NC_007897.1	9689	9886	198	*	Promoter	1	9988	10284	297	1	ND4L	NA	-102
NC_007897.1	10838	11124	287	*	Exon (NA/ND4, exon 1 of 1)	1	10278	11655	1378	1	ND4	NA	560
NC_007897.1	12304	12523	220	*	Promoter	1	11863	13680	1818	1	ND5	NA	441
NC_007897.1	12874	13128	255	*	Promoter	1	13689	14831	1143	1	CYTB	NA	-561
NC_007897.1	13388	13589	202	*	Promoter	1	13689	14831	1143	1	CYTB	NA	-100
NC_007897.1	14304	14582	279	*	Exon (NA/CYTB, exon 1 of 1)	1	13689	14831	1143	1	CYTB	NA	615
NC_007897.1	15016	15594	579	*	Promoter	1	14987	15505	519	2	ND6	NA	0
NC_007897.1	15782	16102	321	*	Promoter	1	14987	15505	519	2	ND6	NA	-277
NC_044211.2	1147979	1148294	316	*	Promoter	2	1148065	1148138	74	1	TRNAI-AAU	NA	0
NC_044211.2	4579950	4580559	610	*	Promoter	2	4580339	4580410	72	2	TRNAP-AGG	NA	0
NC_044211.2	14929105	14929787	683	*	Promoter	2	14929488	14929559	72	1	TRNAP-CGG	NA	0
NC_044211.2	14929889	14930307	419	*	Promoter	2	14929954	14930025	72	2	TRNAP-AGG-2	NA	0
NC_044211.2	19894025	19894489	465	*	Promoter	2	19894104	19894175	72	2	TRNAD-GUC	NA	0
NC_044211.2	19894489	19894555	67	*	Promoter	2	19894104	19894175	72	2	TRNAD-GUC	NA	-314
NC_044211.2	19894555	19894631	77	*	Promoter	2	19894104	19894175	72	2	TRNAD-GUC	NA	-380
NC_044211.2	19899521	19899980	460	*	Promoter	2	19899544	19899617	74	2	TRNAI-AAU-2	NA	0
NC_044211.2	19901027	19901312	286	*	Promoter	2	19901098	19901180	83	2	TRNAL-CAG	NA	0
NC_044211.2	21332065	21332485	421	*	Intron (XM_041719528.1/ZBTB20, intron 5 of 10)	2	21121753	21243237	121485	2	ZBTB20	XM_032751117.2	-88828
NC_044211.2	64901104	64901324	221	*	Promoter	2	64901375	64901448	74	1	TRNAN-GUU	NA	-51
NC_044211.2	64901324	64901469	146	*	Promoter	2	64901375	64901448	74	1	TRNAN-GUU	NA	0
NC_044211.2	64901469	64901662	194	*	Promoter	2	64901695	64901767	73	1	TRNAV-AAC	NA	-33
NC_044211.2	64901662	64901741	80	*	Promoter	2	64901695	64901767	73	1	TRNAV-AAC	NA	0
NC_044211.2	64901741	64901851	111	*	Promoter	2	64901695	64901767	73	1	TRNAV-AAC	NA	46
NC_044211.2	73171865	73172005	141	*	Promoter	2	73171941	73172013	73	2	TRNAF-GAA	NA	8
NC_044211.2	73172005	73172071	67	*	Promoter	2	73171941	73172013	73	2	TRNAF-GAA	NA	0
NC_044211.2	73172071	73172227	157	*	Promoter	2	73171941	73172013	73	2	TRNAF-GAA	NA	-58
NC_044211.2	83926841	83927031	191	*	Promoter	2	83895912	83926502	30591	2	LONRF2	XR_003961498.3	-339
NC_044211.2	93759461	93759725	265	*	Promoter	2	93760411	93952080	191670	1	TBL1X	XM_030271099.3	-686
NC_044211.2	98420975	98421045	71	*	Promoter	2	98421082	98421154	73	2	TRNAV-UAC	NA	109
NC_044211.2	98421045	98421135	91	*	Promoter	2	98421082	98421154	73	2	TRNAV-UAC	NA	19
NC_044211.2	98421135	98421389	255	*	Promoter	2	98421082	98421154	73	2	TRNAV-UAC	NA	0
NC_044211.2	108796322	108796537	216	*	Promoter	2	108796258	108810143	13886	1	U2AF1	NM_001245241.2	64
NC_044211.2	109255754	109256251	498	*	Distal Intergenic	2	109197175	109252092	54918	2	ABCG1	XM_030283674.3	-3662
NC_044211.2	109259137	109259688	552	*	Distal Intergenic	2	109197175	109252092	54918	2	ABCG1	XM_030283674.3	-7045
NC_044211.2	110644840	110645095	256	*	Promoter	2	110645166	110688849	43684	1	BRWD1	XM_030284074.3	-71
NC_044212.2	22501983	22502014	32	*	Promoter	3	22501831	22511473	9643	1	LOC115490906	XR_003956829.3	152
NC_044212.2	29618903	29619103	201	*	Promoter	3	29597199	29619037	21839	2	LOC105758557	XR_004366772.2	0
NC_044212.2	40557337	40557525	189	*	Distal Intergenic	3	40599887	40626005	26119	2	RASSF9	XM_030260760.3	68480
NC_044212.2	44147440	44147506	67	*	Promoter	3	44147489	44152342	4854	1	LOC115492617	XR_003957829.3	0
NC_044212.2	44147506	44147576	71	*	Promoter	3	44147489	44153509	6021	1	LOC115492617	XR_003957830.3	17
NC_044212.2	44147576	44147781	206	*	Promoter	3	44147634	44147705	72	1	TRNAD-GUC-2	NA	0
NC_044212.2	45023286	45023537	252	*	Promoter	3	45023441	45023512	72	1	TRNAD-GUC-3	NA	0
NC_044212.2	45023537	45023625	89	*	Promoter	3	45023615	45023686	72	2	TRNAD-GUC-4	NA	61
NC_044212.2	45023625	45023885	261	*	Promoter	3	45023615	45023686	72	2	TRNAD-GUC-4	NA	0
NC_044212.2	45024038	45024317	280	*	Promoter	3	45024136	45024207	72	1	TRNAW-CCA	NA	0
NC_044212.2	47440195	47440535	341	*	Promoter	3	47440344	47441357	1014	1	FMC1	XM_012569062.4	0
NC_044212.2	47785305	47785499	195	*	Promoter	3	47775367	47785193	9827	2	WBP2NL	XM_030288591.3	-112
NC_044212.2	48302631	48302899	269	*	5' UTR	3	48241322	48303594	62273	2	EP300	XM_004175906.5	695
NC_044212.2	49099241	49099573	333	*	Promoter	3	49096571	49099369	2799	2	ATF4	NM_001245158.1	0
NC_044212.2	57734054	57734298	245	*	Intron (XM_012569231.4/DENND2A, intron 14 of 16)	3	57765710	57773470	7761	1	LOC115493413	XR_005978989.1	-31412
NC_044212.2	69028673	69028815	143	*	Intron (XM_030263893.3/CACNA1C, intron 1 of 47)	3	68621152	69030611	409460	2	CACNA1C	XM_030263893.3	1796
NC_044212.2	70931911	70932088	178	*	Intron (XM_030263672.3/LOC115493495, intron 2 of 6)	3	70837666	71132678	295013	1	LOC115493495	XM_032746425.2	94245
NC_044213.2	1166755	1166949	195	*	Promoter	4	1166724	1185995	19272	1	CCDC12	XM_030264107.3	31
NC_044213.2	5772346	5772578	233	*	Promoter	4	5661034	5772191	111158	2	ACVR2B	XM_002186927.6	-155
NC_044213.2	12722236	12722471	236	*	Promoter	4	12722348	12722419	72	2	TRNAG-UCC	NA	0
NC_044213.2	18403873	18404190	318	*	Promoter	4	18404048	18404121	74	1	TRNAN-GUU-3	NA	0
NC_044213.2	30185707	30185946	240	*	Intron (XM_032746695.2/HDAC9, intron 3 of 27)	4	30169151	30444716	275566	1	HDAC9	XM_032746698.2	16556
NC_044213.2	43575155	43575303	149	*	Distal Intergenic	4	43542129	43565324	23196	2	NPHP3	XM_030265088.3	-9831
NC_044213.2	45012373	45012650	278	*	Promoter	4	44990650	45012318	21669	2	CTNNB1	XM_002199036.5	-55
NC_044213.2	45657781	45658065	285	*	Promoter	4	45657860	45657932	73	2	TRNAR-ACG	NA	0
NC_044213.2	49383999	49384307	309	*	Distal Intergenic	4	49363399	49382034	18636	1	PDIA4	XM_030265282.3	20600
NC_044213.2	62244093	62244222	130	*	Promoter	4	62241018	62243686	2669	2	LOC100190505	XM_030263992.3	-407
NC_044213.2	66812522	66812754	233	*	5' UTR	4	66811982	67034221	222240	1	ATXN1	XM_041714602.1	540
NC_044213.2	72195340	72195515	176	*	Promoter	4	72186056	72195075	9020	2	TXNL4A	XM_030265614.3	-265
NC_044213.2	72642599	72642821	223	*	Promoter	4	72642213	72739228	97016	1	LOC100231796	XR_005979602.1	386
NC_044213.2	100755954	100756333	380	*	Intron (XM_030265992.2/PTPRM, intron 3 of 34)	4	100457023	100906655	449633	2	PTPRM	XM_030265992.2	150322
NC_044213.2	104622999	104623270	272	*	Promoter	4	104622875	104640007	17133	1	RMC1	XM_002195152.5	124
NC_044213.2	109609640	109609868	229	*	Promoter	4	109609711	109609783	73	2	TRNAA-AGC	NA	0
NC_044213.2	109611803	109612162	360	*	Promoter	4	109611940	109612012	73	1	TRNAA-AGC-2	NA	0
NC_044213.2	109612588	109612850	263	*	Promoter	4	109612634	109612706	73	2	TRNAA-AGC-3	NA	0
NC_044213.2	109621451	109621716	266	*	Promoter	4	109621579	109621651	73	1	TRNAA-AGC-4	NA	0
NC_044213.2	116426206	116426422	217	*	Promoter	4	116426323	116426395	73	1	TRNAV-AAC-2	NA	0
NC_044213.2	116580776	116580925	150	*	Promoter	4	116580846	116580936	91	2	TRNAY-GUA-8	NA	11
NC_044213.2	116580925	116581092	168	*	Promoter	4	116580846	116580936	91	2	TRNAY-GUA-8	NA	0
NC_044213.2	116581092	116581424	333	*	Promoter	4	116581180	116581252	73	1	TRNAR-ACG-2	NA	0
NC_044213.2	116582909	116583144	236	*	Promoter	4	116582986	116583076	91	1	TRNAY-GUA-9	NA	0
NC_044213.2	116586676	116586872	197	*	Promoter	4	116586696	116586768	73	2	TRNAR-ACG-3	NA	0
NC_044213.2	116796467	116796805	339	*	Promoter	4	116796581	116796670	90	2	TRNAY-GUA-10	NA	0
NC_044213.2	120905911	120906100	190	*	Promoter	4	120905543	121055067	149525	1	ZFHX4	XM_030266348.3	368
NC_044213.2	128020426	128020762	337	*	Promoter	4	128020500	128022259	1760	1	LOC121469252	XR_005979236.1	0
NC_044213.2	136138316	136138527	212	*	Promoter	4	135926441	136138481	212041	2	TRPS1	XM_030266589.3	0
NC_044213.2	136138658	136138859	202	*	Promoter	4	135926441	136138481	212041	2	TRPS1	XM_030266589.3	-177
NC_044213.2	139061368	139061417	50	*	Promoter	4	139061445	139061517	73	2	TRNAM-CAU	NA	100
NC_044213.2	139061417	139061602	186	*	Promoter	4	139061445	139061517	73	2	TRNAM-CAU	NA	0
NC_044213.2	139061602	139061703	102	*	Promoter	4	139061445	139061517	73	2	TRNAM-CAU	NA	-85
NC_044214.2	256999	257188	190	*	Distal Intergenic	5	253158	253321	164	2	LOC115494761	XR_003959823.1	-3678
NC_044214.2	595017	595284	268	*	Promoter	5	535474	594991	59518	2	ASXL2	XM_041714912.1	-26
NC_044214.2	1871301	1871468	168	*	Promoter	5	1758186	1871590	113405	2	ELP3	XM_041714963.1	122
NC_044214.2	2454139	2454203	65	*	Promoter	5	2454315	2454385	71	2	MIR124-2	NR_049008.1	182
NC_044214.2	9432555	9432890	336	*	Promoter	5	9432875	9485832	52958	1	HS1BP3	XM_030269978.3	0
NC_044214.2	12209285	12209463	179	*	Intron (XM_030270030.3/MYCN, intron 2 of 2)	5	12207238	12211263	4026	2	MYCN	XM_030270030.3	1800
NC_044214.2	23202668	23202873	206	*	Intron (NM_001245597.1/AGPAT5, intron 3 of 7)	5	23186359	23238005	51647	1	AGPAT5	NM_001245597.1	16309
NC_044214.2	23338372	23338591	220	*	Promoter	5	23329325	23338070	8746	2	LOC100190440	NM_001245761.1	-302
NC_044214.2	23338591	23338704	114	*	Promoter	5	23329325	23338070	8746	2	LOC100190440	NM_001245761.1	-521
NC_044214.2	23338704	23338900	197	*	Promoter	5	23329325	23338070	8746	2	LOC100190440	NM_001245761.1	-634
NC_044214.2	32144703	32144999	297	*	Promoter	5	32038925	32144744	105820	2	LOC100225915	XM_030267489.3	0
NC_044214.2	45815814	45816042	229	*	Intron (XM_004174223.5/FYN, intron 1 of 13)	5	45732067	45868270	136204	2	FYN	XM_004174223.5	52228
NC_044214.2	51791445	51791975	531	*	Promoter	5	51791850	51876106	84257	1	NCOA7	XM_041715146.1	0
NC_044214.2	56587407	56587663	257	*	Promoter	5	56587612	56587682	71	2	TRNAG-GCC	NA	19
NC_044214.2	56587663	56587734	72	*	Promoter	5	56587612	56587682	71	2	TRNAG-GCC	NA	0
NC_044214.2	56587734	56587876	143	*	Promoter	5	56587612	56587682	71	2	TRNAG-GCC	NA	-52
NC_044214.2	64119843	64120134	292	*	Promoter	5	64120003	64120085	83	1	TRNAL-UAA	NA	0
NC_044214.2	68862534	68862723	190	*	Intron (XM_030268259.3/ARID4B, intron 2 of 23)	5	68838000	68923563	85564	1	ARID4B	XM_041715218.1	24534
NC_044214.2	69117532	69117786	255	*	Distal Intergenic	5	69119652	69124770	5119	1	IRF2BP2	XM_030268267.3	-1866
NC_044214.2	69118924	69119104	181	*	Promoter	5	69119652	69124770	5119	1	IRF2BP2	XM_030268267.3	-548
NC_044214.2	76449250	76449361	112	*	Promoter	5	76449270	76453531	4262	1	LOC121469738	XR_005979914.1	0
NC_044214.2	76449361	76449426	66	*	Promoter	5	76449270	76453531	4262	1	LOC121469738	XR_005979914.1	91
NC_044214.2	76449426	76449435	10	*	Promoter	5	76449270	76453531	4262	1	LOC121469738	XR_005979914.1	156
NC_044214.2	79547683	79547881	199	*	Promoter	5	79530568	79547724	17157	2	FAM98A	XM_012572453.4	0
NC_044214.2	84680558	84680734	177	*	Promoter	5	84666804	84680103	13300	2	ZC3H6	XM_030268672.3	-455
NC_044214.2	98136346	98136513	168	*	Promoter	5	98136509	98136602	94	2	TRNAI-UAU	NA	89
NC_044214.2	98136513	98136601	89	*	Promoter	5	98136509	98136602	94	2	TRNAI-UAU	NA	1
NC_044214.2	98136601	98136788	188	*	Promoter	5	98136509	98136602	94	2	TRNAI-UAU	NA	0
NC_044214.2	99251289	99251493	205	*	Intron (XM_012572375.4/BICRAL, intron 1 of 11)	5	99216513	99242573	26061	2	BICRAL	XM_030269039.3	-8716
NC_044214.2	104489445	104489470	26	*	Promoter	5	104489551	104489623	73	1	TRNAT-UGU	NA	-81
NC_044214.2	104489470	104489551	82	*	Promoter	5	104489551	104489623	73	1	TRNAT-UGU	NA	0
NC_044214.2	104489551	104489729	179	*	Promoter	5	104489551	104489623	73	1	TRNAT-UGU	NA	0
NC_044214.2	105275522	105275701	180	*	Distal Intergenic	5	105287467	105300934	13468	2	CALM2	NM_001198599.1	25233
NC_044214.2	105300759	105301339	581	*	Promoter	5	105287467	105300934	13468	2	CALM2	NM_001198599.1	0
NC_044214.2	111786357	111786535	179	*	Promoter	5	111781662	111786561	4900	2	CRLS1	XM_041714853.1	26
NC_044215.2	1983542	1983804	263	*	Promoter	6	1983368	1987273	3906	1	INO80B	XM_041715593.1	174
NC_044215.2	5730772	5731024	253	*	Promoter	6	5701703	5730660	28958	2	KDM3A	XM_002187320.6	-112
NC_044215.2	8211090	8211285	196	*	Promoter	6	8184415	8211162	26748	2	NELFA	XM_002198182.6	0
NC_044215.2	26625815	26626182	368	*	Promoter	6	26594910	26625845	30936	2	CHIC2	XM_030271087.3	0
NC_044215.2	32038220	32038581	362	*	Distal Intergenic	6	32039331	32044195	4865	2	LOC100229867	XM_030271298.3	5614
NC_044215.2	33474118	33474296	179	*	Intron (XM_041715537.1/TENM3, intron 2 of 39)	6	32283762	33577731	1293970	2	TENM3	XM_041715537.1	103435
NC_044215.2	46368663	46368866	204	*	Promoter	6	46365534	46368909	3376	2	RPL34	XM_012573350.4	43
NC_044215.2	48161879	48162134	256	*	Promoter	6	48162138	48185050	22913	1	UBE2D3	XM_012573444.4	-4
NC_044215.2	63622032	63622218	187	*	Promoter	6	63622310	63629707	7398	1	CCNA2	XM_002187960.6	-92
NC_044216.2	3951135	3951201	67	*	Intron (XM_030272419.3/CHM, intron 2 of 14)	7	3937628	3993942	56315	1	CHM	XM_030272420.3	13507
NC_044216.2	15623007	15623398	392	*	Promoter	7	15623201	15623272	72	1	TRNAE-UUC	NA	0
NC_044216.2	17041573	17041997	425	*	Promoter	7	17041682	17041798	117	2	TRNAL-CAA	NA	0
NC_044216.2	18833450	18833754	305	*	Promoter	7	18811452	18833547	22096	2	FOXO4	XM_030273019.3	0
NC_044217.2	6603104	6603208	105	*	Distal Intergenic	8	6654906	6727982	73077	1	LOC115495395	XR_003960600.3	-51698
NC_044217.2	9444504	9444947	444	*	Promoter	8	9444776	9467949	23174	1	KNL1	XM_030273744.3	0
NC_044217.2	17695439	17695483	45	*	Promoter	8	17619951	17695478	75528	2	LOC100224883	XM_030274049.3	0
NC_044217.2	17695483	17695563	81	*	Promoter	8	17619951	17695478	75528	2	LOC100224883	XM_030274049.3	-5
NC_044217.2	17695563	17695688	126	*	Promoter	8	17695572	17695644	73	1	TRNAA-AGC-7	NA	0
NC_044217.2	17818841	17819033	193	*	Promoter	8	17791532	17819060	27529	2	KMT5B	XM_002199488.6	27
NC_044217.2	18622541	18622629	89	*	Promoter	8	18537844	18622713	84870	2	SLC1A2	XM_030274099.3	84
NC_044217.2	39984458	39984636	179	*	Distal Intergenic	8	39975996	39979577	3582	2	IRF2BPL	XM_002199983.6	-4881
NC_044217.2	44604099	44604343	245	*	Promoter	8	44604188	44604260	73	2	TRNAT-UGU-2	NA	0
NC_044217.2	45148629	45148847	219	*	Distal Intergenic	8	45157122	45166085	8964	1	CALM1	NM_001245657.1	-8275
NC_044217.2	50087351	50087535	185	*	Promoter	8	50087407	50150628	63222	1	WDR25	XM_012574095.4	0
NC_044217.2	51101528	51101810	283	*	Promoter	8	51101660	51101733	74	1	TRNAI-AAU-3	NA	0
NC_044217.2	55728411	55728628	218	*	Intron (XM_032748898.2/SYT16, intron 5 of 8)	8	55699676	55764227	64552	2	SYT16	XM_032748898.2	35599
NC_044217.2	57305859	57306229	371	*	Promoter	8	57296460	57305912	9453	2	PSMA3	XM_030273100.3	0
NC_044217.2	58312173	58312541	369	*	Promoter	8	58312255	58312326	72	2	TRNAG-UCC-2	NA	0
NC_044217.2	59991371	59991647	277	*	Promoter	8	59992534	60011243	18710	1	NEMF	XM_030275301.3	-887
NC_044217.2	60094270	60094465	196	*	Promoter	8	60094505	60095030	526	1	RPS29	NM_001245284.1	-40
NC_044218.2	1548173	1548271	99	*	Promoter	9	1548294	1548375	82	1	TRNAS-UGA	NA	-23
NC_044218.2	1548271	1548399	129	*	Promoter	9	1548294	1548375	82	1	TRNAS-UGA	NA	0
NC_044218.2	1548399	1548566	168	*	Promoter	9	1548294	1548375	82	1	TRNAS-UGA	NA	105
NC_044218.2	2594816	2595034	219	*	Intron (XM_030275640.3/UNC5B, intron 1 of 16)	9	2557270	2566863	9594	2	SLC29A3	XM_030275638.3	-27953
NC_044218.2	3838740	3839001	262	*	Promoter	9	3786898	3838400	51503	2	PTEN	XM_030275735.3	-340
NC_044218.2	15825250	15825484	235	*	Distal Intergenic	9	15848964	16010057	161094	1	SORBS1	XM_030276833.3	-23480
NC_044219.2	2249274	2249419	146	*	Promoter	10	2249318	2249399	82	2	TRNAS-GCU-2	NA	0
NC_044219.2	2277388	2277833	446	*	Promoter	10	2277524	2277595	72	1	TRNAA-CGC-2	NA	0
NC_044219.2	10030074	10030332	259	*	Promoter	10	10030179	10030251	73	1	TRNAV-GAC	NA	0
NC_044219.2	20140407	20140629	223	*	Promoter	10	20140348	20146343	5996	1	EEF1B2	XM_002187060.6	59
NC_044219.2	24402549	24402603	55	*	Promoter	10	24391831	24402735	10905	2	NABP1	XM_030277819.3	132
NC_044219.2	35853257	35853435	179	*	Promoter	10	35852822	35970545	117724	1	MBD5	XM_041717292.1	435
NC_044219.2	37297640	37297800	161	*	Promoter	10	37297814	37297885	72	1	TRNAA-CGC-3	NA	-14
NC_044219.2	37297800	37297901	102	*	Promoter	10	37297814	37297885	72	1	TRNAA-CGC-3	NA	0
NC_044219.2	37297901	37298293	393	*	Promoter	10	37298125	37298195	71	2	TRNAG-GCC-2	NA	0
NC_044220.2	4703857	4704276	420	*	Promoter	11	4703968	4704038	71	2	TRNAG-CCC-2	NA	0
NC_044221.2	16322709	16322861	153	*	Distal Intergenic	12	16323983	16331641	7659	2	LOC116808694	XR_005981339.1	8780
NC_044221.2	21685499	21685819	321	*	Promoter	12	21685594	21685666	73	2	TRNAV-AAC-3	NA	0
NC_044222.2	1264271	1264449	179	*	Promoter	13	1154628	1263982	109355	2	PEAK1	XM_030281789.3	-289
NC_044222.2	3188534	3188845	312	*	Intron (XM_030281920.3/MYO9A, intron 11 of 43)	13	3244811	3249348	4538	2	NR2E3	XM_030281621.3	60503
NC_044222.2	3841375	3841663	289	*	Promoter	13	3841398	3841469	72	1	TRNAH-GUG-2	NA	0
NC_044222.2	3843026	3843027	2	*	Promoter	13	3843125	3843196	72	2	TRNAH-GUG-3	NA	169
NC_044222.2	3843027	3843093	67	*	Promoter	13	3843125	3843196	72	2	TRNAH-GUG-3	NA	103
NC_044222.2	3843093	3843268	176	*	Promoter	13	3843125	3843196	72	2	TRNAH-GUG-3	NA	0
NC_044222.2	3889910	3889973	64	*	Promoter	13	3890015	3890088	74	2	TRNAI-AAU-4	NA	115
NC_044222.2	3889973	3890209	237	*	Promoter	13	3890015	3890088	74	2	TRNAI-AAU-4	NA	0
NC_044222.2	3890209	3890430	222	*	Promoter	13	3890171	3890242	72	2	TRNAM-CAU-6	NA	0
NC_044222.2	12786971	12787096	126	*	Promoter	13	12787029	12787101	73	2	TRNAR-UCG	NA	5
NC_044222.2	12787096	12787173	78	*	Promoter	13	12787029	12787101	73	2	TRNAR-UCG	NA	0
NC_044222.2	12787173	12787278	106	*	Promoter	13	12787200	12798830	11631	1	POLG	XM_030281830.3	0
NC_044222.2	14580421	14580597	177	*	Promoter	13	14581588	14666854	85267	1	CHD2	XM_030281526.3	-991
NC_044222.2	16932148	16932362	215	*	Promoter	13	16761478	16932328	170851	2	IGF1R	XM_002199807.5	0
NC_044222.2	18248422	18248712	291	*	Promoter	13	18238964	18248567	9604	2	INTS14	XM_002192315.5	0
NC_044222.2	18333724	18333909	186	*	Promoter	13	18333689	18333760	72	2	TRNAQ-CUG-7	NA	0
NC_044222.2	19360993	19361259	267	*	Intron (XM_030281190.3/PIAS1, intron 2 of 13)	13	19347771	19348758	988	1	LOC121470506	XR_005981482.1	13222
NC_044222.2	19476544	19476750	207	*	Promoter	13	19477187	19503650	26464	1	CORO2B	XM_032750296.2	-437
NC_044222.2	19833195	19833464	270	*	Promoter	13	19833271	19833343	73	2	TRNAK-CUU-2	NA	0
NC_044223.2	5678044	5678581	538	*	Promoter	14	5678144	5678226	83	1	TRNAL-CAG-5	NA	0
NC_044223.2	10301610	10302047	438	*	Promoter	14	10301842	10301914	73	2	TRNAM-CAU-7	NA	0
NC_044223.2	11129531	11129709	179	*	Promoter	14	11129439	11183701	54263	1	ACSF3	XM_030282234.3	92
NC_044223.2	12295068	12295251	184	*	Promoter	14	12288104	12295163	7060	2	IST1	XM_002196790.5	0
NC_044223.2	12317358	12317542	185	*	Promoter	14	12317293	12354645	37353	1	AP1G1	XM_030282382.3	65
NC_044223.2	18126169	18126569	401	*	Promoter	14	18126402	18126475	74	1	TRNAT-AGU	NA	0
NC_044224.2	14719871	14720185	315	*	Promoter	15	14720222	14722987	2766	1	RPL29	XM_002194662.6	-37
NC_044225.2	6005265	6005316	52	*	Promoter	16	6005105	6007049	1945	1	LOC115497143	XR_003962721.3	160
NC_044225.2	11035568	11035622	55	*	Promoter	16	11021137	11035683	14547	2	HNRNPH1	XM_030284083.3	61
NC_044225.2	18038852	18039040	189	*	Distal Intergenic	16	18044036	18048621	4586	1	LOC121470681	XR_005981835.1	-4996
NC_044226.2	989145	989466	322	*	Promoter	17	989231	989312	82	2	TRNAL-UAG	NA	0
NC_044226.2	1022826	1023293	468	*	Promoter	17	1023241	1049064	25824	1	POLR3E	XM_041719094.1	0
NC_044226.2	4901790	4902094	305	*	Promoter	17	4845804	4901623	55820	2	TNRC18	XM_041719147.1	-167
NC_044226.2	9694454	9694780	327	*	Promoter	17	9694540	9694611	72	1	TRNAT-CGU	NA	0
NC_044226.2	15223746	15224059	314	*	Promoter	17	15220747	15223772	3026	2	METTL26	XM_030285157.3	0
NC_044227.2	3247954	3248194	241	*	Promoter	18	3247822	3270339	22518	1	C15H12orf43	XR_005981974.1	132
NC_044227.2	10914819	10915031	213	*	Promoter	18	10915008	10919186	4179	1	RHOF	XR_004369286.2	0
NC_044227.2	12193611	12193663	53	*	Promoter	18	12193713	12193784	72	2	TRNAA-UGC-4	NA	121
NC_044227.2	12193663	12193860	198	*	Promoter	18	12193713	12193784	72	2	TRNAA-UGC-4	NA	0
NC_044227.2	12193860	12194528	669	*	Promoter	18	12194035	12194106	72	2	TRNAD-GUC-5	NA	0
NC_044227.2	12194728	12194938	211	*	Promoter	18	12194797	12194868	72	2	TRNAD-GUC-6	NA	0
NC_044227.2	12194938	12195054	117	*	Promoter	18	12195058	12195129	72	1	TRNAA-UGC-5	NA	-4
NC_044227.2	12195054	12195230	177	*	Promoter	18	12195058	12195129	72	1	TRNAA-UGC-5	NA	0
NC_044227.2	12225479	12225742	264	*	Promoter	18	12225675	12262193	36519	1	AACS	XM_002188690.6	0
NC_044227.2	13666452	13666473	22	*	Promoter	18	13666575	13704352	37778	1	LOC100225651	XM_002187639.5	-102
NC_044229.2	77581	77763	183	*	Promoter	20	76952	77714	763	2	LOC116809027	XR_004369349.2	0
NC_044229.2	720231	720409	179	*	Intron (XM_030286950.3/EXD3, intron 1 of 20)	20	600351	738227	137877	2	EXD3	XM_030286957.3	17818
NC_044229.2	5509241	5509548	308	*	Promoter	20	5499405	5509245	9841	2	SLC27A4	XM_032751499.2	0
NC_044229.2	5617692	5617777	86	*	Intron (XM_012578308.4/CIZ1, intron 2 of 16)	20	5616858	5636123	19266	1	CIZ1	XM_012578308.4	834
NC_044229.2	7412110	7412509	400	*	Promoter	20	7385631	7412285	26655	2	TSC1	XM_030286749.3	0
NC_044229.2	7569939	7570304	366	*	Promoter	20	7570173	7589156	18984	1	ADAMTS13	XM_030286348.3	0
NC_044229.2	7935732	7935946	215	*	Promoter	20	7935742	7935869	128	2	LOC115497600	XR_003963164.3	0
NC_044229.2	8647404	8647613	210	*	Intron (XM_030286586.3/NOTCH1, intron 15 of 33)	20	8665842	8692571	26730	1	SEC16A	XM_030286827.3	-18229
NC_044230.2	1424342	1424677	336	*	Promoter	21	1401929	1424637	22709	2	BAHCC1	XM_032751587.2	0
NC_044230.2	3658093	3658536	444	*	Promoter	21	3650591	3658396	7806	2	C18H17orf58	XM_030287471.3	0
NC_044230.2	4142719	4142903	185	*	Distal Intergenic	21	4130074	4140716	10643	1	UTP6	XM_012578448.4	12645
NC_044230.2	6900912	6901239	328	*	Promoter	21	6901052	6901123	72	1	TRNAM-CAU-8	NA	0
NC_044230.2	6901943	6902234	292	*	Promoter	21	6902083	6902154	72	1	TRNAQ-CUG-8	NA	0
NC_044230.2	6902915	6903140	226	*	Promoter	21	6903014	6903085	72	1	TRNAQ-UUG	NA	0
NC_044230.2	8936734	8937045	312	*	Promoter	21	8931861	8936907	5047	2	LOC105760997	XM_041719939.1	0
NC_044230.2	8939548	8939765	218	*	Promoter	21	8939633	8939705	73	1	TRNAR-CCU-3	NA	0
NC_044230.2	10198041	10198196	156	*	Distal Intergenic	21	10328207	10350936	22730	1	TOM1L1	XM_030287115.3	-130011
NC_044230.2	10983537	10983670	134	*	Promoter	21	10983593	10983664	72	1	TRNAT-CGU-2	NA	0
NC_044230.2	10983670	10983738	69	*	Promoter	21	10983593	10983664	72	1	TRNAT-CGU-2	NA	77
NC_044230.2	10983738	10983868	131	*	Promoter	21	10983593	10983664	72	1	TRNAT-CGU-2	NA	145
NC_044231.2	91941	92131	191	*	Promoter	22	38534	91942	53409	2	PITPNM3	XM_030288209.3	0
NC_044231.2	5181313	5181771	459	*	Promoter	22	5158687	5181455	22769	2	LOC100219437	XM_002196486.5	0
NC_044232.2	318034	318514	481	*	Promoter	23	318183	318254	72	2	TRNAE-UUC-3	NA	0
NC_044232.2	7018889	7019032	144	*	Promoter	23	7018897	7066161	47265	1	CTNNBL1	XM_030288511.3	0
NC_044232.2	8167896	8168335	440	*	Promoter	23	8168179	8168250	72	1	TRNAE-CUC-2	NA	0
NC_044232.2	12505446	12505518	73	*	Promoter	23	12480180	12504948	24769	2	RTF2	XM_012570305.4	-498
NC_044234.2	3508087	3508427	341	*	Promoter	25	3502783	3508230	5448	2	PCYOX1	XM_030289956.3	0
NC_044235.2	3553844	3554285	442	*	Promoter	26	3554270	3566819	12550	1	LOC115498294	XR_003963710.3	0
NC_044236.2	4324016	4324158	143	*	Promoter	27	4324595	4329431	4837	1	HSPA8	XM_030290727.3	-437
NC_044236.2	7293475	7293884	410	*	Intron (XM_030290825.3/ZBTB16, intron 3 of 6)	27	7316520	7322650	6131	2	LOC100229133	XM_030290827.3	28766
NC_044237.2	1286243	1286355	113	*	Promoter	28	1286337	1286410	74	2	TRNAR-UCU-3	NA	55
NC_044237.2	1286355	1286489	135	*	Promoter	28	1286337	1286410	74	2	TRNAR-UCU-3	NA	0
NC_044237.2	1286489	1286547	59	*	Promoter	28	1286337	1286410	74	2	TRNAR-UCU-3	NA	-79
NC_044237.2	2194871	2195103	233	*	Promoter	28	2194937	2195008	72	2	TRNAM-CAU-9	NA	0
NC_044238.2	986430	986631	202	*	Intron (XM_030291773.3/PLXNA2, intron 1 of 17)	29	979032	1109559	130528	1	PLXNA2	XM_030291772.3	7398
NC_044238.2	2344088	2344265	178	*	Intron (XM_041721291.1/TFEB, intron 1 of 9)	29	2328164	2345093	16930	2	TFEB	XM_041721291.1	828
NC_044238.2	2914497	2915002	506	*	Promoter	29	2914568	2914640	73	1	TRNAK-UUU-3	NA	0
NC_044238.2	3249224	3249230	7	*	Promoter	29	3249269	3249340	72	2	TRNAW-CCA-4	NA	110
NC_044238.2	3249230	3249361	132	*	Promoter	29	3249269	3249340	72	2	TRNAW-CCA-4	NA	0
NC_044238.2	3249361	3249423	63	*	Promoter	29	3249269	3249340	72	2	TRNAW-CCA-4	NA	-21
NC_044239.2	913513	913953	441	*	Promoter	30	913648	913719	72	2	TRNAQ-UUG-2	NA	0
NC_044239.2	1607770	1607956	187	*	Intron (XM_030256351.3/MLLT6, intron 1 of 19)	30	1606877	1630169	23293	1	MLLT6	XR_005982606.1	893
NC_044239.2	1648411	1648786	376	*	Promoter	30	1648623	1648696	74	1	TRNAN-GUU-6	NA	0
NC_044239.2	3249466	3249692	227	*	Promoter	30	3249535	3249606	72	1	TRNAC-GCA-8	NA	0
NC_044239.2	3315476	3316128	653	*	Promoter	30	3316089	3321414	5326	1	RPL23	XM_030255937.3	0
NC_044239.2	3727805	3728108	304	*	Promoter	30	3725950	3727393	1444	2	HEXIM1	NM_001245403.1	-412
NC_044240.2	194973	195113	141	*	Promoter	31	195112	199455	4344	1	BORCS8	XM_030256893.3	0
NC_044240.2	1317286	1317601	316	*	Promoter	31	1317335	1317408	74	1	TRNAN-GUU-7	NA	0
NC_044240.2	1645006	1645761	756	*	Promoter	31	1645608	1650292	4685	1	LOC115490841	XR_003956784.3	0
NC_044240.2	2223457	2223707	251	*	Distal Intergenic	31	2208616	2217974	9359	1	AP1M1	XM_004174582.4	14841
NC_044240.2	4557597	4557764	168	*	Promoter	31	4557545	4594281	36737	1	NFIC	XM_030257114.3	52
NC_044241.2	2459168	2459238	71	*	Downstream (<=300bp)	32	2452223	2458950	6728	1	LOC100223901	XM_032744436.2	6945
NC_044241.2	2459336	2459400	65	*	Distal Intergenic	32	2452223	2458950	6728	1	LOC100223901	XM_032744436.2	7113
NC_044241.2	6440159	6440259	101	*	Intron (XM_041711330.1/LOC115491039, intron 4 of 16)	32	6426110	6443943	17834	2	LOC115491039	XM_041711329.1	3684
NC_044241.2	10746741	10746942	202	*	Intron (XM_002194596.5/DAPK1, intron 3 of 25)	32	10708353	10710578	2226	1	LOC121468092	XR_005978052.1	38388
NC_044241.2	20717021	20717263	243	*	Distal Intergenic	32	20473380	20680712	207333	2	EFNA5	XM_002188370.6	-36309
NC_044241.2	29014043	29014207	165	*	Promoter	32	29013575	29073458	59884	1	ECPAS	XM_030257667.3	468
NC_044241.2	55091315	55091492	178	*	Intron (XM_030257434.3/NTRK2, intron 17 of 18)	32	55072224	55265152	192929	2	NTRK2	XM_030257434.3	173660
NC_044241.2	71158389	71158573	185	*	Promoter	32	71144092	71158450	14359	2	FKTN	XM_002188757.6	0
NC_044241.2	71371242	71371309	68	*	Intron (XM_041711287.1/LOC116806765, intron 2 of 18)	32	71355419	71374124	18706	2	LOC116806765	XM_041711287.1	2815
NC_044242.2	1728958	1728993	36	*	Promoter	33	1729067	1729148	82	2	TRNAS-CGA	NA	155
NC_044242.2	1728993	1729076	84	*	Promoter	33	1729067	1729148	82	2	TRNAS-CGA	NA	72
NC_044242.2	1729076	1729252	177	*	Promoter	33	1729067	1729148	82	2	TRNAS-CGA	NA	0
NC_054763.1	956034	956066	33	*	Distal Intergenic	36	946184	952650	6467	2	SCYL1	XR_005978409.1	-3384
NC_054763.1	959573	959751	179	*	Distal Intergenic	36	946184	952650	6467	2	SCYL1	XR_005978409.1	-6923
NC_054764.1	418227	418534	308	*	Promoter	37	418394	418467	74	2	TRNAT-AGU-3	NA	0
NC_054764.1	967640	967842	203	*	3' UTR	37	958144	966531	8388	2	PHF23	XM_041712200.1	-1109
NC_054767.1	156203	156381	179	*	Intron (XM_032746206.2/PPP1R10, intron 1 of 19)	40	154215	175733	21519	1	PPP1R10	XM_032746206.2	1988
NC_054767.1	532228	532497	270	*	Promoter	40	532359	532463	105	2	TRNAL-CAA-3	NA	0
NC_054767.1	537566	537758	193	*	Promoter	40	537635	537706	72	1	TRNAE-CUC-4	NA	0
NC_054767.1	564749	564957	209	*	Promoter	40	564855	564926	72	1	TRNAP-UGG-2	NA	0
NC_054768.1	235358	235536	179	*	Exon (XM_041712904.1/LOC115493062, exon 4 of 5)	41	238112	238575	464	1	LOC121468789	XR_005978574.1	-2576
NC_054769.1	112342	112571	230	*	Promoter	42	113093	121647	8555	1	UBE2S	XM_041713021.1	-522
NC_054769.1	387269	387474	206	*	Exon (XM_041713024.1/POLD1, exon 17 of 26)	42	322472	357604	35133	2	PRMT1	XM_041713017.1	-29665
NC_054769.1	408539	408741	203	*	Exon (XM_041713024.1/POLD1, exon 8 of 26)	42	359180	421224	62045	2	POLD1	XM_041713024.1	12483
NC_054769.1	1110622	1110829	208	*	Promoter	42	1110687	1110768	82	2	TRNAS-GCU-5	NA	0
NC_054769.1	1112226	1112739	514	*	Promoter	42	1112578	1112649	72	2	TRNAE-CUC-5	NA	0
NC_054769.1	1363487	1363659	173	*	Promoter	42	1349608	1363401	13794	2	LOC115491801	XM_041712944.1	-86
NC_054769.1	1595981	1596486	506	*	Promoter	42	1596132	1596204	73	1	TRNAK-UUU-5	NA	0
NW_024545398.1	16712	17148	437	*	Intron (XM_041713322.1/LOC116806712, intron 6 of 6)	132	8984	22440	13457	2	LOC116806712	XM_041713322.1	5292
NW_024545416.1	14072	14307	236	*	Exon (XM_032748961.2/LOC116806620, exon 2 of 6)	148	10055	23717	13663	1	LOC116806620	XM_041713361.1	4017
NW_024545457.1	180522	181247	726	*	Distal Intergenic	174	187787	190978	3192	2	LOC121469060	XM_041713415.1	9731
NW_024545457.1	181247	181285	39	*	Distal Intergenic	174	187787	190978	3192	2	LOC121469060	XM_041713415.1	9693
NW_024545457.1	181285	181312	28	*	Distal Intergenic	174	187787	190978	3192	2	LOC121469060	XM_041713415.1	9666

## Sheet: Juvenile Female
seqnames	start	end	width	strand	annotation	geneChr	geneStart	geneEnd	geneLength	geneStrand	geneId	transcriptId	distanceToTSS
NC_044211.2	1147878	1148019	142	*	Promoter	2	1148065	1148138	74	1	TRNAI-AAU	NA	-46
NC_044211.2	1148019	1148172	154	*	Promoter	2	1148065	1148138	74	1	TRNAI-AAU	NA	0
NC_044211.2	1148172	1148181	10	*	Promoter	2	1148065	1148138	74	1	TRNAI-AAU	NA	107
NC_044211.2	4579909	4579970	62	*	Promoter	2	4580015	4580086	72	1	TRNAP-UGG	NA	-45
NC_044211.2	4579970	4580529	560	*	Promoter	2	4580339	4580410	72	2	TRNAP-AGG	NA	0
NC_044211.2	4580529	4580546	18	*	Promoter	2	4580339	4580410	72	2	TRNAP-AGG	NA	-119
NC_044211.2	14929280	14929307	28	*	Promoter	2	14929488	14929559	72	1	TRNAP-CGG	NA	-181
NC_044211.2	14929307	14929837	531	*	Promoter	2	14929488	14929559	72	1	TRNAP-CGG	NA	0
NC_044211.2	14929837	14929930	94	*	Promoter	2	14929954	14930025	72	2	TRNAP-AGG-2	NA	95
NC_044211.2	14929930	14930190	261	*	Promoter	2	14929954	14930025	72	2	TRNAP-AGG-2	NA	0
NC_044211.2	14930190	14930201	12	*	Promoter	2	14929954	14930025	72	2	TRNAP-AGG-2	NA	-165
NC_044211.2	19894056	19894069	14	*	Promoter	2	19894104	19894175	72	2	TRNAD-GUC	NA	106
NC_044211.2	19894069	19894605	537	*	Promoter	2	19894104	19894175	72	2	TRNAD-GUC	NA	0
NC_044211.2	19894605	19894634	30	*	Promoter	2	19894104	19894175	72	2	TRNAD-GUC	NA	-430
NC_044211.2	19899491	19899510	20	*	Promoter	2	19899544	19899617	74	2	TRNAI-AAU-2	NA	107
NC_044211.2	19899510	19899997	488	*	Promoter	2	19899544	19899617	74	2	TRNAI-AAU-2	NA	0
NC_044211.2	19899997	19900033	37	*	Promoter	2	19899855	19899936	82	1	TRNAS-AGA	NA	142
NC_044211.2	19900995	19901047	53	*	Promoter	2	19901098	19901180	83	2	TRNAL-CAG	NA	133
NC_044211.2	19901047	19901273	227	*	Promoter	2	19901098	19901180	83	2	TRNAL-CAG	NA	0
NC_044211.2	19901273	19901303	31	*	Promoter	2	19901098	19901180	83	2	TRNAL-CAG	NA	-93
NC_044211.2	24268410	24268599	190	*	Promoter	2	24119474	24267977	148504	2	GSK3B	XM_012569980.4	-433
NC_044211.2	64901207	64901250	44	*	Promoter	2	64901375	64901448	74	1	TRNAN-GUU	NA	-125
NC_044211.2	64901250	64901798	549	*	Promoter	2	64901375	64901448	74	1	TRNAN-GUU	NA	0
NC_044211.2	64901798	64901800	3	*	Promoter	2	64901695	64901767	73	1	TRNAV-AAC	NA	103
NC_044211.2	73171873	73171890	18	*	Promoter	2	73171941	73172013	73	2	TRNAF-GAA	NA	123
NC_044211.2	73171890	73172130	241	*	Promoter	2	73171941	73172013	73	2	TRNAF-GAA	NA	0
NC_044211.2	73172130	73172141	12	*	Promoter	2	73171941	73172013	73	2	TRNAF-GAA	NA	-117
NC_044211.2	98420915	98420970	56	*	Promoter	2	98421082	98421154	73	2	TRNAV-UAC	NA	184
NC_044211.2	98420970	98421298	329	*	Promoter	2	98421082	98421154	73	2	TRNAV-UAC	NA	0
NC_044211.2	98421298	98421319	22	*	Promoter	2	98421082	98421154	73	2	TRNAV-UAC	NA	-144
NC_044211.2	109255742	109255758	17	*	Distal Intergenic	2	109197175	109252092	54918	2	ABCG1	XM_030283674.3	-3650
NC_044211.2	109255758	109256187	430	*	Distal Intergenic	2	109197175	109252092	54918	2	ABCG1	XM_030283674.3	-3666
NC_044211.2	109256187	109256188	2	*	Distal Intergenic	2	109197175	109252092	54918	2	ABCG1	XM_030283674.3	-4095
NC_044211.2	109259260	109259383	124	*	Distal Intergenic	2	109197175	109252092	54918	2	ABCG1	XM_030283674.3	-7168
NC_044211.2	109259383	109259590	208	*	Distal Intergenic	2	109197175	109252092	54918	2	ABCG1	XM_030283674.3	-7291
NC_044211.2	109259590	109259592	3	*	Distal Intergenic	2	109197175	109252092	54918	2	ABCG1	XM_030283674.3	-7498
NC_044212.2	3193289	3193440	152	*	Promoter	3	3092229	3193479	101251	2	MKLN1	XM_030290029.3	39
NC_044212.2	18418460	18418786	327	*	Promoter	3	18413565	18418638	5074	2	PIM3	XM_030256220.3	0
NC_044212.2	44147489	44147494	6	*	Promoter	3	44147489	44152342	4854	1	LOC115492617	XR_003957829.3	0
NC_044212.2	44147494	44147796	303	*	Promoter	3	44147634	44147705	72	1	TRNAD-GUC-2	NA	0
NC_044212.2	44147796	44147861	66	*	Promoter	3	44147634	44147705	72	1	TRNAD-GUC-2	NA	162
NC_044212.2	45023304	45023313	10	*	Promoter	3	45023441	45023512	72	1	TRNAD-GUC-3	NA	-128
NC_044212.2	45023313	45023887	575	*	Promoter	3	45023441	45023512	72	1	TRNAD-GUC-3	NA	0
NC_044212.2	45023887	45023890	4	*	Promoter	3	45023615	45023686	72	2	TRNAD-GUC-4	NA	-201
NC_044212.2	45024024	45024072	49	*	Promoter	3	45024136	45024207	72	1	TRNAW-CCA	NA	-64
NC_044212.2	45024072	45024279	208	*	Promoter	3	45024136	45024207	72	1	TRNAW-CCA	NA	0
NC_044212.2	45024279	45024293	15	*	Promoter	3	45024136	45024207	72	1	TRNAW-CCA	NA	143
NC_044212.2	47440202	47440220	19	*	Promoter	3	47440334	47440406	73	1	TRNAR-CCU	NA	-114
NC_044212.2	47440220	47440502	283	*	Promoter	3	47440344	47441357	1014	1	FMC1	XM_012569062.4	0
NC_044212.2	47440502	47440573	72	*	Promoter	3	47440344	47441357	1014	1	FMC1	XM_012569062.4	158
NC_044212.2	49099467	49099616	150	*	Promoter	3	49096571	49099571	3001	2	ATF4	XM_012569132.4	0
NC_044212.2	52525577	52525799	223	*	Promoter	3	52509765	52525392	15628	2	TCP11L2	XM_041713577.1	-185
NC_044213.2	12722297	12722470	174	*	Promoter	4	12722348	12722419	72	2	TRNAG-UCC	NA	0
NC_044213.2	18403885	18403951	67	*	Promoter	4	18404048	18404121	74	1	TRNAN-GUU-3	NA	-97
NC_044213.2	18403951	18404199	249	*	Promoter	4	18404048	18404121	74	1	TRNAN-GUU-3	NA	0
NC_044213.2	18404199	18404213	15	*	Promoter	4	18404048	18404121	74	1	TRNAN-GUU-3	NA	151
NC_044213.2	45012445	45012624	180	*	Promoter	4	44990650	45012318	21669	2	CTNNB1	XM_002199036.5	-127
NC_044213.2	45657712	45657722	11	*	Promoter	4	45657860	45657932	73	2	TRNAR-ACG	NA	210
NC_044213.2	45657722	45658091	370	*	Promoter	4	45658073	45687152	29080	1	SACM1L	XM_030265163.3	0
NC_044213.2	45658091	45658094	4	*	Promoter	4	45658073	45687152	29080	1	SACM1L	XM_030265163.3	18
NC_044213.2	49390965	49390982	18	*	Distal Intergenic	4	49363399	49382034	18636	1	PDIA4	XM_030265282.3	27566
NC_044213.2	49390982	49391108	127	*	Distal Intergenic	4	49363399	49382034	18636	1	PDIA4	XM_030265282.3	27583
NC_044213.2	49391108	49391125	18	*	Distal Intergenic	4	49363399	49382034	18636	1	PDIA4	XM_030265282.3	27709
NC_044213.2	92321716	92321929	214	*	Promoter	4	92246355	92322246	75892	2	ZNF236	XM_012571866.4	317
NC_044213.2	98842575	98842658	84	*	Promoter	4	98842136	98850283	8148	1	LOC121469266	XM_041714005.1	439
NC_044213.2	98842658	98842849	192	*	Exon (XM_041714005.1/LOC121469266, exon 2 of 8)	4	98842136	98850283	8148	1	LOC121469266	XM_041714005.1	522
NC_044213.2	98842849	98842973	125	*	Exon (XM_041714005.1/LOC121469266, exon 2 of 8)	4	98842136	98850283	8148	1	LOC121469266	XM_041714005.1	713
NC_044213.2	109609628	109609911	284	*	Promoter	4	109609711	109609783	73	2	TRNAA-AGC	NA	0
NC_044213.2	109611807	109611833	27	*	Promoter	4	109611940	109612012	73	1	TRNAA-AGC-2	NA	-107
NC_044213.2	109611833	109612054	222	*	Promoter	4	109611940	109612012	73	1	TRNAA-AGC-2	NA	0
NC_044213.2	109612054	109612081	28	*	Promoter	4	109611940	109612012	73	1	TRNAA-AGC-2	NA	114
NC_044213.2	109612595	109612608	14	*	Promoter	4	109612634	109612706	73	2	TRNAA-AGC-3	NA	98
NC_044213.2	109612608	109612813	206	*	Promoter	4	109612634	109612706	73	2	TRNAA-AGC-3	NA	0
NC_044213.2	109612813	109612828	16	*	Promoter	4	109612634	109612706	73	2	TRNAA-AGC-3	NA	-107
NC_044213.2	109621425	109621555	131	*	Promoter	4	109621579	109621651	73	1	TRNAA-AGC-4	NA	-24
NC_044213.2	109621555	109621708	154	*	Promoter	4	109621579	109621651	73	1	TRNAA-AGC-4	NA	0
NC_044213.2	109621708	109621731	24	*	Promoter	4	109621579	109621651	73	1	TRNAA-AGC-4	NA	129
NC_044213.2	116426245	116426331	87	*	Promoter	4	116426323	116426395	73	1	TRNAV-AAC-2	NA	0
NC_044213.2	116426331	116426428	98	*	Promoter	4	116426323	116426395	73	1	TRNAV-AAC-2	NA	8
NC_044213.2	116426428	116426553	126	*	Promoter	4	116426323	116426395	73	1	TRNAV-AAC-2	NA	105
NC_044213.2	116580702	116580827	126	*	Promoter	4	116580846	116580936	91	2	TRNAY-GUA-8	NA	109
NC_044213.2	116580827	116581340	514	*	Promoter	4	116581180	116581252	73	1	TRNAR-ACG-2	NA	0
NC_044213.2	116581340	116581374	35	*	Promoter	4	116581180	116581252	73	1	TRNAR-ACG-2	NA	160
NC_044213.2	116582836	116582891	56	*	Promoter	4	116582986	116583076	91	1	TRNAY-GUA-9	NA	-95
NC_044213.2	116582891	116583161	271	*	Promoter	4	116582986	116583076	91	1	TRNAY-GUA-9	NA	0
NC_044213.2	116583161	116583191	31	*	Promoter	4	116582986	116583076	91	1	TRNAY-GUA-9	NA	175
NC_044213.2	116796478	116796491	14	*	Promoter	4	116796581	116796670	90	2	TRNAY-GUA-10	NA	179
NC_044213.2	116796491	116796851	361	*	Promoter	4	116796581	116796670	90	2	TRNAY-GUA-10	NA	0
NC_044213.2	116796851	116796905	55	*	Promoter	4	116796581	116796670	90	2	TRNAY-GUA-10	NA	-181
NC_044213.2	128020406	128020432	27	*	Promoter	4	128009220	128020380	11161	2	CFAP418	XM_030266449.3	-26
NC_044213.2	128020432	128020716	285	*	Promoter	4	128020500	128022259	1760	1	LOC121469252	XR_005979236.1	0
NC_044213.2	128020716	128020768	53	*	Promoter	4	128020540	128020621	82	2	TRNAS-AGA-2	NA	-95
NC_044213.2	139061328	139061346	19	*	Promoter	4	139061445	139061517	73	2	TRNAM-CAU	NA	171
NC_044213.2	139061346	139061667	322	*	Promoter	4	139061445	139061517	73	2	TRNAM-CAU	NA	0
NC_044213.2	139061667	139061702	36	*	Promoter	4	139061445	139061517	73	2	TRNAM-CAU	NA	-150
NC_044214.2	256981	256990	10	*	Distal Intergenic	5	253158	253321	164	2	LOC115494761	XR_003959823.1	-3660
NC_044214.2	256990	257123	134	*	Distal Intergenic	5	253158	253321	164	2	LOC115494761	XR_003959823.1	-3669
NC_044214.2	257123	257205	83	*	Distal Intergenic	5	253158	253321	164	2	LOC115494761	XR_003959823.1	-3802
NC_044214.2	1871237	1871240	4	*	Promoter	5	1758186	1871590	113405	2	ELP3	XM_041714963.1	350
NC_044214.2	1871240	1871450	211	*	Promoter	5	1758186	1871590	113405	2	ELP3	XM_041714963.1	140
NC_044214.2	1871450	1871461	12	*	Promoter	5	1758186	1871590	113405	2	ELP3	XM_041714963.1	129
NC_044214.2	9432616	9432637	22	*	Promoter	5	9432756	9432837	82	1	TRNAS-AGA-3	NA	-119
NC_044214.2	9432637	9432907	271	*	Promoter	5	9432875	9485832	52958	1	HS1BP3	XM_030269978.3	0
NC_044214.2	9432907	9432910	4	*	Promoter	5	9432875	9493279	60405	1	HS1BP3	XM_030269981.3	32
NC_044214.2	23202708	23202875	168	*	Intron (NM_001245597.1/AGPAT5, intron 3 of 7)	5	23186359	23238005	51647	1	AGPAT5	NM_001245597.1	16349
NC_044214.2	23338354	23338387	34	*	Promoter	5	23329325	23338070	8746	2	LOC100190440	NM_001245761.1	-284
NC_044214.2	23338387	23338879	493	*	Promoter	5	23329325	23338070	8746	2	LOC100190440	NM_001245761.1	-317
NC_044214.2	23338879	23338894	16	*	Promoter	5	23329325	23338070	8746	2	LOC100190440	NM_001245761.1	-809
NC_044214.2	32144999	32145259	261	*	Promoter	5	32038925	32144821	105897	2	LOC100225915	XM_030267488.3	-178
NC_044214.2	45815851	45816009	159	*	Intron (XM_004174223.5/FYN, intron 1 of 13)	5	45732067	45868270	136204	2	FYN	XM_004174223.5	52261
NC_044214.2	51791540	51791543	4	*	Promoter	5	51791621	51791692	72	2	TRNAE-CUC	NA	149
NC_044214.2	51791543	51791849	307	*	Promoter	5	51791621	51791692	72	2	TRNAE-CUC	NA	0
NC_044214.2	51791849	51791984	136	*	Promoter	5	51791850	51876106	84257	1	NCOA7	XM_041715146.1	0
NC_044214.2	56587496	56587504	9	*	Promoter	5	56587379	56589227	1849	1	LOC115494343	XR_003959335.3	117
NC_044214.2	56587504	56587813	310	*	Promoter	5	56587612	56587682	71	2	TRNAG-GCC	NA	0
NC_044214.2	56587813	56587865	53	*	Promoter	5	56587612	56587682	71	2	TRNAG-GCC	NA	-131
NC_044214.2	61076316	61076479	164	*	Intron (XM_032747321.2/AIG1, intron 1 of 4)	5	60967776	61091112	123337	2	AIG1	XM_032747321.2	14633
NC_044214.2	61515992	61516145	154	*	Promoter	5	61478208	61515887	37680	2	VTA1	XM_002197932.5	-105
NC_044214.2	64119833	64119856	24	*	Promoter	5	64120003	64120085	83	1	TRNAL-UAA	NA	-147
NC_044214.2	64119856	64120130	275	*	Promoter	5	64120003	64120085	83	1	TRNAL-UAA	NA	0
NC_044214.2	64120130	64120136	7	*	Promoter	5	64120003	64120085	83	1	TRNAL-UAA	NA	127
NC_044214.2	76449278	76449279	2	*	Promoter	5	76449270	76453531	4262	1	LOC121469738	XR_005979914.1	8
NC_044214.2	76449279	76449517	239	*	Promoter	5	76449270	76453531	4262	1	LOC121469738	XR_005979914.1	9
NC_044214.2	76449517	76449520	4	*	Promoter	5	76449270	76453531	4262	1	LOC121469738	XR_005979914.1	247
NC_044214.2	98136400	98136442	43	*	Promoter	5	98136509	98136602	94	2	TRNAI-UAU	NA	160
NC_044214.2	98136442	98136768	327	*	Promoter	5	98136509	98136602	94	2	TRNAI-UAU	NA	0
NC_044214.2	98136768	98136800	33	*	Promoter	5	98136509	98136602	94	2	TRNAI-UAU	NA	-166
NC_044214.2	104489461	104489465	5	*	Promoter	5	104489551	104489623	73	1	TRNAT-UGU	NA	-86
NC_044214.2	104489465	104489658	194	*	Promoter	5	104489551	104489623	73	1	TRNAT-UGU	NA	0
NC_044214.2	104489658	104489713	56	*	Promoter	5	104489551	104489623	73	1	TRNAT-UGU	NA	107
NC_044214.2	105834155	105834189	35	*	Promoter	5	105834239	105834325	87	2	TRNASTOP-UCA	NA	136
NC_044214.2	105834189	105834321	133	*	Promoter	5	105834239	105834325	87	2	TRNASTOP-UCA	NA	4
NC_044214.2	105834321	105834343	23	*	Promoter	5	105834239	105834325	87	2	TRNASTOP-UCA	NA	0
NC_044215.2	1983596	1983810	215	*	Promoter	6	1983368	1987273	3906	1	INO80B	XM_041715593.1	228
NC_044215.2	5730841	5731022	182	*	Promoter	6	5701703	5730660	28958	2	KDM3A	XM_002187320.6	-181
NC_044215.2	26625894	26625927	34	*	Promoter	6	26594910	26625845	30936	2	CHIC2	XM_030271087.3	-49
NC_044215.2	26625927	26625981	55	*	Promoter	6	26594910	26625845	30936	2	CHIC2	XM_030271087.3	-82
NC_044215.2	26625981	26626114	134	*	Promoter	6	26594910	26625845	30936	2	CHIC2	XM_030271087.3	-136
NC_044215.2	32038290	32038481	192	*	Distal Intergenic	6	32039331	32044195	4865	2	LOC100229867	XM_030271298.3	5714
NC_044215.2	63622087	63622257	171	*	Promoter	6	63622310	63629707	7398	1	CCNA2	XM_002187960.6	-53
NC_044216.2	15623011	15623045	35	*	Promoter	7	15623201	15623272	72	1	TRNAE-UUC	NA	-156
NC_044216.2	15623045	15623356	312	*	Promoter	7	15623201	15623272	72	1	TRNAE-UUC	NA	0
NC_044216.2	15623356	15623425	70	*	Promoter	7	15623201	15623272	72	1	TRNAE-UUC	NA	155
NC_044216.2	17041559	17041636	78	*	Promoter	7	17041682	17041798	117	2	TRNAL-CAA	NA	162
NC_044216.2	17041636	17041999	364	*	Promoter	7	17041682	17041798	117	2	TRNAL-CAA	NA	0
NC_044216.2	17041999	17042027	29	*	Promoter	7	17042012	17044186	2175	1	COX7B	NM_001246258.2	0
NC_044216.2	18833499	18833712	214	*	Promoter	7	18811452	18833547	22096	2	FOXO4	XM_030273019.3	0
NC_044217.2	9444472	9444503	32	*	Promoter	8	9444585	9444666	82	2	TRNAS-GCU	NA	163
NC_044217.2	9444503	9444897	395	*	Promoter	8	9444776	9467949	23174	1	KNL1	XM_030273744.3	0
NC_044217.2	9444897	9444920	24	*	Promoter	8	9444776	9467949	23174	1	KNL1	XM_030273745.3	121
NC_044217.2	17695414	17695438	25	*	Promoter	8	17619951	17695478	75528	2	LOC100224883	XM_030274049.3	40
NC_044217.2	17695438	17695688	251	*	Promoter	8	17619951	17695478	75528	2	LOC100224883	XM_030274049.3	0
NC_044217.2	17695688	17695767	80	*	Promoter	8	17695572	17695644	73	1	TRNAA-AGC-7	NA	116
NC_044217.2	44604114	44604144	31	*	Promoter	8	44604188	44604260	73	2	TRNAT-UGU-2	NA	116
NC_044217.2	44604144	44604369	226	*	Promoter	8	44604188	44604260	73	2	TRNAT-UGU-2	NA	0
NC_044217.2	44604369	44604376	8	*	Promoter	8	44604188	44604260	73	2	TRNAT-UGU-2	NA	-109
NC_044217.2	45148701	45148790	90	*	Distal Intergenic	8	45157122	45166085	8964	1	CALM1	NM_001245657.1	-8332
NC_044217.2	51011299	51011443	145	*	Promoter	8	51004137	51011415	7279	2	HSP90AA1	XM_002200572.6	0
NC_044217.2	51101471	51101476	6	*	Promoter	8	51101660	51101733	74	1	TRNAI-AAU-3	NA	-184
NC_044217.2	51101476	51101784	309	*	Promoter	8	51101660	51101733	74	1	TRNAI-AAU-3	NA	0
NC_044217.2	51101784	51101810	27	*	Promoter	8	51101660	51101733	74	1	TRNAI-AAU-3	NA	124
NC_044217.2	57305845	57305858	14	*	Promoter	8	57298547	57305872	7326	2	PSMA3	NM_001245827.1	14
NC_044217.2	57305858	57306164	307	*	Promoter	8	57296460	57305912	9453	2	PSMA3	XM_030273100.3	0
NC_044217.2	57306164	57306215	52	*	Promoter	8	57305992	57306064	73	1	TRNAK-CUU	NA	172
NC_044217.2	58312118	58312119	2	*	Promoter	8	58312255	58312326	72	2	TRNAG-UCC-2	NA	207
NC_044217.2	58312119	58312360	242	*	Promoter	8	58312255	58312326	72	2	TRNAG-UCC-2	NA	0
NC_044217.2	58312360	58312475	116	*	Promoter	8	58312255	58312326	72	2	TRNAG-UCC-2	NA	-34
NC_044217.2	59991437	59991447	11	*	Distal Intergenic	8	59992534	60011243	18710	1	NEMF	XM_030275301.3	-1087
NC_044217.2	59991447	59991602	156	*	Promoter	8	59992534	60011243	18710	1	NEMF	XM_030275301.3	-932
NC_044217.2	59991602	59991607	6	*	Promoter	8	59992534	60011243	18710	1	NEMF	XM_030275301.3	-927
NC_044217.2	60094284	60094310	27	*	Promoter	8	60094505	60095030	526	1	RPS29	NM_001245284.1	-195
NC_044217.2	60094310	60094453	144	*	Promoter	8	60094505	60095030	526	1	RPS29	NM_001245284.1	-52
NC_044217.2	60094453	60094468	16	*	Promoter	8	60094505	60095030	526	1	RPS29	NM_001245284.1	-37
NC_044218.2	1548088	1548189	102	*	Promoter	9	1548294	1548375	82	1	TRNAS-UGA	NA	-105
NC_044218.2	1548189	1548460	272	*	Promoter	9	1548294	1548375	82	1	TRNAS-UGA	NA	0
NC_044218.2	1548460	1548505	46	*	Promoter	9	1548294	1548375	82	1	TRNAS-UGA	NA	166
NC_044218.2	3838742	3838757	16	*	Promoter	9	3786898	3838400	51503	2	PTEN	XM_030275735.3	-342
NC_044218.2	3838757	3838921	165	*	Promoter	9	3786898	3838400	51503	2	PTEN	XM_030275735.3	-357
NC_044218.2	3838921	3838945	25	*	Promoter	9	3786898	3838400	51503	2	PTEN	XM_030275735.3	-521
NC_044219.2	2277421	2277447	27	*	Promoter	10	2277524	2277595	72	1	TRNAA-CGC-2	NA	-77
NC_044219.2	2277447	2277626	180	*	Promoter	10	2277524	2277595	72	1	TRNAA-CGC-2	NA	0
NC_044219.2	2277626	2277665	40	*	Promoter	10	2277524	2277595	72	1	TRNAA-CGC-2	NA	102
NC_044219.2	2277699	2277733	35	*	Promoter	10	2277524	2277595	72	1	TRNAA-CGC-2	NA	175
NC_044219.2	2277733	2277929	197	*	Promoter	10	2277856	2277927	72	2	TRNAP-AGG-5	NA	0
NC_044219.2	2277929	2277954	26	*	Promoter	10	2277856	2277927	72	2	TRNAP-AGG-5	NA	-2
NC_044219.2	10030021	10030047	27	*	Promoter	10	10030179	10030251	73	1	TRNAV-GAC	NA	-132
NC_044219.2	10030047	10030321	275	*	Promoter	10	10030179	10030251	73	1	TRNAV-GAC	NA	0
NC_044219.2	22474819	22474969	151	*	Promoter	10	22475031	22485220	10190	1	HSPD1	XM_002192300.6	-62
NC_044219.2	35853085	35853110	26	*	Promoter	10	35852822	35970545	117724	1	MBD5	XM_041717292.1	263
NC_044219.2	35853110	35853330	221	*	Promoter	10	35852822	35970545	117724	1	MBD5	XM_041717292.1	288
NC_044219.2	35853330	35853351	22	*	Intron (XM_030278131.3/MBD5, intron 1 of 14)	10	35852822	35970545	117724	1	MBD5	XM_041717292.1	508
NC_044219.2	37297677	37297691	15	*	Promoter	10	37297814	37297885	72	1	TRNAA-CGC-3	NA	-123
NC_044219.2	37297691	37298252	562	*	Promoter	10	37297814	37297885	72	1	TRNAA-CGC-3	NA	0
NC_044219.2	37298252	37298285	34	*	Promoter	10	37298125	37298195	71	2	TRNAG-GCC-2	NA	-57
NC_044220.2	4703836	4703870	35	*	Promoter	11	4703968	4704038	71	2	TRNAG-CCC-2	NA	168
NC_044220.2	4703870	4704147	278	*	Promoter	11	4703968	4704038	71	2	TRNAG-CCC-2	NA	0
NC_044220.2	4704147	4704159	13	*	Promoter	11	4703968	4704038	71	2	TRNAG-CCC-2	NA	-109
NC_044220.2	27013709	27013788	80	*	Distal Intergenic	11	26982145	26997661	15517	2	LOC115496272	XR_003961745.3	-16048
NC_044220.2	27013788	27013979	192	*	Distal Intergenic	11	26982145	26997661	15517	2	LOC115496272	XR_003961745.3	-16127
NC_044220.2	27013979	27013984	6	*	Distal Intergenic	11	26982145	26997661	15517	2	LOC115496272	XR_003961745.3	-16318
NC_044221.2	21685435	21685460	26	*	Promoter	12	21673621	21685413	11793	2	MYNN	XM_030279995.3	-22
NC_044221.2	21685460	21685769	310	*	Promoter	12	21685594	21685666	73	2	TRNAV-AAC-3	NA	0
NC_044221.2	21685769	21685777	9	*	Promoter	12	21685594	21685666	73	2	TRNAV-AAC-3	NA	-103
NC_044222.2	3188551	3188658	108	*	Intron (XM_030281920.3/MYO9A, intron 11 of 43)	13	3244811	3249348	4538	2	NR2E3	XM_030281621.3	60690
NC_044222.2	3188658	3188815	158	*	Intron (XM_030281920.3/MYO9A, intron 11 of 43)	13	3244811	3249348	4538	2	NR2E3	XM_030281621.3	60533
NC_044222.2	3188815	3188831	17	*	Intron (XM_030281920.3/MYO9A, intron 11 of 43)	13	3244811	3249348	4538	2	NR2E3	XM_030281621.3	60517
NC_044222.2	3463889	3463949	61	*	Promoter	13	3463890	3492160	28271	1	TRIP4	XM_030281567.3	0
NC_044222.2	3463949	3464049	101	*	Promoter	13	3463937	3492160	28224	1	TRIP4	XM_030281568.3	12
NC_044222.2	3464049	3464096	48	*	Promoter	13	3463937	3492160	28224	1	TRIP4	XM_030281568.3	112
NC_044222.2	3841396	3841582	187	*	Promoter	13	3841398	3841469	72	1	TRNAH-GUG-2	NA	0
NC_044222.2	3841582	3841662	81	*	Promoter	13	3841398	3841469	72	1	TRNAH-GUG-2	NA	184
NC_044222.2	3842948	3842961	14	*	Promoter	13	3843125	3843196	72	2	TRNAH-GUG-3	NA	235
NC_044222.2	3842961	3843197	237	*	Promoter	13	3843125	3843196	72	2	TRNAH-GUG-3	NA	0
NC_044222.2	3843197	3843245	49	*	Promoter	13	3843125	3843196	72	2	TRNAH-GUG-3	NA	-1
NC_044222.2	3889899	3889931	33	*	Promoter	13	3890015	3890088	74	2	TRNAI-AAU-4	NA	157
NC_044222.2	3889931	3890362	432	*	Promoter	13	3890015	3890088	74	2	TRNAI-AAU-4	NA	0
NC_044222.2	3890362	3890435	74	*	Promoter	13	3890171	3890242	72	2	TRNAM-CAU-6	NA	-120
NC_044222.2	3895056	3895122	67	*	Promoter	13	3895150	3895221	72	2	TRNAG-UCC-3	NA	99
NC_044222.2	3895122	3895323	202	*	Promoter	13	3895150	3895221	72	2	TRNAG-UCC-3	NA	0
NC_044222.2	3895323	3895324	2	*	Promoter	13	3895150	3895221	72	2	TRNAG-UCC-3	NA	-102
NC_044222.2	12786945	12786993	49	*	Promoter	13	12787029	12787101	73	2	TRNAR-UCG	NA	108
NC_044222.2	12786993	12787245	253	*	Promoter	13	12787200	12798830	11631	1	POLG	XM_030281830.3	0
NC_044222.2	12787245	12787251	7	*	Promoter	13	12787200	12798830	11631	1	POLG	XM_030281830.3	45
NC_044222.2	16932138	16932160	23	*	Promoter	13	16761478	16932328	170851	2	IGF1R	XM_002199807.5	168
NC_044222.2	16932160	16932326	167	*	Promoter	13	16761478	16932328	170851	2	IGF1R	XM_002199807.5	2
NC_044222.2	16932326	16932363	38	*	Promoter	13	16761478	16932328	170851	2	IGF1R	XM_002199807.5	0
NC_044222.2	18248442	18248481	40	*	Promoter	13	18238964	18248567	9604	2	INTS14	XM_002192315.5	86
NC_044222.2	18248481	18248618	138	*	Promoter	13	18238964	18248567	9604	2	INTS14	XM_002192315.5	0
NC_044222.2	18248618	18248637	20	*	Promoter	13	18238964	18248567	9604	2	INTS14	XM_002192315.5	-51
NC_044222.2	18333623	18333655	33	*	Promoter	13	18333689	18333760	72	2	TRNAQ-CUG-7	NA	105
NC_044222.2	18333655	18333911	257	*	Promoter	13	18333689	18333760	72	2	TRNAQ-CUG-7	NA	0
NC_044222.2	18333911	18333927	17	*	Promoter	13	18333964	18351195	17232	1	RAB11A	XM_030281851.3	-37
NC_044222.2	19833162	19833249	88	*	Promoter	13	19818317	19833087	14771	2	MORF4L1	XM_030281724.3	-75
NC_044222.2	19833249	19833469	221	*	Promoter	13	19833271	19833343	73	2	TRNAK-CUU-2	NA	0
NC_044222.2	19833469	19833508	40	*	Promoter	13	19833271	19833343	73	2	TRNAK-CUU-2	NA	-126
NC_044223.2	5677976	5677995	20	*	Promoter	14	5678144	5678226	83	1	TRNAL-CAG-5	NA	-149
NC_044223.2	5677995	5678537	543	*	Promoter	14	5678144	5678226	83	1	TRNAL-CAG-5	NA	0
NC_044223.2	10301626	10301699	74	*	Promoter	14	10276126	10301489	25364	2	FBXO31	XM_030282667.3	-137
NC_044223.2	10301699	10302098	400	*	Promoter	14	10301842	10301914	73	2	TRNAM-CAU-7	NA	0
NC_044223.2	10302098	10302104	7	*	Promoter	14	10301842	10301914	73	2	TRNAM-CAU-7	NA	-184
NC_044223.2	11129532	11129724	193	*	Promoter	14	11129439	11183701	54263	1	ACSF3	XM_030282234.3	93
NC_044223.2	12295029	12295237	209	*	Promoter	14	12288104	12295163	7060	2	IST1	XM_002196790.5	0
NC_044223.2	18126228	18126243	16	*	Promoter	14	18126402	18126475	74	1	TRNAT-AGU	NA	-159
NC_044223.2	18126243	18126570	328	*	Promoter	14	18126402	18126475	74	1	TRNAT-AGU	NA	0
NC_044223.2	18126570	18126587	18	*	Promoter	14	18126402	18126475	74	1	TRNAT-AGU	NA	168
NC_044224.2	18727471	18727641	171	*	Promoter	15	18728218	18737369	9152	1	LOC100219255	XM_002187520.6	-577
NC_044226.2	989158	989161	4	*	Promoter	17	989231	989312	82	2	TRNAL-UAG	NA	151
NC_044226.2	989161	989445	285	*	Promoter	17	989231	989312	82	2	TRNAL-UAG	NA	0
NC_044226.2	989445	989464	20	*	Promoter	17	989231	989312	82	2	TRNAL-UAG	NA	-133
NC_044226.2	1022862	1022876	15	*	Promoter	17	1023074	1023155	82	1	TRNAL-AAG-2	NA	-198
NC_044226.2	1022876	1023257	382	*	Promoter	17	1023241	1049064	25824	1	POLR3E	XM_041719094.1	0
NC_044226.2	1023257	1023298	42	*	Promoter	17	1023243	1052216	28974	1	POLR3E	XM_030284621.3	14
NC_044226.2	4742843	4743064	222	*	Promoter	17	4742936	4752352	9417	1	AP5Z1	XM_030284567.3	0
NC_044226.2	6779563	6779726	164	*	Promoter	17	6779668	6790779	11112	1	CIAO3	XM_032751018.2	0
NC_044226.2	9694441	9694456	16	*	Promoter	17	9694540	9694611	72	1	TRNAT-CGU	NA	-84
NC_044226.2	9694456	9694803	348	*	Promoter	17	9694540	9694611	72	1	TRNAT-CGU	NA	0
NC_044226.2	9694803	9694804	2	*	Promoter	17	9694540	9694611	72	1	TRNAT-CGU	NA	263
NC_044226.2	15223731	15223741	11	*	Promoter	17	15220747	15223772	3026	2	METTL26	XM_030285157.3	31
NC_044226.2	15223741	15224009	269	*	Promoter	17	15220747	15223772	3026	2	METTL26	XM_030285157.3	0
NC_044226.2	15224009	15224013	5	*	Promoter	17	15223833	15223903	71	2	TRNAG-CCC-3	NA	-106
NC_044227.2	6204180	6204302	123	*	Intron (XM_002198762.5/LOC100218025, intron 5 of 12)	18	6199395	6229704	30310	1	LOC100218025	XM_032751239.2	4785
NC_044227.2	12193599	12193676	78	*	Promoter	18	12193713	12193784	72	2	TRNAA-UGC-4	NA	108
NC_044227.2	12193676	12195205	1530	*	Promoter	18	12193713	12193784	72	2	TRNAA-UGC-4	NA	0
NC_044227.2	12195205	12195221	17	*	Promoter	18	12195058	12195129	72	1	TRNAA-UGC-5	NA	147
NC_044228.2	56040	56055	16	*	Promoter	19	35161	56070	20910	2	LOC121470833	XM_041719595.1	15
NC_044228.2	56055	56202	148	*	Promoter	19	35161	56070	20910	2	LOC121470833	XM_041719595.1	0
NC_044228.2	56202	56236	35	*	Promoter	19	35161	56070	20910	2	LOC121470833	XM_041719595.1	-132
NC_044229.2	1165631	1165674	44	*	Promoter	20	1165684	1165756	73	1	TRNAT-AGU-2	NA	-10
NC_044229.2	1165674	1165790	117	*	Promoter	20	1165684	1165756	73	1	TRNAT-AGU-2	NA	0
NC_044229.2	1165790	1165856	67	*	Promoter	20	1165684	1165756	73	1	TRNAT-AGU-2	NA	106
NC_044229.2	5509184	5509223	40	*	Promoter	20	5499405	5509245	9841	2	SLC27A4	XM_032751499.2	22
NC_044229.2	5509223	5509479	257	*	Promoter	20	5499405	5509245	9841	2	SLC27A4	XM_032751499.2	0
NC_044229.2	5509479	5509546	68	*	Promoter	20	5509319	5509407	89	1	TRNAR-UCU-2	NA	160
NC_044229.2	7412219	7412271	53	*	Promoter	20	7385631	7412285	26655	2	TSC1	XM_030286749.3	14
NC_044229.2	7412271	7412503	233	*	Promoter	20	7385631	7412285	26655	2	TSC1	XM_030286749.3	0
NC_044229.2	7412503	7412513	11	*	Promoter	20	7385631	7412587	26957	2	TSC1	XM_030286753.3	74
NC_044229.2	7569877	7569928	52	*	Promoter	20	7565178	7570125	4948	2	REXO4	XM_002195987.5	197
NC_044229.2	7569928	7570190	263	*	Promoter	20	7570173	7589156	18984	1	ADAMTS13	XM_030286348.3	0
NC_044229.2	7570190	7570198	9	*	Promoter	20	7570213	7589156	18944	1	ADAMTS13	XM_030286349.3	-15
NC_044229.2	7935692	7935720	29	*	Promoter	20	7935742	7935869	128	2	LOC115497600	XR_003963164.3	149
NC_044229.2	7935720	7935906	187	*	Promoter	20	7935742	7935869	128	2	LOC115497600	XR_003963164.3	0
NC_044229.2	7935906	7935916	11	*	Promoter	20	7935742	7935869	128	2	LOC115497600	XR_003963164.3	-37
NC_044230.2	1424428	1424637	210	*	Promoter	21	1401929	1424637	22709	2	BAHCC1	XM_032751587.2	0
NC_044230.2	3658176	3658190	15	*	Promoter	21	3658315	3658387	73	2	TRNAR-CCG	NA	197
NC_044230.2	3658190	3658480	291	*	Promoter	21	3650591	3658396	7806	2	C18H17orf58	XM_030287471.3	0
NC_044230.2	3658480	3658498	19	*	Promoter	21	3650591	3658396	7806	2	C18H17orf58	XM_030287473.3	-84
NC_044230.2	6900833	6900887	55	*	Promoter	21	6901052	6901123	72	1	TRNAM-CAU-8	NA	-165
NC_044230.2	6900887	6901208	322	*	Promoter	21	6901052	6901123	72	1	TRNAM-CAU-8	NA	0
NC_044230.2	6901208	6901298	91	*	Promoter	21	6901052	6901123	72	1	TRNAM-CAU-8	NA	156
NC_044230.2	6901943	6902211	269	*	Promoter	21	6902083	6902154	72	1	TRNAQ-CUG-8	NA	0
NC_044230.2	6902211	6902223	13	*	Promoter	21	6902083	6902154	72	1	TRNAQ-CUG-8	NA	128
NC_044230.2	6902885	6902892	8	*	Promoter	21	6903014	6903085	72	1	TRNAQ-UUG	NA	-122
NC_044230.2	6902892	6903109	218	*	Promoter	21	6903014	6903085	72	1	TRNAQ-UUG	NA	0
NC_044230.2	6903109	6903165	57	*	Promoter	21	6903014	6903085	72	1	TRNAQ-UUG	NA	95
NC_044230.2	8936820	8936870	51	*	Promoter	21	8931861	8936907	5047	2	LOC105760997	XM_041719939.1	37
NC_044230.2	8936870	8937045	176	*	Promoter	21	8931861	8936907	5047	2	LOC105760997	XM_041719939.1	0
NC_044230.2	8937045	8937075	31	*	Promoter	21	8936930	8937002	73	1	TRNAR-UCG-2	NA	115
NC_044230.2	8939483	8939536	54	*	Promoter	21	8939633	8939705	73	1	TRNAR-CCU-3	NA	-97
NC_044230.2	8939536	8939729	194	*	Promoter	21	8939633	8939705	73	1	TRNAR-CCU-3	NA	0
NC_044230.2	8939729	8939744	16	*	Promoter	21	8939633	8939705	73	1	TRNAR-CCU-3	NA	96
NC_044230.2	10983524	10983526	3	*	Promoter	21	10983593	10983664	72	1	TRNAT-CGU-2	NA	-67
NC_044230.2	10983526	10983782	257	*	Promoter	21	10983593	10983664	72	1	TRNAT-CGU-2	NA	0
NC_044230.2	10983782	10983854	73	*	Promoter	21	10983593	10983664	72	1	TRNAT-CGU-2	NA	189
NC_044231.2	5181357	5181433	77	*	Promoter	22	5158687	5181455	22769	2	LOC100219437	XM_002196486.5	22
NC_044231.2	5181433	5181676	244	*	Promoter	22	5158687	5181455	22769	2	LOC100219437	XM_002196486.5	0
NC_044231.2	5181676	5181781	106	*	Promoter	22	5181507	5181577	71	2	TRNAG-GCC-9	NA	-99
NC_044232.2	318035	318113	79	*	Promoter	23	318183	318254	72	2	TRNAE-UUC-3	NA	141
NC_044232.2	318113	318423	311	*	Promoter	23	318183	318254	72	2	TRNAE-UUC-3	NA	0
NC_044232.2	318423	318454	32	*	Promoter	23	318183	318254	72	2	TRNAE-UUC-3	NA	-169
NC_044232.2	7636041	7636187	147	*	Promoter	23	7631748	7636010	4263	2	REM1	XM_032751985.2	-31
NC_044232.2	7750315	7750519	205	*	Promoter	23	7750246	7757415	7170	1	PSMF1	XM_002197157.5	69
NC_044232.2	8167989	8168031	43	*	Promoter	23	8168179	8168250	72	1	TRNAE-CUC-2	NA	-148
NC_044232.2	8168031	8168315	285	*	Promoter	23	8168179	8168250	72	1	TRNAE-CUC-2	NA	0
NC_044232.2	8168315	8168337	23	*	Promoter	23	8168179	8168250	72	1	TRNAE-CUC-2	NA	136
NC_044234.2	625731	625884	154	*	Promoter	25	617343	625717	8375	2	ASH2L	XM_030290162.3	-14
NC_044234.2	3508137	3508199	63	*	Promoter	25	3502783	3508230	5448	2	PCYOX1	XM_030289956.3	31
NC_044234.2	3508199	3508444	246	*	Promoter	25	3502783	3508230	5448	2	PCYOX1	XM_030289956.3	0
NC_044234.2	3508444	3508454	11	*	Promoter	25	3508311	3508381	71	1	TRNAG-CCC-4	NA	133
NC_044236.2	7293524	7293629	106	*	Intron (XM_030290825.3/ZBTB16, intron 3 of 6)	27	7316520	7322650	6131	2	LOC100229133	XM_030290827.3	29021
NC_044236.2	7293629	7293709	81	*	Intron (XM_030290825.3/ZBTB16, intron 3 of 6)	27	7316520	7322650	6131	2	LOC100229133	XM_030290827.3	28941
NC_044236.2	7293709	7293768	60	*	Intron (XM_030290825.3/ZBTB16, intron 3 of 6)	27	7316520	7322650	6131	2	LOC100229133	XM_030290827.3	28882
NC_044236.2	7371811	7372071	261	*	Promoter	27	7372170	7412569	40400	1	KMT2A	XM_030290728.3	-99
NC_044236.2	7372071	7372228	158	*	Promoter	27	7372170	7412569	40400	1	KMT2A	XM_030290728.3	0
NC_044236.2	7372228	7372229	2	*	Promoter	27	7372170	7412569	40400	1	KMT2A	XM_030290730.3	58
NC_044237.2	1286234	1286257	24	*	Promoter	28	1286337	1286410	74	2	TRNAR-UCU-3	NA	153
NC_044237.2	1286257	1286543	287	*	Promoter	28	1286337	1286410	74	2	TRNAR-UCU-3	NA	0
NC_044237.2	1286543	1286544	2	*	Promoter	28	1286337	1286410	74	2	TRNAR-UCU-3	NA	-133
NC_044237.2	2194844	2194906	63	*	Promoter	28	2194937	2195008	72	2	TRNAM-CAU-9	NA	102
NC_044237.2	2194906	2195132	227	*	Promoter	28	2194937	2195008	72	2	TRNAM-CAU-9	NA	0
NC_044237.2	2195132	2195155	24	*	Promoter	28	2195233	2199443	4211	1	ILF2	XM_030291420.3	-78
NC_044237.2	2737532	2737724	193	*	Promoter	28	2733200	2737445	4246	2	VPS72	XM_030291443.3	-87
NC_044238.2	2914485	2914517	33	*	Promoter	29	2914568	2914640	73	1	TRNAK-UUU-3	NA	-51
NC_044238.2	2914517	2915012	496	*	Promoter	29	2914568	2914640	73	1	TRNAK-UUU-3	NA	0
NC_044238.2	2915012	2915036	25	*	Promoter	29	2914825	2914897	73	2	TRNAK-UUU-4	NA	-115
NC_044238.2	3249214	3249228	15	*	Promoter	29	3249269	3249340	72	2	TRNAW-CCA-4	NA	112
NC_044238.2	3249228	3249410	183	*	Promoter	29	3249269	3249340	72	2	TRNAW-CCA-4	NA	0
NC_044238.2	3249410	3249444	35	*	Promoter	29	3249269	3249340	72	2	TRNAW-CCA-4	NA	-70
NC_044239.2	913511	913512	2	*	Promoter	30	913648	913719	72	2	TRNAQ-UUG-2	NA	207
NC_044239.2	913512	913908	397	*	Promoter	30	913648	913719	72	2	TRNAQ-UUG-2	NA	0
NC_044239.2	913908	913920	13	*	Promoter	30	913648	913719	72	2	TRNAQ-UUG-2	NA	-189
NC_044239.2	1648457	1648488	32	*	Promoter	30	1648623	1648696	74	1	TRNAN-GUU-6	NA	-135
NC_044239.2	1648488	1648825	338	*	Promoter	30	1648623	1648696	74	1	TRNAN-GUU-6	NA	0
NC_044239.2	1648825	1648845	21	*	Promoter	30	1648623	1648696	74	1	TRNAN-GUU-6	NA	202
NC_044239.2	3249476	3249744	269	*	Promoter	30	3249535	3249606	72	1	TRNAC-GCA-8	NA	0
NC_044239.2	3315478	3315495	18	*	Promoter	30	3315608	3315679	72	1	TRNAC-GCA-9	NA	-113
NC_044239.2	3315495	3316093	599	*	Promoter	30	3316089	3321414	5326	1	RPL23	XM_030255937.3	0
NC_044239.2	3316093	3316096	4	*	Promoter	30	3316089	3321414	5326	1	RPL23	XM_030255937.3	4
NC_044239.2	3727813	3727867	55	*	Promoter	30	3725950	3727393	1444	2	HEXIM1	NM_001245403.1	-420
NC_044239.2	3727867	3728024	158	*	Promoter	30	3725950	3727393	1444	2	HEXIM1	NM_001245403.1	-474
NC_044239.2	3728024	3728056	33	*	Promoter	30	3725950	3727393	1444	2	HEXIM1	NM_001245403.1	-631
NC_044240.2	1317271	1317340	70	*	Promoter	31	1317335	1317408	74	1	TRNAN-GUU-7	NA	0
NC_044240.2	1317340	1317599	260	*	Promoter	31	1317335	1317408	74	1	TRNAN-GUU-7	NA	5
NC_044240.2	1317599	1317617	19	*	Promoter	31	1317688	1321551	3864	1	NDUFS7	NM_001245726.2	-71
NC_044240.2	1644895	1644900	6	*	Promoter	31	1645084	1645155	72	1	TRNAG-UCC-4	NA	-184
NC_044240.2	1644900	1645714	815	*	Promoter	31	1645608	1650292	4685	1	LOC115490841	XR_003956784.3	0
NC_044240.2	1645714	1645748	35	*	Promoter	31	1645608	1650292	4685	1	LOC115490841	XR_003956784.3	106
NC_044241.2	17994698	17994955	258	*	3' UTR	32	17982405	17995747	13343	1	LOC116808147	XM_041711244.1	12293
NC_044241.2	58210536	58210692	157	*	Intron (XM_041711439.1/LOC116807240, intron 9 of 44)	32	58182748	58223849	41102	2	LOC116807240	XM_041711439.1	13157
NC_044242.2	1728960	1728963	4	*	Promoter	33	1729067	1729148	82	2	TRNAS-CGA	NA	185
NC_044242.2	1728963	1729254	292	*	Promoter	33	1729067	1729148	82	2	TRNAS-CGA	NA	0
NC_044242.2	1729254	1729288	35	*	Promoter	33	1729067	1729148	82	2	TRNAS-CGA	NA	-106
NC_044243.2	1267289	1267466	178	*	Intron (XM_041711680.1/ATP13A1, intron 24 of 25)	34	1318943	1324207	5265	1	CHCHD5	XM_041711757.1	-51477
NC_045028.1	5114897	5114926	30	*	Distal Intergenic	35	5153071	5290813	137743	1	LOC116806866	XM_032744648.2	-38145
NC_045028.1	5114926	5115052	127	*	Distal Intergenic	35	5153071	5290813	137743	1	LOC116806866	XM_032744648.2	-38019
NC_045028.1	5115052	5115067	16	*	Distal Intergenic	35	5153071	5290813	137743	1	LOC116806866	XM_032744648.2	-38004
NC_045028.1	9079206	9079221	16	*	Distal Intergenic	35	8994139	8996842	2704	2	LOC121468373	XR_005978398.1	-82364
NC_045028.1	9079221	9079413	193	*	Distal Intergenic	35	8994139	8996842	2704	2	LOC121468373	XR_005978398.1	-82379
NC_045028.1	9079413	9079418	6	*	Distal Intergenic	35	8994139	8996842	2704	2	LOC121468373	XR_005978398.1	-82571
NC_045028.1	9717670	9717671	2	*	Distal Intergenic	35	9735077	9742560	7484	1	LOC116806863	XR_004365933.2	-17406
NC_045028.1	9717671	9717877	207	*	Distal Intergenic	35	9735077	9742560	7484	1	LOC116806863	XR_004365933.2	-17200
NC_045028.1	9717877	9717897	21	*	Distal Intergenic	35	9735077	9742560	7484	1	LOC116806863	XR_004365933.2	-17180
NC_045028.1	18602767	18602772	6	*	Distal Intergenic	35	18586041	18594301	8261	2	LOC115491281	XM_041711883.1	-8466
NC_045028.1	18602772	18603047	276	*	Distal Intergenic	35	18586041	18594301	8261	2	LOC115491281	XM_041711883.1	-8471
NC_045028.1	18603047	18603056	10	*	Distal Intergenic	35	18586041	18594301	8261	2	LOC115491281	XM_041711883.1	-8746
NC_054764.1	418277	418312	36	*	Promoter	37	418394	418467	74	2	TRNAT-AGU-3	NA	155
NC_054764.1	418312	418555	244	*	Promoter	37	418394	418467	74	2	TRNAT-AGU-3	NA	0
NC_054764.1	418555	418559	5	*	Promoter	37	418394	418467	74	2	TRNAT-AGU-3	NA	-88
NC_054764.1	967574	967769	196	*	3' UTR	37	958144	966531	8388	2	PHF23	XM_041712200.1	-1043
NC_054765.1	111191	111451	261	*	Promoter	38	111019	120013	8995	1	TMEM147	XM_041712433.1	172
NC_054766.1	717516	717544	29	*	Promoter	39	717906	718908	1003	1	LOC121468645	XR_005978510.1	-362
NC_054766.1	717544	717763	220	*	Promoter	39	717906	718908	1003	1	LOC121468645	XR_005978510.1	-143
NC_054766.1	717763	717780	18	*	Promoter	39	717906	718908	1003	1	LOC121468645	XR_005978510.1	-126
NC_054767.1	531089	531126	38	*	Promoter	40	531174	531245	72	1	TRNAE-CUC-3	NA	-48
NC_054767.1	531126	531276	151	*	Promoter	40	531174	531245	72	1	TRNAE-CUC-3	NA	0
NC_054767.1	531276	531287	12	*	Promoter	40	531174	531245	72	1	TRNAE-CUC-3	NA	102
NC_054767.1	532308	532497	190	*	Promoter	40	532359	532463	105	2	TRNAL-CAA-3	NA	0
NC_054767.1	564705	564738	34	*	Promoter	40	564598	564670	73	1	TRNAT-UGU-3	NA	107
NC_054767.1	564738	564958	221	*	Promoter	40	564855	564926	72	1	TRNAP-UGG-2	NA	0
NC_054767.1	564958	564967	10	*	Promoter	40	564855	564926	72	1	TRNAP-UGG-2	NA	103
NC_054767.1	565547	565705	159	*	Promoter	40	565608	565689	82	2	TRNAL-AAG-3	NA	0
NC_054769.1	267936	268109	174	*	Intron (XM_041713018.1/HSPBP1, intron 2 of 6)	42	258320	277766	19447	1	HSPBP1	XM_041713018.1	9616
NC_054769.1	641000	641220	221	*	Promoter	42	629274	641142	11869	2	TFPT	XM_041713057.1	0
NC_054769.1	1110563	1110604	42	*	Promoter	42	1110687	1110768	82	2	TRNAS-GCU-5	NA	164
NC_054769.1	1110604	1110871	268	*	Promoter	42	1110687	1110768	82	2	TRNAS-GCU-5	NA	0
NC_054769.1	1110871	1110880	10	*	Promoter	42	1110687	1110768	82	2	TRNAS-GCU-5	NA	-103
NC_054769.1	1112160	1112182	23	*	Promoter	42	1112298	1112371	74	1	TRNAT-AGU-4	NA	-116
NC_054769.1	1112182	1112758	577	*	Promoter	42	1112578	1112649	72	2	TRNAE-CUC-5	NA	0
NC_054769.1	1112758	1112768	11	*	Promoter	42	1112578	1112649	72	2	TRNAE-CUC-5	NA	-109
NC_054769.1	1596044	1596045	2	*	Promoter	42	1596132	1596204	73	1	TRNAK-UUU-5	NA	-87
NC_054769.1	1596045	1596410	366	*	Promoter	42	1596132	1596204	73	1	TRNAK-UUU-5	NA	0
NC_054769.1	1596410	1596418	9	*	Promoter	42	1596390	1596461	72	1	TRNAQ-CUG-9	NA	20
NW_024545398.1	22121	22423	303	*	Promoter	132	8984	22440	13457	2	LOC116806712	XM_041713322.1	17
NW_024545457.1	180518	180641	124	*	Distal Intergenic	174	187787	190978	3192	2	LOC121469060	XM_041713415.1	10337
NW_024545457.1	180879	181325	447	*	Distal Intergenic	174	187787	190978	3192	2	LOC121469060	XM_041713415.1	9653
NW_024545460.1	18086	18335	250	*	Promoter	177	18378	24847	6470	1	LOC121469091	XR_005978900.1	-43
