# Supplementary material for: CHIRP-Seq: FOXP2 transcriptional targets in zebra finch brain include numerous speech and language-related genes
Source: BMC Neurosci. 2025 Apr 25;26:29. doi: 10.1186/s12868-025-00948-6 (PMC12032786; doi:10.1186/s12868-025-00948-6)
Supplement: Supplementary file 5 — Supplementary material 5. [file 12868_2025_948_MOESM5_ESM.xlsx]

## Sheet: Adult Male
p_value	term_size	query_size	intersection_size	precision	recall	term_id	source	term_name	effective_domain_size	source_order	parents	evidence_codes	intersection
8.07777e-12	5746	493	216	0.438134	0.0375914	GO:0044260	GO:BP	cellular macromolecule metabolic process	21029	12711	c("GO:0043170", "GO:0044237")	IBA,IDA IBA IEA,IDA,IDA IEA,IEA,IDA IMP IBA IEA,IBA TAS IEA,ISS,IDA IMP IEA,IMP IBA IEA,IMP NAS,ISS IBA,IDA IBA IEA,ISS IEA,IDA IMP,IDA IMP ISS IBA TAS IEA,IEA,IDA IBA IEA,IEA,IDA IBA,IEA,IDA IEA,ISS IEA,IMP IBA TAS IEA,IDA IBA IEA,IDA IEA,IDA IMP ISS TAS IEA,IMP,ISS,IBA TAS IEA,IDA IMP TAS IEA,IDA TAS IEA,IBA IEA,ISS,IDA IMP,IEA,IBA,TAS IEA,IMP IEA,IMP IBA NAS IEA,IDA IBA IEA,IBA IEA,IDA IBA IEA…	SENP7,TIPRL,ATG3,CSTB,CHORDC1,SPRY2,MTRF1,FOXO1,STK24,DCUN1D2,IRS2,TBL1X,EIF2S3,DMD,BCOR,USP9X,CASK,TTC3,RCAN1,TAF10,ZC3HC1,KLHDC10,MKLN1,UPF2,PIM3,DUSP6,USP44,LTA4H,ATF4,JOSD1,FBXO7,BRAF,DCP1B,CREBL2,LRP6,ASB10,EXOG,PTPRN2,NRP1,PIK3R4,CDK13,PPP1R3G,F13A1,DAP,VIRMA,UBR5,FBXO32,MYC,ADGRB1,ARC,DNMT3A,ROCK2,EPHA7,FYN,NCOA7,RNF146,ARID4B,CCDC88A,CCT4,PKDCC,SUPT7L,INO80B,KDM3A,SEPSECS,ZAR1,FBXW7,SPINK…
7.76772e-09	5921	493	210	0.425963	0.035467	GO:0031323	GO:BP	regulation of cellular metabolic process	21029	8264	c("GO:0019222", "GO:0044237", "GO:0050794")	IDA IBA IEA,IDA IEA,IDA IMP IBA IEA,IEA,IEA,IDA IMP IBA IEA,TAS,IDA IMP ISS IBA IEA,ISS IBA IEA,IMP IBA IEA,IMP ISS NAS IEA,IDA IBA,IBA,ISS IEA,IDA IMP IEA,IDA TAS,IEA,IDA ISS IEA,IBA IEA,IEA,ISS IEA,IBA,IBA IEA,IPI,IEA,IMP,IDA,IDA IMP ISS IBA TAS NAS IC IEA,IDA IBA IEA,IDA IEA,IBA IEA,ISS IBA IEA,IDA IMP IBA IEA,IMP IEA,IDA,IDA IBA,IBA IEA,IBA,IDA IMP IBA,IMP IBA,IBA,IMP IBA IEA,IDA IBA IEA,NAS,…	TIPRL,CSTB,CREBZF,CHORDC1,TAF1D,SPRY2,MTRF1,FOXO1,PSPC1,DCUN1D2,IRS2,TBL1X,EIF2S3,DMD,BCOR,USP9X,CASK,ABCG1,BRWD1,RCAN1,MKLN1,CELF2,HBP1,SLC38A2,DUSP6,USP44,NFAM1,ATF4,FBXO7,BRAF,DCP1B,CREBL2,LRP6,NRP1,PIK3R4,CDK13,PPP1R3G,SALL3,BASP1,DAP,ZNF236,RMC1,SS18,ATP6V1H,VIRMA,TP53INP1,POLR2K,UBR5,TRPS1,MYC,ADGRB1,ARC,DNMT3A,TFAP2B,ROCK2,HMGN3,EPHA7,POU3F2,FYN,NCOA7,SOD2,ARID1B,ARID4B,CCDC88A,CCT4,SUPT7L…
1.82377e-08	4796	493	178	0.361055	0.0371143	GO:0044267	GO:BP	cellular protein metabolic process	21029	12715	c("GO:0019538", "GO:0044260")	IBA,IDA IBA IEA,IDA,IDA IEA,IEA,IDA IMP IBA IEA,IBA TAS IEA,ISS,IDA IMP IEA,IMP IBA IEA,ISS IBA,IDA IBA IEA,ISS IEA,IDA IMP,IDA IMP ISS IBA TAS IEA,IEA,IDA IBA IEA,IEA,IDA IBA,IEA,IDA IEA,IDA IBA IEA,IDA IEA,IDA IMP ISS TAS IEA,IMP,ISS,IBA TAS IEA,IDA IMP TAS IEA,IDA TAS IEA,IBA IEA,ISS,IDA IMP,IEA,TAS IEA,IMP IEA,IBA NAS IEA,IDA IBA IEA,IDA IBA IEA,IMP,IDA IMP IBA IEA,IDA IBA IEA,IDA NAS,ISS IEA…	SENP7,TIPRL,ATG3,CSTB,CHORDC1,SPRY2,MTRF1,FOXO1,STK24,DCUN1D2,TBL1X,EIF2S3,DMD,BCOR,USP9X,CASK,TTC3,RCAN1,TAF10,ZC3HC1,KLHDC10,PIM3,DUSP6,USP44,LTA4H,ATF4,JOSD1,FBXO7,BRAF,DCP1B,CREBL2,LRP6,ASB10,PTPRN2,NRP1,PIK3R4,CDK13,F13A1,DAP,UBR5,FBXO32,MYC,ADGRB1,DNMT3A,ROCK2,EPHA7,FYN,NCOA7,RNF146,ARID4B,CCDC88A,PKDCC,SUPT7L,KDM3A,SEPSECS,ZAR1,FBXW7,SPINK2,OSTC,TBCK,UBE2D3,MANBA,PRMT9,CCNA2,CAMK2D,MRPL1,C…
2.2269e-08	5529	493	197	0.399594	0.0356303	GO:0051171	GO:BP	regulation of nitrogen compound metabolic process	21029	15655	c("GO:0006807", "GO:0019222")	IDA IBA IEA,IDA IEA,IDA IMP IBA IEA,IEA,IEA,IDA IMP IBA IEA,TAS,IDA IMP ISS IBA IEA,ISS IBA IEA,IMP IBA IEA,IDA IBA,IBA,ISS IEA,IDA IMP IEA,IDA TAS,IEA,IDA,IBA IEA,IEA,IBA,IBA IEA,IPI,IEA,IMP,IDA,IDA IMP ISS IBA TAS NAS IC IEA,IEA,IDA IEA,IBA IEA,ISS IBA IEA,IDA IMP IBA IEA,IMP IEA,IDA IBA,IBA,IDA IMP IBA,IMP,IBA,IDA IBA IEA,IDA,IDA IBA IEA,TAS,IMP IBA,IDA IBA IEA,IDA IMP ISS IBA NAS IEA,ISS IEA,…	TIPRL,CSTB,CREBZF,CHORDC1,TAF1D,SPRY2,MTRF1,FOXO1,PSPC1,DCUN1D2,TBL1X,EIF2S3,DMD,BCOR,USP9X,CASK,ABCG1,BRWD1,RCAN1,CELF2,HBP1,SLC38A2,DUSP6,USP44,NFAM1,ATF4,FBXO7,BRAF,DCP1B,CREBL2,LRP6,NRP1,CDK13,SALL3,BASP1,DAP,ZNF236,SS18,VIRMA,TP53INP1,POLR2K,UBR5,TRPS1,MYC,ADGRB1,DNMT3A,TFAP2B,ROCK2,HMGN3,EPHA7,POU3F2,FYN,NCOA7,SOD2,ARID1B,ARID4B,CCDC88A,CCT4,SUPT7L,KDM3A,SEPSECS,STOX2,FBXW7,SPINK2,UBE2D3,MA…
2.25507e-08	5694	493	201	0.407708	0.0353003	GO:0080090	GO:BP	regulation of primary metabolic process	21029	20875	c("GO:0019222", "GO:0044238")	IDA IBA IEA,IDA IEA,IDA IMP IBA IEA,IEA,IEA,IDA IMP IBA IEA,TAS,IDA IMP ISS IBA IEA,ISS IBA IEA,IMP IBA IEA,IMP TAS NAS,IDA IBA,IBA,ISS IEA,IDA IMP IEA,IDA TAS,IEA,IDA ISS IEA,IBA IEA,IEA,IBA,IBA IEA,IPI,IEA,IMP,IEA,IDA,IDA IMP ISS IBA TAS NAS IC IEA,IEA,IDA IEA,IBA IEA,ISS IBA IEA,IDA IMP IBA IEA,IMP IEA,IDA,IDA IBA,IBA IEA,IBA,IDA IMP IBA,IMP,IBA,IDA IBA IEA,IDA,IDA IBA IEA,TAS,IMP IBA,IDA IBA …	TIPRL,CSTB,CREBZF,CHORDC1,TAF1D,SPRY2,MTRF1,FOXO1,PSPC1,DCUN1D2,IRS2,TBL1X,EIF2S3,DMD,BCOR,USP9X,CASK,ABCG1,BRWD1,RCAN1,CELF2,HBP1,SLC38A2,DUSP6,USP44,FMC1,NFAM1,ATF4,FBXO7,BRAF,DCP1B,CREBL2,LRP6,NRP1,PIK3R4,CDK13,PPP1R3G,SALL3,BASP1,DAP,ZNF236,SS18,VIRMA,TP53INP1,POLR2K,UBR5,TRPS1,MYC,ADGRB1,DNMT3A,TFAP2B,ROCK2,HMGN3,EPHA7,POU3F2,FYN,NCOA7,SOD2,ARID1B,ARID4B,CCDC88A,CCT4,SUPT7L,KDM3A,SEPSECS,STO…
6.4302e-08	5389	493	191	0.387424	0.0354426	GO:0019538	GO:BP	protein metabolic process	21029	6775	c("GO:0043170", "GO:0044238", "GO:1901564")	IBA IEA,IDA IBA IEA,IDA,IDA IEA,IEA,IDA IMP IBA IEA,IBA TAS IEA,IMP ISS,IDA IMP IEA,IMP IBA IEA,IMP ISS IBA,IDA IBA IEA,ISS IEA,IDA IMP,IDA IMP ISS IBA TAS IEA,IEA,IDA,IDA IMP IBA IEA,IDA IBA IEA,IEA,IDA IBA,IEA,IDA IEA,IDA IBA IEA,IDA IEA,IDA IMP ISS TAS IEA,IMP IEA,ISS,IBA TAS IEA,IDA IMP TAS IEA,IDA TAS IEA,IBA IEA,ISS,IDA IMP,IEA,TAS IEA,IMP IEA,IBA NAS IEA,IDA IBA IEA,IDA IBA IEA,IMP,IDA IMP…	SENP7,TIPRL,ATG3,CSTB,CHORDC1,SPRY2,MTRF1,FOXO1,STK24,DCUN1D2,TBL1X,EIF2S3,DMD,BCOR,USP9X,CASK,ABCG1,TMPRSS2,TTC3,RCAN1,TAF10,ZC3HC1,KLHDC10,PIM3,DUSP6,USP44,LTA4H,ATF4,JOSD1,FBXO7,BRAF,DCP1B,CREBL2,LRP6,ASB10,PTPRN2,NRP1,PIK3R4,CDK13,F13A1,DAP,UBR5,FBXO32,MYC,ADGRB1,DNMT3A,ROCK2,EPHA7,FYN,NCOA7,RNF146,ARID4B,CCDC88A,PKDCC,SUPT7L,KDM3A,SEPSECS,ZAR1,FBXW7,SPINK2,OSTC,TBCK,UBE2D3,MANBA,PRMT9,CCNA2,…
2.01701e-07	1852	493	87	0.176471	0.0469762	GO:0033554	GO:BP	cellular response to stress	21029	9528	c("GO:0006950", "GO:0051716")	IMP,ISS IEA,IDA ISS IEA,IMP IEA,IBA,TAS,IMP IEA,IDA IMP IGI ISS TAS IC IEA,IDA IMP IBA,IMP IEA,ISS IEA,IBA,IDA IBA,IEA,IDA IMP IBA IEA,IDA ISS IEA,IEA,IEA,ISS,ISS,IEA,IMP IEA,IEA,IDA ISS IEA,IEA,IEA,IC,IDA IBA IEA,IDA IEA,IEA,TAS,IMP,ISS IEA,IDA,ISS IEA,IMP IEA,IEA,ISS IEA,IEA,ISS,IDA IBA,IBA IEA,IEA,IEP,IBA,IEA,IBA IEA,IMP IBA IEA,IDA,IDA IBA IEA,IDA IEA,IDA IMP IEA,IEA,IBA,IDA IMP,IDA,IMP IEA,I…	TIPRL,CHORDC1,FOXO1,STK24,KLHDC10,SEMA3A,SLC38A2,ATF4,FBXO7,BRAF,PIK3R4,PDIA4,DAP,TP53INP1,UBR5,MYC,GRINA,DNMT3A,ROCK2,FYN,NCOA7,SOD2,INO80B,FBXW7,UBE2D3,CCNA2,TAF9B,CUL4B,NONO,FOXO4,IGHMBP2,KMT5B,NR1H3,ZFYVE1,SPRED1,NRDE2,PSMA3,DDIT4,PTEN,PAX2,HIF1AN,MSH4,INO80D,BMPR2,HSPD1,EPC2,PRDX1,TRIP12,POLG,IGF1R,MORF4L1,FBXO31,KCNMB1,HSPA9,HDAC3,CREBRF,AP5Z1,GFER,MORC2,FICD,ATP2A2,FUS,TSC1,NOTCH1,SEC16A,H…
1.3315e-06	3017	493	120	0.243408	0.0397746	GO:0065009	GO:BP	regulation of molecular function	21029	18630	GO:0065007	IDA IBA IEA,IDA IEA,IDA IBA,IDA,IEA,IBA IEA,IMP,IEA,IBA,ISS IEA,ISS IEA,IEA,IEA,IEA,IMP,IDA,IEA,IEA,IDA IMP IBA,IEA,TAS IEA,IEA,IDA,IEA,IMP,IBA,IEA,IEA,IDA ISS IEA,IBA IEA,IMP IGI ISS,IEA,ISS IBA IEA,ISS,ISS,IEA,IMP,IDA ISS,IMP,IBA IEA,IDA IEA,IBA IEA,IBA,IBA,IDA TAS,IBA,IBA,IBA,IEA,IDA,IEA,IMP TAS,IDA,ISS IEA,IDA,IMP,IEA,IDA IMP IEA,IMP,IDA,IDA IEA,IEA,IEA,IDA,IEA,IEA,IEA,IEA,IDA,IDA,IBA,IBA,IDA…	TIPRL,CSTB,TCAF2,CREBZF,CHORDC1,SPRY2,MITD1,RASA3,DCUN1D2,IRS2,DMD,RCAN1,IFNGR2,TAF10,USP44,NFAM1,FBXO7,DCP1B,LRP6,ALS2CL,NRP1,RAPGEF5,PIK3R4,PPP1R3G,DAP,DLGAP1,ATP6V1H,TMEM64,MYC,ARC,ROCK2,SMAP1,EPHA7,FYN,SERINC1,SOD2,AFDN,CCDC88A,CCT4,TBC1D1,FBXW7,SPINK2,TBCK,CCNA2,CAMK2D,CCNG2,CCNI,SPRY3,RAB3IL1,LRRC55,KCNC1,NR1H3,SPRED1,RALGAPA1,WARS1,PSMA3,CWF19L1,PTEN,WAPL,PAX2,NEUROD1,EEF1B2,BMPR2,HSPD1,ZE…
3.94197e-06	5561	493	188	0.381339	0.0338069	GO:0048522	GO:BP	positive regulation of cellular process	21029	14858	c("GO:0009987", "GO:0048518", "GO:0050794")	IMP IGI,IDA IMP IBA,IBA,IMP IEA,IDA IMP IEA,IEA,IMP IBA IEA,IMP ISS NAS IEA,IDA IMP,IMP,IBA,IMP ISS IEA,IDA,IEA,IDA,IEA,IBA,IBA TAS IEA,IPI,IDA IBA IEA,ISS IEA,IDA IMP ISS TAS NAS IC IEA,IDA IBA IEA,IDA IEA,IBA IEA,ISS,IDA IMP,IDA IMP ISS TAS IEA,IMP IBA,IDA,IBA TAS,IEA,IMP,IDA IBA IEA,ISS IEA,IDA IMP IBA IEA,IMP,IDA IMP ISS IBA NAS IEA,IMP ISS IEA,ISS IBA TAS IEA,IEA,IDA IMP IEA,IMP ISS IEA,IEA,…	PHLDB2,TCAF2,AAMDC,SPRY2,FOXO1,STK24,DCUN1D2,IRS2,TBL1X,FRMPD4,EIF2S3,DMD,USP9X,CASK,ABCG1,IFNGR2,KLHDC10,SEMA3A,SLC38A2,DUSP6,NFAM1,ATF4,FBXO7,BRAF,DCP1B,CREBL2,LRP6,NRP1,JCAD,PIK3R4,CDK13,PPP1R3G,DAP,SS18,TMEM64,TP53INP1,UBR5,MYC,ADGRB1,ARC,DNMT3A,TFAP2B,ROCK2,SMAP1,HMGN3,EPHA7,POU3F2,FYN,NCOA7,RNF146,SOD2,ARID1B,ARID4B,AFDN,CCDC88A,CCT4,PKDCC,SUPT7L,KDM3A,EVC,STOX2,FBXW7,UBE2D3,SCOC,MAML3,CCNA…
5.42135e-06	6326	493	207	0.419878	0.0327221	GO:0032502	GO:BP	developmental process	21029	8814	GO:0008150	IEA,IMP IGI,HEP,IMP IBA IEA,IBA,IMP ISS IBA IEA,ISS IEA,IMP IEA,IBA IEA,IEA,IMP ISS IBA NAS IEA,IMP IEA,IMP,TAS,IMP IBA,IEA,IEA,ISS IEA,IEA,IDA IMP ISS IBA TAS IEA,IEA,IMP,IBA IEA,IEA,ISS IEA,IEA,IDA ISS IEA,IMP IEA,IEA,TAS IEA,ISS IEA,IDA ISS IBA TAS IC,IMP ISS TAS NAS IEA,IMP IBA IEA,NAS,ISS IEA,IMP TAS IEA,HEP ISS IEA,IEA,IEA,IEP IBA TAS,ISS IEA,IEA,ISS,IBA,IMP ISS,IMP ISS IEA,IDA ISS TAS IEA,…	ND4,PHLDB2,ATP5PF,RELT,AAMDC,SPRY2,FOXO1,STK24,OCA2,IRS2,DMD,BCOR,USP9X,ABCG1,BRWD1,RCAN1,TAF10,MKLN1,UPF2,SEMA3A,SLC38A2,PPFIA2,DUSP6,LTA4H,NFAM1,ACO2,ATF4,FBXO7,RTCB,BRAF,CREBL2,LRP6,NRP1,JCAD,RAPGEF5,SNX10,CDK13,BASP1,ANKS6,SS18,TPD52,TMEM64,TP53INP1,CFAP418,SYBU,TRPS1,MYC,ADGRB1,ARC,EPPK1,DNMT3A,TFAP2B,SF3B6,ROCK2,SNTG2,SMAP1,EPHA7,POU3F2,FYN,SOD2,ARID1B,ARID4B,DACT2,AFDN,CCDC88A,PKDCC,LZTS3,…
5.67434e-06	3856	493	141	0.286004	0.0365664	GO:0043412	GO:BP	macromolecule modification	21029	12313	GO:0043170	IBA,IDA IBA IEA,IDA,IEA,IDA IMP IBA IEA,ISS,IDA IMP IEA,IMP IBA IEA,IBA,ISS IEA,IDA IMP,IDA IMP ISS IBA TAS IEA,IEA,IDA IEA,IEA,IDA IBA,IEA,IEA,IDA IBA IEA,IDA IEA,IDA IMP TAS IEA,IBA TAS IEA,IDA IMP IEA,IDA TAS IEA,ISS,IDA IMP,IEA,TAS IEA,IMP IEA,IBA NAS IEA,IDA IBA IEA,IDA IBA IEA,IDA IMP,IDA IMP IBA IEA,IDA IBA IEA,IMP,ISS IEA,IDA IMP IEA,IDA IMP IGI ISS IBA TAS IEA,IDA ISS IEA,IMP ISS TAS NAS…	SENP7,TIPRL,ATG3,CHORDC1,SPRY2,FOXO1,STK24,DCUN1D2,TBL1X,DMD,BCOR,USP9X,CASK,TTC3,RCAN1,TAF10,ZC3HC1,KLHDC10,PIM3,DUSP6,USP44,JOSD1,FBXO7,BRAF,CREBL2,LRP6,ASB10,PTPRN2,NRP1,PIK3R4,CDK13,F13A1,VIRMA,UBR5,FBXO32,MYC,ADGRB1,DNMT3A,ROCK2,EPHA7,FYN,NCOA7,RNF146,ARID4B,CCDC88A,PKDCC,SUPT7L,KDM3A,FBXW7,GAR1,OSTC,TBCK,UBE2D3,MANBA,PRMT9,CCNA2,CAMK2D,CCNG2,CCNI,TRMT12,CUL4B,SPRY3,KMT5B,SPRED1,FBXO33,WARS1…
5.67434e-06	6338	493	207	0.419878	0.0326601	GO:1901564	GO:BP	organonitrogen compound metabolic process	21029	24856	c("GO:0006807", "GO:0071704")	IBA IEA,IDA IEA,IDA IBA IEA,IDA,IDA IEA,IEA,IDA IMP IBA IEA,IBA TAS IEA,IMP ISS,IDA IMP IEA,IMP IBA IEA,IMP ISS IBA,IDA IBA IEA,IDA ISS IEA,IDA IMP,IDA IMP ISS IBA TAS IEA,IEA,IDA IMP IBA IC IEA,IDA,IDA IMP IBA IEA,IDA IBA IEA,IEA,IDA IBA,IEA,IDA IEA,IDA IBA IEA,IDA IEA,IDA IMP ISS TAS IEA,IDA IMP IBA IEA,IDA ISS,IBA TAS IEA,IDA IMP TAS IEA,IDA TAS IEA,IBA IEA,ISS,IDA IMP,IEA,TAS IEA,IMP IEA,IBA …	SENP7,ATP5PF,TIPRL,ATG3,CSTB,CHORDC1,SPRY2,MTRF1,FOXO1,STK24,DCUN1D2,TBL1X,EIF2S3,DMD,BCOR,USP9X,CASK,PDXK,ABCG1,TMPRSS2,TTC3,RCAN1,TAF10,ZC3HC1,KLHDC10,PIM3,DUSP6,USP44,LTA4H,ATF4,JOSD1,FBXO7,BRAF,DCP1B,CREBL2,LRP6,ASB10,PTPRN2,NRP1,PIK3R4,CDK13,F13A1,DAP,UBR5,FBXO32,MYC,ADGRB1,DNMT3A,ROCK2,EPHA7,FYN,SERINC1,NCOA7,RNF146,SOD2,ARID4B,CCDC88A,PKDCC,SUPT7L,KDM3A,SEPSECS,ZAR1,FBXW7,SPINK2,OSTC,TBCK,…
6.20675e-06	4784	493	166	0.336714	0.034699	GO:0048731	GO:BP	system development	21029	15045	c("GO:0007275", "GO:0048856")	IEA,IMP,HEP,IMP IBA IEA,IMP ISS IBA IEA,IEA,IMP IEA,IEA,IMP IBA NAS IEA,IMP,IMP,IEA,IEA,IEA,IDA IMP ISS IBA TAS IEA,IEA,IMP,IBA IEA,IEA,ISS IEA,IEA,ISS IEA,IMP IEA,IEA,TAS IEA,IDA ISS TAS IC,IMP ISS TAS NAS IEA,IMP IBA IEA,NAS,ISS IEA,IMP,HEP ISS IEA,IEA,IEP IBA,IEA,ISS,IBA,IMP ISS,IMP ISS IEA,IDA TAS IEA,ISS TAS IEA,IEA,IEP ISS IEA,IMP ISS,TAS,IEA,ISS IBA IEA,ISS IEA,TAS IEA,IDA IEA,IEA,IEA,ISS …	ND4,PHLDB2,ATP5PF,RELT,SPRY2,FOXO1,STK24,IRS2,DMD,BCOR,USP9X,RCAN1,TAF10,UPF2,SEMA3A,SLC38A2,PPFIA2,DUSP6,LTA4H,NFAM1,ACO2,ATF4,FBXO7,RTCB,BRAF,LRP6,NRP1,JCAD,RAPGEF5,SNX10,CDK13,BASP1,ANKS6,TPD52,TMEM64,CFAP418,SYBU,TRPS1,MYC,ADGRB1,ARC,DNMT3A,TFAP2B,ROCK2,SNTG2,SMAP1,EPHA7,POU3F2,FYN,SOD2,ARID1B,ARID4B,DACT2,CCDC88A,PKDCC,LZTS3,EVC,STOX2,TMEM131L,FBXW7,CCNA2,ITM2A,EFNB1,CUL4B,SPRY3,UPRT,COX7B,F…
7.54607e-06	5718	493	190	0.385396	0.0332284	GO:0048856	GO:BP	anatomical structure development	21029	15160	GO:0032502	IEA,IMP IGI,HEP,IMP IBA IEA,IMP ISS IBA IEA,IEA,IMP IEA,IEA,IEA,IMP ISS IBA NAS IEA,IMP IEA,IMP,IMP IBA,IEA,IEA,ISS IEA,IEA,IDA IMP ISS IBA TAS IEA,IEA,IMP,IBA IEA,IEA,ISS IEA,IEA,ISS IEA,IMP IEA,IEA,TAS IEA,IDA ISS IBA TAS IC,IMP ISS TAS NAS IEA,IMP IBA IEA,NAS,ISS IEA,IMP TAS,HEP ISS IEA,IEA,IEA,IEP IBA TAS,IEA,ISS,IBA,IMP ISS,IMP ISS IEA,IDA ISS TAS IEA,IMP ISS TAS IEA,ISS,IEA,IEP ISS IBA IEA,…	ND4,PHLDB2,ATP5PF,RELT,SPRY2,FOXO1,STK24,OCA2,IRS2,DMD,BCOR,USP9X,BRWD1,RCAN1,TAF10,MKLN1,UPF2,SEMA3A,SLC38A2,PPFIA2,DUSP6,LTA4H,NFAM1,ACO2,ATF4,FBXO7,RTCB,BRAF,LRP6,NRP1,JCAD,RAPGEF5,SNX10,CDK13,BASP1,ANKS6,SS18,TPD52,TMEM64,CFAP418,SYBU,TRPS1,MYC,ADGRB1,ARC,EPPK1,DNMT3A,TFAP2B,SF3B6,ROCK2,SNTG2,SMAP1,EPHA7,POU3F2,FYN,SOD2,ARID1B,ARID4B,DACT2,AFDN,CCDC88A,PKDCC,LZTS3,KDM3A,EVC,STOX2,TMEM131L,FBX…
7.54607e-06	3176	493	121	0.245436	0.0380982	GO:0031325	GO:BP	positive regulation of cellular metabolic process	21029	8266	c("GO:0009893", "GO:0031323", "GO:0044237", "GO:0048522")	IMP IEA,IDA IMP IEA,IMP IBA IEA,IMP NAS,IDA,IBA,IDA,IEA,IDA,IPI,IDA IMP ISS TAS NAS IC IEA,IDA IBA IEA,IDA IEA,IBA IEA,ISS,IDA IMP,IMP IEA,IDA,IBA,IEA,IMP,IDA IBA IEA,IDA IMP IBA,IDA IMP ISS NAS IEA,IMP,IDA IMP IEA,IMP ISS,IEA,IBA IEA,ISS IEA,ISS IEA,IDA,IEA,IBA,IEA,IDA ISS,IMP,IEA,IMP IEA,IBA,IDA IMP IEA,IDA,IDA IBA IEA,IEA,IDA IEA,ISS IBA,IMP ISS IEA,IDA IMP IBA TAS IEA,IBA,IDA IEA,IDA IEA,IDA …	SPRY2,FOXO1,DCUN1D2,IRS2,TBL1X,EIF2S3,USP9X,CASK,ABCG1,SLC38A2,ATF4,FBXO7,BRAF,DCP1B,CREBL2,LRP6,NRP1,PIK3R4,CDK13,PPP1R3G,DAP,SS18,TP53INP1,MYC,ADGRB1,TFAP2B,ROCK2,HMGN3,EPHA7,POU3F2,FYN,NCOA7,SOD2,ARID1B,ARID4B,CCDC88A,CCT4,SUPT7L,KDM3A,STOX2,FBXW7,SCOC,MAML3,CCNA2,FOXO4,BTBD10,KMT5B,NR1H3,FBXO33,PTEN,ZMIZ1,KAT6B,PAX2,METTL5,NEUROD1,BMPR2,HSPD1,WDR75,ZEB2,ZNF281,RXRG,ATG16L1,PCOLCE2,TRIP4,TCF12…
7.54607e-06	2493	493	101	0.204868	0.0405134	GO:0031324	GO:BP	negative regulation of cellular metabolic process	21029	8265	c("GO:0009892", "GO:0031323", "GO:0044237", "GO:0048523")	IDA,IDA IEA,IMP,IEA,IDA IBA IEA,ISS,ISS IEA,ISS IEA,IDA,ISS IEA,IDA IMP IEA,TAS,IEA,IMP,ISS IEA,IEA,IBA IEA,IDA IMP,IDA IMP IBA,IMP IBA,IMP IBA,IDA,IDA IMP IEA,ISS IEA,IMP IC IEA,IDA,IMP IGI ISS,ISS IEA,IEA,IEA,ISS,IBA IEA,TAS,IBA,IMP,IBA,ISS IEA,ISS IBA IEA,IMP,IDA IMP IEA,ISS IBA IEA,IMP,IDA,IEA,ISS IEA,IDA IMP ISS IEA,IMP,IDA IBA,IDA IMP,IDA IBA,IMP,IDA IMP IEA,IDA IMP,IMP IBA,IDA,IDA IBA IEA,…	TIPRL,CSTB,CREBZF,CHORDC1,SPRY2,FOXO1,PSPC1,IRS2,TBL1X,DMD,BCOR,USP9X,DUSP6,USP44,ATF4,FBXO7,DCP1B,LRP6,BASP1,DAP,UBR5,TRPS1,MYC,ADGRB1,DNMT3A,TFAP2B,ROCK2,FYN,NCOA7,KDM3A,FBXW7,SPINK2,UBE2D3,ITM2A,TAF9B,SPRY3,NONO,NR1H3,CDAN1,SPRED1,CIPC,NRDE2,WARS1,ZBTB42,DDIT4,PTEN,WAPL,KAT6B,PAX2,HIF1AN,BMPR2,ZEB2,ZNF281,TRIP12,EIF4A2,NR2F2,MEF2A,DCP1A,RAF1,IRF1,HDAC3,SPOCK1,CREBRF,GLIS2,BCR,USP30,FUS,TTF1,TS…
9.63769e-06	648	493	40	0.0811359	0.0617284	GO:0080135	GO:BP	regulation of cellular response to stress	21029	20895	c("GO:0033554", "GO:0050794", "GO:0080134")	ISS IEA,IDA,IMP IEA,IBA,TAS,IMP,IGI IEA,IDA IMP IBA,IEA,IMP IBA,IDA ISS,IEA,ISS,ISS,IEA,IMP,IDA ISS IEA,IC,IDA,IMP,ISS IEA,ISS IEA,IEA,IEA,IMP IBA,IDA IBA IEA,IMP,IDA,IEA,IDA,IDA,IEA,ISS TAS,IEA,IEA,IBA,ISS IEA,IMP,IMP,ISS	CHORDC1,FOXO1,STK24,KLHDC10,SEMA3A,SLC38A2,ATF4,FBXO7,BRAF,UBR5,MYC,GRINA,ROCK2,FYN,NCOA7,SOD2,FBXW7,TAF9B,NONO,KMT5B,NR1H3,SPRED1,PTEN,PRDX1,TRIP12,IGF1R,HDAC3,CREBRF,GFER,FICD,FUS,TSC1,HSPA5,RECQL5,PAFAH1B1,DUSP15,GPR37L1,TMEM161A,UBQLN1,PRMT1
1.14423e-05	5114	493	173	0.350913	0.0338287	GO:0007275	GO:BP	multicellular organism development	21029	3168	c("GO:0032501", "GO:0048856")	IEA,IMP IGI,HEP,IMP IBA IEA,IMP ISS IBA IEA,IEA,IMP IEA,IEA,IMP IBA NAS IEA,IMP IEA,IMP,IEA,IEA,IEA,IDA IMP ISS IBA TAS IEA,IEA,IMP,IBA IEA,IEA,ISS IEA,IEA,ISS IEA,IMP IEA,IEA,TAS IEA,IDA ISS IBA TAS IC,IMP ISS TAS NAS IEA,IMP IBA IEA,NAS,ISS IEA,IMP TAS,HEP ISS IEA,IEA,IEP IBA,IEA,ISS,IBA,IMP ISS,IMP ISS IEA,IDA TAS IEA,ISS TAS IEA,IEA,IEP ISS IEA,IEA,IMP IGI ISS IBA,TAS,IEA,ISS IBA IEA,ISS IEA,…	ND4,PHLDB2,ATP5PF,RELT,SPRY2,FOXO1,STK24,IRS2,DMD,BCOR,USP9X,RCAN1,TAF10,UPF2,SEMA3A,SLC38A2,PPFIA2,DUSP6,LTA4H,NFAM1,ACO2,ATF4,FBXO7,RTCB,BRAF,LRP6,NRP1,JCAD,RAPGEF5,SNX10,CDK13,BASP1,ANKS6,TPD52,TMEM64,CFAP418,SYBU,TRPS1,MYC,ADGRB1,ARC,DNMT3A,TFAP2B,SF3B6,ROCK2,SNTG2,SMAP1,EPHA7,POU3F2,FYN,SOD2,ARID1B,ARID4B,DACT2,CCDC88A,PKDCC,LZTS3,EVC,STOX2,TMEM131L,FBXW7,CCNA2,ITM2A,EFNB1,CUL4B,SPRY3,UPRT,C…
1.14423e-05	1364	493	65	0.131846	0.047654	GO:0030182	GO:BP	neuron differentiation	21029	7736	c("GO:0030154", "GO:0048699")	IMP IEA,IMP IBA IEA,IMP,IDA IMP ISS IBA TAS IEA,IMP,IEA,IMP,IEA,ISS TAS,ISS TAS NAS IEA,ISS,TAS,ISS TAS IEA,IEA,IBA IEA,ISS IEA,TAS IEA,IEA,ISS,ISS IBA,IBA IEA,IEA,ISS IEA,IEA,ISS,ISS,ISS IEA,IMP,TAS,ISS IBA IEA,IEA,IEA,IBA,IEA,IEA,IMP,IEA,IEA,ISS,IMP IEA,IEA,IMP ISS IBA,IEA,IDA ISS,IEA,ISS IEA,ISS,IEA,IBA IEA,IEA,ISS IEA,IEA,IMP IEA,IMP IEA,ISS IEA,IEA,IEA,IEA,IEA,IMP IBA IEA,IEA,IEA,IEA,IEA,IMP	STK24,DMD,USP9X,SEMA3A,PPFIA2,ATF4,FBXO7,BRAF,LRP6,NRP1,CFAP418,ADGRB1,ARC,DNMT3A,EPHA7,POU3F2,FYN,SOD2,CCDC88A,LZTS3,EFNB1,CUL4B,SPRY3,FLRT2,MDGA2,DDIT4,PTEN,ZMIZ1,PAX2,NEUROD1,BMPR2,RNF220,LAMC2,RXRG,SCYL3,HS6ST1,TCF12,IGF1R,MEF2A,RAB11A,FBXO31,TUBB3,IST1,SPOCK1,CYFIP2,YWHAH,FZD10,TSC1,NOTCH1,HSPA5,SOX9,SPAG9,PAFAH1B1,UBB,ZNF335,RERE,MUL1,DPYSL2,GPR37L1,SRCIN1,PTCH1,NR2F1,CARM1,CAMSAP3,PRMT1
1.24753e-05	2428	493	98	0.198783	0.0403624	GO:0007399	GO:BP	nervous system development	21029	3278	GO:0048731	IEA,HEP,IMP IEA,IEA,IMP IBA IEA,IMP,IDA IMP ISS IBA TAS IEA,IEA,IMP,IEA,IMP,IEA,ISS TAS,ISS TAS NAS IEA,NAS,HEP,ISS,IBA,IEA,TAS IEA,ISS TAS IEA,IEA,ISS IEA,TAS,ISS IBA IEA,ISS IEA,TAS IEA,IEA,IEA,ISS IEA,ISS IBA,IBA IEA,IEA,ISS IEA,IMP,IEA,IEA,ISS,ISS,ISS IEA,IMP,ISS TAS,ISS IBA TAS IEA,IEA,NAS,IMP,IEA,IBA,IEA,IEA,IMP,IEA,IEA,IEA,ISS IEA,IMP IEA,IEA,IDA IMP ISS IBA,IEA,IBA IEA,IDA ISS NAS,IEA,IBA…	ND4,ATP5PF,STK24,IRS2,DMD,USP9X,SEMA3A,SLC38A2,PPFIA2,ATF4,FBXO7,BRAF,LRP6,NRP1,RAPGEF5,BASP1,CFAP418,SYBU,MYC,ADGRB1,ARC,DNMT3A,TFAP2B,SNTG2,EPHA7,POU3F2,FYN,SOD2,ARID1B,CCDC88A,LZTS3,EFNB1,CUL4B,SPRY3,COX7B,KCNC1,FLRT2,MDGA2,DDIT4,PTEN,ZMIZ1,PAX2,NEUROD1,BMPR2,ZEB2,MBD5,RNF220,LAMC2,RXRG,SCYL3,HS6ST1,TCF12,NR2F2,IGF1R,MEF2A,RAB11A,FBXO31,TUBB3,IST1,BSN,SPOCK1,CYFIP2,RBFOX1,GLIS2,BCR,YWHAH,FZD10…
1.33043e-05	6094	493	198	0.401623	0.032491	GO:0048518	GO:BP	positive regulation of biological process	21029	14854	c("GO:0008150", "GO:0050789")	IMP IGI,IDA IMP IBA,IBA,IMP IEA,IDA IMP IEA,IDA,IEA,IMP IBA IEA,IMP ISS NAS IEA,IDA IMP,IMP,IBA,IMP ISS IEA,IDA,IEA,IDA ISS IEA,IDA,IEA,IBA,IBA TAS IEA,IPI,IDA IBA IEA,ISS IBA NAS IEA,IDA IMP ISS TAS NAS IC IEA,IDA IBA IEA,IDA IMP IEA,IBA IEA,ISS,IDA IMP,IDA IMP ISS TAS IEA,IMP IBA IEA,IDA,IBA TAS,IEA,ISS,IMP,IDA IBA IEA,ISS IEA,IDA IMP IBA IEA,IDA IMP,IDA IMP IGI ISS IBA NAS IEA,IMP ISS IEA,ISS …	PHLDB2,TCAF2,AAMDC,SPRY2,FOXO1,PSPC1,STK24,DCUN1D2,IRS2,TBL1X,FRMPD4,EIF2S3,DMD,USP9X,CASK,ABCG1,TMPRSS2,IFNGR2,KLHDC10,SEMA3A,SLC38A2,DUSP6,NFAM1,ATF4,FBXO7,BRAF,DCP1B,CREBL2,LRP6,NRP1,JCAD,PIK3R4,CDK13,PPP1R3G,BASP1,DAP,SS18,TMEM64,TP53INP1,UBR5,MYC,ADGRB1,ARC,DNMT3A,TFAP2B,ROCK2,SMAP1,HMGN3,EPHA7,POU3F2,FYN,NCOA7,RNF146,SOD2,ARID1B,ARID4B,AFDN,CCDC88A,CCT4,PKDCC,SUPT7L,KDM3A,EVC,STOX2,FBXW7,UB…
1.39555e-05	2472	493	99	0.200811	0.0400485	GO:0051246	GO:BP	regulation of protein metabolic process	21029	15716	c("GO:0019538", "GO:0051171", "GO:0060255", "GO:0080090")	IDA IBA IEA,IDA IEA,IEA,IDA IMP IBA IEA,TAS,IMP,IMP IBA IEA,IBA,ISS IEA,IMP,IDA,IEA,IEA,IMP,ISS,IEA,IDA IEA,IBA IEA,ISS,IDA IMP,IMP IEA,IMP,IMP IBA,IDA NAS,ISS IEA,IMP IGI ISS,IDA ISS IEA,ISS IEA,IEA,IDA ISS,IEA,ISS IBA IEA,IDA IMP IEA,IBA IEA,IBA,TAS,IBA,IBA,IBA,IEA,IBA,IMP IEA,IDA IMP ISS IEA,IBA,IDA,IMP,ISS,IDA IMP ISS IEA,IDA,IDA,IMP IEA,IMP IEA,IDA,IMP IBA,IEA,TAS,IBA,IDA,IBA,IDA,IBA IEA,IDA…	TIPRL,CSTB,CHORDC1,SPRY2,MTRF1,FOXO1,DCUN1D2,EIF2S3,DMD,BCOR,ABCG1,RCAN1,DUSP6,USP44,ATF4,FBXO7,BRAF,DCP1B,CREBL2,LRP6,NRP1,DAP,UBR5,MYC,ADGRB1,ROCK2,EPHA7,FYN,NCOA7,CCDC88A,KDM3A,SEPSECS,FBXW7,SPINK2,CCNA2,CAMK2D,CCNG2,CCNI,ITM2A,CUL4B,SPRY3,NR1H3,SPRED1,FBXO33,WARS1,PSMA3,DDIT4,PTEN,ZMIZ1,PAX2,METTL5,BMPR2,HSPD1,TRIP12,PCOLCE2,EIF4A2,SECISBP2L,NR2F2,UACA,IST1,DCP1A,RAF1,HDAC3,SPOCK1,CYFIP2,CREB…
1.47768e-05	7219	493	226	0.458418	0.0313063	GO:0019222	GO:BP	regulation of metabolic process	21029	6480	c("GO:0008152", "GO:0050789")	IDA IBA IEA,IDA IEA,IDA IMP IEP IBA IEA,IEA,IEA,IDA IMP IBA IEA,TAS,IDA IMP ISS IBA IEA,ISS IBA IEA,IMP IBA IEA,IMP ISS TAS NAS IEA,IDA IBA,IBA,ISS IEA,IDA IMP IEA,IDA TAS,IEA,IDA ISS IEA,IBA IEA,IEA,IEA,ISS IEA,IBA,IMP IBA TAS IEA,IBA IEA,IPI,IEA,IMP,IEA,IDA NAS IEA,IDA IMP ISS IBA TAS NAS IC IEA,IDA IBA IEA,IDA IMP IEA,IBA IEA,ISS IBA IEA,IDA IMP IBA IEA,IMP IEA,IDA,IDA IBA,IBA IEA,IBA,IDA IMP …	TIPRL,CSTB,CREBZF,CHORDC1,TAF1D,SPRY2,MTRF1,FOXO1,PSPC1,DCUN1D2,IRS2,TBL1X,EIF2S3,DMD,BCOR,USP9X,CASK,ABCG1,BRWD1,RCAN1,TAF10,MKLN1,CELF2,UPF2,HBP1,SLC38A2,DUSP6,USP44,FMC1,NFAM1,ATF4,FBXO7,BRAF,DCP1B,CREBL2,LRP6,NRP1,PIK3R4,CDK13,PPP1R3G,SALL3,BASP1,DAP,ZNF236,RMC1,SS18,ATP6V1H,VIRMA,TP53INP1,POLR2K,UBR5,TRPS1,MYC,ADGRB1,ARC,DNMT3A,TFAP2B,ROCK2,HMGN3,EPHA7,POU3F2,FYN,NCOA7,SOD2,ARID1B,ARID4B,AFD…
1.62087e-05	6710	493	213	0.432049	0.0317437	GO:0060255	GO:BP	regulation of macromolecule metabolic process	21029	17047	c("GO:0019222", "GO:0043170")	IDA IBA IEA,IDA IEA,IDA IMP IEP IBA IEA,IEA,IEA,IDA IMP IBA IEA,TAS,IDA IMP ISS IBA IEA,ISS IBA IEA,IMP IBA IEA,IMP NAS,IDA IBA,IBA,ISS IEA,IDA IMP IEA,IDA TAS,IEA,IDA,IBA IEA,IEA,IEA,ISS IEA,IBA,IMP IBA TAS IEA,IBA IEA,IPI,IEA,IMP,IDA NAS IEA,IDA IMP ISS IBA TAS NAS IC IEA,IEA,IDA IMP IEA,IBA IEA,ISS IBA IEA,IDA IMP IBA IEA,IMP IEA,IDA IBA,IBA IEA,IBA,IDA IMP IBA,IMP,IBA,IDA IBA IEA,IDA,IDA IBA …	TIPRL,CSTB,CREBZF,CHORDC1,TAF1D,SPRY2,MTRF1,FOXO1,PSPC1,DCUN1D2,IRS2,TBL1X,EIF2S3,DMD,BCOR,USP9X,CASK,ABCG1,BRWD1,RCAN1,TAF10,MKLN1,CELF2,UPF2,HBP1,SLC38A2,DUSP6,USP44,NFAM1,ATF4,FBXO7,BRAF,DCP1B,CREBL2,LRP6,NRP1,CDK13,PPP1R3G,SALL3,BASP1,DAP,ZNF236,SS18,VIRMA,TP53INP1,POLR2K,UBR5,TRPS1,MYC,ADGRB1,ARC,DNMT3A,TFAP2B,ROCK2,HMGN3,EPHA7,POU3F2,FYN,NCOA7,SOD2,ARID1B,ARID4B,AFDN,CCDC88A,CCT4,SUPT7L,KDM…
1.63616e-05	2421	493	97	0.196755	0.0400661	GO:0050793	GO:BP	regulation of developmental process	21029	15339	c("GO:0032502", "GO:0050789")	IMP IGI,IBA,IMP ISS IEA,ISS IEA,IMP IEA,IMP IEA,IMP,TAS,IMP IBA,ISS IEA,IDA IBA IEA,IMP,IBA IEA,IEA,IDA IEA,IEA,IEA,ISS,IMP ISS IEA,IEA,IEA,ISS,ISS IEA,IEA,ISS,IMP ISS IEA,IDA ISS IEA,IMP ISS IEA,ISS,IDA,IMP IGI ISS,IEA,IEA,IEA,ISS IEA,IDA IEA,ISS IEA,ISS IBA,IEA,IMP,IMP IEA,ISS,IDA,ISS IEA,IC,IMP ISS IEA,IEA,IDA,IEA,IMP ISS IEA,ISS IEA,ISS,IDA NAS,IMP,ISS IEA,IMP ISS IEA,ISS,ISS,IMP,IEA,ISS IEA,…	PHLDB2,AAMDC,SPRY2,FOXO1,STK24,DMD,BCOR,ABCG1,BRWD1,MKLN1,SEMA3A,PPFIA2,DUSP6,NFAM1,ATF4,FBXO7,BRAF,CREBL2,NRP1,JCAD,CDK13,BASP1,TMEM64,TP53INP1,TRPS1,MYC,ADGRB1,ARC,EPPK1,TFAP2B,ROCK2,SMAP1,EPHA7,POU3F2,FYN,SOD2,PKDCC,LZTS3,KDM3A,TMEM131L,FBXW7,SPRY3,FOXO4,KMT5B,NR1H3,SPRED1,FLRT2,WARS1,PSMA3,PTEN,ZMIZ1,PAX2,HIF1AN,ZDHHC6,NEUROD1,BMPR2,ZEB2,MBD5,PRPF40A,RXRG,TRIP12,TRIP4,TCF12,IGF1R,RAB11A,FBXO3…
1.63616e-05	4818	493	164	0.332657	0.034039	GO:0048523	GO:BP	negative regulation of cellular process	21029	14859	c("GO:0009987", "GO:0048519", "GO:0050794")	IMP,IDA IMP,IDA IEA,IDA IBA,IMP,IEA,IDA IMP ISS IBA IEA,IDA ISS IEA,IMP,ISS IEA,IMP,IEA,IMP ISS IEA,IDA,ISS IEA,IDA IMP IEA,TAS,IDA IMP,TAS,IMP,IEA,IMP IBA IEA,IMP ISS IBA IEA,IDA IMP IBA IEA,IMP ISS IEA,IGI ISS IEA,IDA IMP IBA IEA,IDA TAS IEA,IBA IEA,IDA IMP,IEA,IEA,IDA IMP IBA,IMP IBA,ISS IEA,ISS IEA,IMP IBA,IDA,IDA IMP ISS IEA,IDA ISS TAS IEA,ISS IEA,IEA,IMP ISS,IMP IC IEA,IDA ISS IEA,IMP IGI …	PHLDB2,TIPRL,CSTB,TCAF2,CREBZF,CHORDC1,SPRY2,FOXO1,SACS,PSPC1,STK24,RASA3,IRS2,TBL1X,DMD,BCOR,USP9X,CASK,ABCG1,RCAN1,ZC3HC1,SEMA3A,PIM3,DUSP6,USP44,ATF4,FBXO7,BRAF,DCP1B,LRP6,NRP1,CDK13,BASP1,DAP,TMEM64,TP53INP1,UBR5,TRPS1,MYC,ADGRB1,ARC,GRINA,EPPK1,DNMT3A,TFAP2B,ROCK2,EPHA7,FYN,NCOA7,SOD2,DACT2,AFDN,PKDCC,KDM3A,TMEM131L,FBXW7,SPINK2,UBE2D3,CAMK2D,ITM2A,TAF9B,SPRY3,NONO,FOXO4,BTBD10,NR1H3,CDAN1,S…
1.84805e-05	2330	493	94	0.190669	0.0403433	GO:0051172	GO:BP	negative regulation of nitrogen compound metabolic process	21029	15656	c("GO:0006807", "GO:0009892", "GO:0051171")	IDA,IDA IEA,IMP,IEA,IDA IBA IEA,ISS,ISS IEA,IDA,ISS IEA,IDA IMP IEA,TAS,IEA,IMP,ISS IEA,IEA,IBA IEA,IDA IMP,IDA IMP IBA,IMP,IMP IBA,IDA,IDA IMP IEA,ISS IEA,IMP IC IEA,IDA,IMP IGI ISS,IEA,IEA,IEA,IBA IEA,TAS,IBA,IMP,IBA,ISS IEA,ISS IBA IEA,IDA IMP IEA,ISS IBA IEA,IMP,IDA,IEA,ISS IEA,IDA IMP ISS IEA,IDA IBA,IDA IMP,IDA IBA,IMP,IDA IMP IEA,IDA IMP,IMP IBA,IDA,IDA IBA IEA,IDA,IBA IEA,TAS,IMP IEA,IDA …	TIPRL,CSTB,CREBZF,CHORDC1,SPRY2,FOXO1,PSPC1,TBL1X,DMD,BCOR,USP9X,DUSP6,USP44,ATF4,FBXO7,DCP1B,LRP6,BASP1,DAP,UBR5,TRPS1,MYC,ADGRB1,DNMT3A,TFAP2B,ROCK2,FYN,NCOA7,KDM3A,SPINK2,UBE2D3,ITM2A,TAF9B,SPRY3,NONO,NR1H3,SPRED1,CIPC,NRDE2,WARS1,ZBTB42,DDIT4,PTEN,KAT6B,PAX2,HIF1AN,BMPR2,ZEB2,ZNF281,TRIP12,EIF4A2,NR2F2,MEF2A,DCP1A,RAF1,IRF1,HDAC3,SPOCK1,CREBRF,GLIS2,FUS,TSC1,NOTCH1,SOX9,CHMP6,TNRC6C,RECQL5,SP…
1.84805e-05	1519	493	69	0.139959	0.0454246	GO:0048699	GO:BP	generation of neurons	21029	15013	GO:0022008	IMP IEA,IMP IBA IEA,IMP,IDA IMP ISS IBA TAS IEA,IMP,IEA,IMP,IEA,ISS TAS,ISS TAS NAS IEA,ISS,IEA,TAS,ISS TAS IEA,IEA,IBA IEA,ISS IEA,TAS IEA,IEA,ISS,ISS IBA,IBA IEA,IEA,ISS IEA,IEA,ISS,ISS,ISS IEA,IMP,TAS,ISS IBA IEA,IEA,IEA,IBA,IEA,IEA,IMP,IEA,IEA,IEA,ISS,IMP IEA,IEA,IMP ISS IBA,IEA,IDA ISS,IEA,ISS IEA,ISS,IEA,ISS IBA IEA,IEA,ISS IEA,IEA,IMP ISS IEA,IMP IEA,IMP ISS IBA IEA,IEA,IMP,IEA,IEA,IEA,IMP…	STK24,DMD,USP9X,SEMA3A,PPFIA2,ATF4,FBXO7,BRAF,LRP6,NRP1,CFAP418,MYC,ADGRB1,ARC,DNMT3A,EPHA7,POU3F2,FYN,SOD2,CCDC88A,LZTS3,EFNB1,CUL4B,SPRY3,FLRT2,MDGA2,DDIT4,PTEN,ZMIZ1,PAX2,NEUROD1,BMPR2,RNF220,LAMC2,RXRG,SCYL3,HS6ST1,TCF12,NR2F2,IGF1R,MEF2A,RAB11A,FBXO31,TUBB3,IST1,SPOCK1,CYFIP2,YWHAH,FZD10,TSC1,NOTCH1,HSPA5,SOX9,SPAG9,PAFAH1B1,UBB,ZNF335,RERE,SPEN,MUL1,DPYSL2,GPR37L1,SRCIN1,PTCH1,NR2F1,CARM1,C…
1.93042e-05	12839	493	356	0.72211	0.027728	GO:0044237	GO:BP	cellular metabolic process	21029	12696	c("GO:0008152", "GO:0009987")	IMP IBA NAS IEA,IMP IEA,IBA,IDA IEA,IDA IBA IEA,IDA ISS IBA IEA,IDA IEA,IDA IMP IBA IEA,IEA,IEA,IDA IMP IBA IEA,IBA TAS IEA,IDA IMP ISS IBA IEA,ISS IBA IEA,IDA IMP IEA,IBA IEA,IMP IBA IEA,IMP ISS NAS IEA,IDA ISS IBA,IDA IBA IEA,IDA ISS IEA,IDA IMP IEA,IDA IMP ISS IBA TAS IEA,IEA,IDA IMP IBA IC IEA,IMP IBA TAS NAS,IDA ISS IEA,IBA IEA,IDA IBA IEA,IEA,IDA IBA IC IEA,IEA,IDA IEA,ISS IEA,IDA IBA TAS I…	ND4,ND6,SENP7,ATP5PF,TIPRL,ATG3,CSTB,CREBZF,CHORDC1,TAF1D,SPRY2,MTRF1,FOXO1,PSPC1,STK24,OCA2,DCUN1D2,IRS2,TBL1X,EIF2S3,DMD,BCOR,USP9X,CASK,PDXK,NDUFV3,ABCG1,BRWD1,TTC3,RCAN1,TAF10,ZC3HC1,KLHDC10,MKLN1,CELF2,UPF2,HBP1,PIM3,SLC38A2,KRR1,DUSP6,USP44,LTA4H,NFAM1,ACO2,ATF4,JOSD1,FBXO7,RTCB,BRAF,DCP1B,CREBL2,LRP6,ASB10,EXOG,PTPRN2,NRP1,PIK3R4,SACM1L,CDK13,PPP1R3G,F13A1,SALL3,BASP1,DAP,ZNF236,RMC1,SS18,…
2.16781e-05	1104	493	55	0.111562	0.0498188	GO:0048666	GO:BP	neuron development	21029	14981	c("GO:0030182", "GO:0048468")	IMP IEA,IMP IBA IEA,IMP,IDA IMP ISS IBA TAS IEA,IMP,IMP,IEA,ISS TAS NAS IEA,ISS,TAS,ISS TAS IEA,IBA IEA,ISS IEA,TAS IEA,IEA,ISS,ISS IBA,IBA IEA,IEA,ISS IEA,IEA,ISS IEA,IMP,TAS,IEA,IEA,IEA,IBA,IEA,IMP,IEA,ISS,IMP IEA,IEA,IMP ISS IBA,IEA,IDA,IEA,ISS IEA,IEA,IBA IEA,IEA,IEA,IMP IEA,IMP IEA,ISS IEA,IEA,IEA,IEA,IMP IBA IEA,IEA,IEA,IEA,IEA,IMP	STK24,DMD,USP9X,SEMA3A,PPFIA2,FBXO7,BRAF,NRP1,CFAP418,ADGRB1,ARC,EPHA7,POU3F2,FYN,SOD2,CCDC88A,LZTS3,EFNB1,CUL4B,SPRY3,FLRT2,PTEN,ZMIZ1,PAX2,NEUROD1,BMPR2,RNF220,LAMC2,SCYL3,HS6ST1,IGF1R,MEF2A,RAB11A,FBXO31,TUBB3,IST1,SPOCK1,CYFIP2,YWHAH,TSC1,NOTCH1,HSPA5,SPAG9,PAFAH1B1,UBB,ZNF335,RERE,MUL1,DPYSL2,SRCIN1,PTCH1,NR2F1,CARM1,CAMSAP3,PRMT1
2.37187e-05	3642	493	131	0.26572	0.0359692	GO:0006464	GO:BP	cellular protein modification process	21029	2445	c("GO:0036211", "GO:0044267")	IBA,IDA IBA IEA,IDA,IEA,IDA IMP IBA IEA,ISS,IDA IMP IEA,IMP IBA IEA,IBA,ISS IEA,IDA IMP,IDA IMP ISS IBA TAS IEA,IEA,IDA IEA,IEA,IDA IBA,IEA,IEA,IDA IBA IEA,IDA IEA,IDA IMP TAS IEA,IBA TAS IEA,IDA IMP IEA,IDA TAS IEA,ISS,IDA IMP,IEA,TAS IEA,IMP IEA,IBA NAS IEA,IDA IBA IEA,IDA IBA IEA,IDA IMP IBA IEA,IDA IBA IEA,ISS IEA,IEA,IDA IMP IGI ISS IBA TAS IEA,IDA ISS IEA,IMP ISS TAS NAS IEA,IEA,IDA IMP IEA…	SENP7,TIPRL,ATG3,CHORDC1,SPRY2,FOXO1,STK24,DCUN1D2,TBL1X,DMD,BCOR,USP9X,CASK,TTC3,RCAN1,TAF10,ZC3HC1,KLHDC10,PIM3,DUSP6,USP44,JOSD1,FBXO7,BRAF,CREBL2,LRP6,ASB10,PTPRN2,NRP1,PIK3R4,CDK13,F13A1,UBR5,FBXO32,ADGRB1,DNMT3A,ROCK2,EPHA7,FYN,NCOA7,RNF146,ARID4B,CCDC88A,PKDCC,SUPT7L,KDM3A,FBXW7,OSTC,TBCK,UBE2D3,MANBA,PRMT9,CCNA2,CAMK2D,CCNG2,CCNI,CUL4B,SPRY3,KMT5B,SPRED1,FBXO33,WARS1,PSMA3,DDIT4,PTEN,ZMIZ…
2.37187e-05	3642	493	131	0.26572	0.0359692	GO:0036211	GO:BP	protein modification process	21029	10948	c("GO:0019538", "GO:0043412")	IBA,IDA IBA IEA,IDA,IEA,IDA IMP IBA IEA,ISS,IDA IMP IEA,IMP IBA IEA,IBA,ISS IEA,IDA IMP,IDA IMP ISS IBA TAS IEA,IEA,IDA IEA,IEA,IDA IBA,IEA,IEA,IDA IBA IEA,IDA IEA,IDA IMP TAS IEA,IBA TAS IEA,IDA IMP IEA,IDA TAS IEA,ISS,IDA IMP,IEA,TAS IEA,IMP IEA,IBA NAS IEA,IDA IBA IEA,IDA IBA IEA,IDA IMP IBA IEA,IDA IBA IEA,ISS IEA,IEA,IDA IMP IGI ISS IBA TAS IEA,IDA ISS IEA,IMP ISS TAS NAS IEA,IEA,IDA IMP IEA…	SENP7,TIPRL,ATG3,CHORDC1,SPRY2,FOXO1,STK24,DCUN1D2,TBL1X,DMD,BCOR,USP9X,CASK,TTC3,RCAN1,TAF10,ZC3HC1,KLHDC10,PIM3,DUSP6,USP44,JOSD1,FBXO7,BRAF,CREBL2,LRP6,ASB10,PTPRN2,NRP1,PIK3R4,CDK13,F13A1,UBR5,FBXO32,ADGRB1,DNMT3A,ROCK2,EPHA7,FYN,NCOA7,RNF146,ARID4B,CCDC88A,PKDCC,SUPT7L,KDM3A,FBXW7,OSTC,TBCK,UBE2D3,MANBA,PRMT9,CCNA2,CAMK2D,CCNG2,CCNI,CUL4B,SPRY3,KMT5B,SPRED1,FBXO33,WARS1,PSMA3,DDIT4,PTEN,ZMIZ…
2.55678e-05	3008	493	113	0.229209	0.0375665	GO:0070887	GO:BP	cellular response to chemical stimulus	21029	19132	c("GO:0042221", "GO:0051716")	IDA ISS IBA IEA,IDA ISS IBA IEA,IMP,IMP ISS IBA IEA,IMP IEA,IDA IMP,IMP,IBA IEA,ISS IEA,IMP,IMP IGI ISS TAS IEA,IDA IMP IBA,IDA IEA,IMP,ISS IEA,IMP ISS IEA,IMP,IEA,IEP,IEA,IDA,IEA,IDA IEA,IEA,ISS IEA,IMP ISS,IEA,IEA,IMP ISS IEA,IEA,IMP IEA,IEA,IDA IEA,IDA IEA,TAS,IEA,TAS,IEA,IBA,IDA,IDA,IBA,IDA NAS IEA,ISS IEA,ISS IEA,IEA,ISS IEA,IEA,IDA,ISS IEA,IDA IBA,IEA,IDA IMP IGI ISS IBA TAS IEA,IBA,IEA,IMP…	SPRY2,FOXO1,STK24,IRS2,DMD,USP9X,CASK,IFNGR2,PIM3,SLC38A2,ATF4,FBXO7,BRAF,LRP6,PTPRN2,NRP1,JCAD,SNX10,ZNF236,TP53INP1,UBR5,FBXO32,MYC,DNMT3A,TFAP2B,ROCK2,HMGN3,POU3F2,FYN,NCOA7,SOD2,ARID1B,KDM3A,FBXW7,UBE2D3,CCNA2,CAMK2D,CSTF2,SPRY3,NONO,FOXO4,SYT7,NR1H3,SPRED1,FLRT2,PSMA3,DDIT4,PTEN,ZMIZ1,PAX2,HIF1AN,NEUROD1,BMPR2,HSPD1,NUP35,ZEB2,MBD5,PRDX1,RXRG,PCOLCE2,MYNN,TRIP4,IGF1R,MEF2A,RAF1,KCNMB1,HSPA9,…
2.77362e-05	1639	493	72	0.146045	0.0439292	GO:0022008	GO:BP	neurogenesis	21029	7550	c("GO:0007399", "GO:0030154")	IMP IEA,IMP IBA IEA,IMP,IDA IMP ISS IBA TAS IEA,IMP,IEA,IMP,IEA,ISS TAS,ISS TAS NAS IEA,ISS,IEA,TAS,ISS TAS IEA,IEA,IBA IEA,ISS IEA,TAS IEA,IEA,ISS,ISS IBA,IBA IEA,IEA,ISS IEA,IEA,ISS,ISS,ISS IEA,IMP,ISS TAS,ISS IBA TAS IEA,IEA,IEA,IBA,IEA,IEA,IMP,IEA,IEA,IEA,ISS,IMP IEA,IEA,IMP ISS IBA,IEA,IDA ISS,IEA,ISS IEA,ISS,IEA,ISS IBA IEA,IEA,ISS IBA IEA,IEA,IMP ISS IEA,IMP IEA,IMP ISS IBA IEA,IEA,IEA,IMP…	STK24,DMD,USP9X,SEMA3A,PPFIA2,ATF4,FBXO7,BRAF,LRP6,NRP1,CFAP418,MYC,ADGRB1,ARC,DNMT3A,EPHA7,POU3F2,FYN,SOD2,CCDC88A,LZTS3,EFNB1,CUL4B,SPRY3,FLRT2,MDGA2,DDIT4,PTEN,ZMIZ1,PAX2,NEUROD1,BMPR2,RNF220,LAMC2,RXRG,SCYL3,HS6ST1,TCF12,NR2F2,IGF1R,MEF2A,RAB11A,FBXO31,TUBB3,IST1,SPOCK1,CYFIP2,YWHAH,FZD10,TSC1,NOTCH1,HSPA5,SOX9,SPAG9,PAFAH1B1,UBB,ZNF335,DUSP15,RERE,SPEN,MUL1,DPYSL2,GPR37L1,SRCIN1,SMARCE1,PTCH…
3.52261e-05	619	493	37	0.0750507	0.0597738	GO:0048812	GO:BP	neuron projection morphogenesis	21029	15117	c("GO:0031175", "GO:0120039")	IEA,IMP,IDA ISS IBA TAS IEA,IMP,IEA,ISS TAS NAS IEA,TAS,ISS TAS IEA,IBA IEA,IEA,TAS IEA,ISS IBA,IBA IEA,ISS,IEA,ISS IEA,TAS,IEA,IBA,IEA,ISS,IEA,IEA,IMP ISS IBA,IEA,IEA,ISS IEA,IBA IEA,IEA,IMP IEA,IMP,ISS IEA,IEA,IEA,IEA,IMP IBA IEA,IEA	DMD,USP9X,SEMA3A,PPFIA2,BRAF,NRP1,ADGRB1,ARC,EPHA7,POU3F2,FYN,LZTS3,EFNB1,SPRY3,FLRT2,PTEN,PAX2,BMPR2,LAMC2,IGF1R,MEF2A,RAB11A,FBXO31,TUBB3,IST1,CYFIP2,YWHAH,NOTCH1,SPAG9,PAFAH1B1,UBB,ZNF335,RERE,MUL1,DPYSL2,SRCIN1,PTCH1
4.68655e-05	2978	493	111	0.225152	0.0372733	GO:0051173	GO:BP	positive regulation of nitrogen compound metabolic process	21029	15657	c("GO:0006807", "GO:0009893", "GO:0051171")	IMP IEA,IDA IMP IEA,IMP IBA IEA,IDA,IBA,IDA,IEA,IDA,IPI,IDA IMP ISS TAS NAS IC IEA,IDA IEA,IBA IEA,ISS,IDA IMP,IMP IEA,IBA,IMP,IDA IBA IEA,IDA IBA,IDA IMP ISS NAS IEA,IDA IMP IEA,IMP ISS,IEA,IEA,ISS IEA,ISS IEA,IDA,IEA,IBA,IEA,IDA ISS,IMP,IEA,IMP IEA,IBA,IDA IMP IEA,IDA IBA IEA,IEA,IEA,IDA IEA,IMP ISS IEA,IDA IMP IBA TAS IEA,IBA,IDA IEA,IDA IEA,IDA IBA IEA,IDA IMP ISS,IMP IEA,IDA ISS IEA,IMP ISS …	SPRY2,FOXO1,DCUN1D2,TBL1X,EIF2S3,USP9X,CASK,ABCG1,SLC38A2,ATF4,BRAF,DCP1B,CREBL2,LRP6,NRP1,CDK13,DAP,SS18,TP53INP1,MYC,TFAP2B,ROCK2,HMGN3,EPHA7,POU3F2,FYN,NCOA7,SOD2,ARID1B,ARID4B,CCDC88A,CCT4,SUPT7L,KDM3A,STOX2,FBXW7,MAML3,CCNA2,CUL4B,FOXO4,KMT5B,NR1H3,FBXO33,PTEN,ZMIZ1,KAT6B,PAX2,METTL5,NEUROD1,BMPR2,HSPD1,WDR75,ZEB2,ZNF281,RXRG,PCOLCE2,TRIP4,TCF12,NR2F2,IGF1R,MEF2A,UACA,IST1,KARS1,DCP1A,RAF1,I…
5.16012e-05	11067	493	314	0.636917	0.0283726	GO:0050794	GO:BP	regulation of cellular process	21029	15340	c("GO:0009987", "GO:0050789")	IMP IGI IBA,IDA IMP IBA IEA,ISS IEA,IDA IEA,IDA IMP IBA,IBA,IDA IMP IBA IEA,ISS IEA,IEA,IDA IMP ISS IBA IEA,TAS,IDA IMP ISS IBA IEA,IMP,ISS IBA IEA,IMP TAS IEA,TAS IEA,IMP IBA IEA,IMP ISS IBA TAS NAS IEA,IDA IMP IBA,IMP,IBA,IMP ISS IEA,IDA IMP IEA,IDA IMP TAS,IDA IMP IEA,IDA ISS TAS IEA,IBA IEA,IBA IEA,IMP IBA IEA,IBA TAS IEA,IEA,IBA,ISS NAS IEA,IBA,IDA IMP ISS IBA TAS IEA,IBA NAS IEA,IMP ISS IBA…	PHLDB2,TIPRL,ATG3,CSTB,TCAF2,AAMDC,CREBZF,CHORDC1,TAF1D,SPRY2,MTRF1,FOXO1,SACS,PSPC1,STK24,RASA3,DCUN1D2,IRS2,TBL1X,FRMPD4,EIF2S3,DMD,BCOR,USP9X,CASK,ABCG1,BRWD1,KCNJ15,RCAN1,IFNGR2,ZC3HC1,KLHDC10,MKLN1,CELF2,SEMA3A,HBP1,PIM3,GPR85,SLC38A2,PPFIA2,DUSP6,USP44,FMC1,NFAM1,ATF4,FBXO7,TCP11L2,BRAF,DCP1B,CREBL2,LRP6,ASB10,NRP1,JCAD,RAPGEF5,PIK3R4,CDK13,PPP1R3G,KIF13A,SALL3,BASP1,DAP,ZNF236,DLGAP1,RMC1,…
5.83624e-05	634	493	37	0.0750507	0.0583596	GO:0120039	GO:BP	plasma membrane bounded cell projection morphogenesis	21029	22798	GO:0048858	IEA,IMP,IDA ISS IBA TAS IEA,IMP,IEA,ISS TAS NAS IEA,TAS,ISS TAS IEA,IBA IEA,IEA,TAS IEA,ISS IBA,IBA IEA,ISS,IEA,ISS IEA,TAS,IEA,IBA,IEA,ISS,IEA,IEA,IMP ISS IBA,IEA,IEA,ISS IEA,IBA IEA,IEA,IMP IEA,IMP,ISS IEA,IEA,IEA,IEA,IMP IBA IEA,IEA	DMD,USP9X,SEMA3A,PPFIA2,BRAF,NRP1,ADGRB1,ARC,EPHA7,POU3F2,FYN,LZTS3,EFNB1,SPRY3,FLRT2,PTEN,PAX2,BMPR2,LAMC2,IGF1R,MEF2A,RAB11A,FBXO31,TUBB3,IST1,CYFIP2,YWHAH,NOTCH1,SPAG9,PAFAH1B1,UBB,ZNF335,RERE,MUL1,DPYSL2,SRCIN1,PTCH1
6.30223e-05	6425	493	202	0.409736	0.0314397	GO:0051179	GO:BP	localization	21029	15663	GO:0008150	IBA,IMP,IDA IEA,IEA,ISS IEA,IDA IMP IBA,IEA,IMP IEA,IMP,IEA,IEA,IMP ISS IEA,IEA,IMP ISS IEA,IMP IBA TAS,IEA,IDA IMP ISS IBA TAS IEA,IEA,IBA TAS IEA,IEA,ISS IEA,TAS,ISS IBA IEA,ISS IEA,IDA IMP ISS IBA TAS NAS IEA,IMP,IEA,IMP,IDA IEA,ISS,IPI IBA IEA,ISS IEA,IMP ISS TAS IEA,IMP,IMP IEA,IBA,TAS,IMP ISS IBA IEA,IDA IBA IEA,IBA IEA,IDA NAS IEA,TAS,ISS IEA,IMP,IBA,NAS IEA,IDA IBA IEA,IDA IMP ISS IBA IEA…	ND4,PHLDB2,ATP5PF,SFT2D2,ATG3,TCAF2,SLC35F2,SPRY2,STK24,OCA2,RASA3,IRS2,APOO,DMD,USP9X,CASK,ABCG1,TMPRSS2,KCNJ15,IFNGR2,MKLN1,UPF2,SEMA3A,PIM3,SLC38A2,PPFIA2,ATF4,FBXO7,BRAF,CREBL2,LRP6,PTPRN2,NRP1,JCAD,SNX10,PIK3R4,PDIA4,KIF13A,PRELID3A,TRAPPC8,ATP6V1H,TPD52,TP53INP1,UBR5,SYBU,MYC,KCNQ3,ADGRB1,ARC,EPPK1,TFAP2B,ROCK2,SMAP1,HMGN3,POU3F2,FYN,SOD2,AFDN,MPC1,CCDC88A,CCT4,PKDCC,SUPT7L,FAM53A,TBC1D1,MI…
6.30223e-05	638	493	37	0.0750507	0.0579937	GO:0048858	GO:BP	cell projection morphogenesis	21029	15162	c("GO:0000902", "GO:0030030", "GO:0032990")	IEA,IMP,IDA ISS IBA TAS IEA,IMP,IEA,ISS TAS NAS IEA,TAS,ISS TAS IEA,IBA IEA,IEA,TAS IEA,ISS IBA,IBA IEA,ISS,IEA,ISS IEA,TAS,IEA,IBA,IEA,ISS,IEA,IEA,IMP ISS IBA,IEA,IEA,ISS IEA,IBA IEA,IEA,IMP IEA,IMP,ISS IEA,IEA,IEA,IEA,IMP IBA IEA,IEA	DMD,USP9X,SEMA3A,PPFIA2,BRAF,NRP1,ADGRB1,ARC,EPHA7,POU3F2,FYN,LZTS3,EFNB1,SPRY3,FLRT2,PTEN,PAX2,BMPR2,LAMC2,IGF1R,MEF2A,RAB11A,FBXO31,TUBB3,IST1,CYFIP2,YWHAH,NOTCH1,SPAG9,PAFAH1B1,UBB,ZNF335,RERE,MUL1,DPYSL2,SRCIN1,PTCH1
6.30223e-05	5794	493	186	0.377282	0.0321022	GO:0044249	GO:BP	cellular biosynthetic process	21029	12704	c("GO:0009058", "GO:0044237")	IDA IEA,IDA IMP IBA IEA,IEA,IBA TAS IEA,IDA IMP ISS IBA IEA,ISS IBA IEA,IBA IEA,IMP NAS,IDA IBA,IDA IBA IEA,IDA IEA,IDA IMP IEA,TAS,IEA,IDA IMP IBA IC IEA,IBA IEA,IDA IBA IC IEA,IBA IEA,IDA IMP IBA TAS IEA,IDA,IDA IMP ISS IBA TAS NAS IC IEA,IBA IEA,ISS IBA TAS IEA,IDA IMP IBA IEA,TAS,IDA IBA,IBA IEA,IBA,IDA IMP IBA,IMP,IBA,IDA IBA IEA,IDA IBA IEA,IDA TAS IEA,IDA IBA IEA,IDA IMP ISS IBA NAS IEA,IM…	ATP5PF,CREBZF,TAF1D,MTRF1,FOXO1,PSPC1,OCA2,IRS2,TBL1X,EIF2S3,DMD,BCOR,USP9X,CASK,PDXK,BRWD1,TAF10,HBP1,LTA4H,NFAM1,ATF4,DCP1B,CREBL2,LRP6,SACM1L,CDK13,PPP1R3G,SALL3,BASP1,DAP,ZNF236,SS18,TP53INP1,POLR2K,TRPS1,MYC,DNMT3A,TFAP2B,ROCK2,PHF3,HMGN3,POU3F2,FYN,SERINC1,NCOA7,SOD2,ARID1B,ARID4B,CCDC88A,CCT4,LCLAT1,SUPT7L,KDM3A,SEPSECS,ZAR1,STOX2,FBXW7,GAR1,OSTC,UBE2D3,MAML3,CCNA2,CAMK2D,MRPL1,ITM2A,TAF9B…
6.66078e-05	4880	493	162	0.3286	0.0331967	GO:0009059	GO:BP	macromolecule biosynthetic process	21029	3664	c("GO:0043170", "GO:1901576")	IDA IMP IBA IEA,IEA,IBA TAS IEA,IDA IMP ISS IBA IEA,ISS IBA IEA,IMP NAS,IDA IBA,IDA IBA IEA,IEA,IDA IMP IEA,TAS,IEA,IBA IEA,IDA IBA IC IEA,IBA IEA,IDA,IDA IMP ISS IBA TAS NAS IC IEA,IBA IEA,ISS IBA TAS IEA,IDA IMP IBA IEA,IDA IBA,IBA IEA,IBA,IDA IMP IBA,IMP,IBA,IDA IBA IEA,IDA IBA IEA,IDA TAS IEA,IDA IBA IEA,IDA IMP ISS IBA NAS IEA,IMP IC IEA,IDA IMP IBA IEA,ISS,IBA IEA,IEA,ISS IBA IEA,IDA IBA,IM…	CREBZF,TAF1D,MTRF1,FOXO1,PSPC1,IRS2,TBL1X,EIF2S3,DMD,BCOR,USP9X,CASK,BRWD1,TAF10,HBP1,NFAM1,ATF4,DCP1B,CREBL2,LRP6,CDK13,PPP1R3G,SALL3,BASP1,DAP,ZNF236,SS18,TP53INP1,POLR2K,TRPS1,MYC,DNMT3A,TFAP2B,ROCK2,PHF3,HMGN3,POU3F2,NCOA7,SOD2,ARID1B,ARID4B,CCDC88A,CCT4,SUPT7L,KDM3A,SEPSECS,ZAR1,STOX2,GAR1,OSTC,UBE2D3,MAML3,CCNA2,CAMK2D,MRPL1,ITM2A,TAF9B,NONO,FOXO4,MRPL16,IGHMBP2,NR1H3,CDAN1,CIPC,WARS1,ZBTB4…
7.12191e-05	3805	493	133	0.269777	0.034954	GO:0006996	GO:BP	organelle organization	21029	2922	GO:0016043	IMP,IMP IEA,IMP IGI IBA,ISS IBA IEA,IEP,IBA IEA,IEA,IBA,IEA,IMP IBA IC IEA,IBA TAS IEA,IEA,IMP IBA,IMP IBA IC,ISS IEA,ISS IEA,IMP,IDA IMP IBA IEA,IEA,IGI,IMP,IMP,TAS,IMP,IEA,IMP IBA,IBA,IDA IMP IEA,IMP IBA,IDA IMP ISS IBA IEA,TAS IEA,IMP IGI ISS IBA TAS IEA,IBA IEA,ISS IEA,IBA IEA,IEA,IMP IBA IEA,IMP IBA IEA,IMP,IBA IEA,IEA,IMP,ISS,IDA TAS,IMP,HMP,ISS,IEA,NAS,IEA,IMP IBA,IMP IEA,IBA,IMP IBA IEA,I…	ND4,ND6,PHLDB2,ATG3,CREBZF,CHORDC1,SPRY2,TXNDC9,FRMPD4,APOO,DMD,BCOR,BRWD1,CHCHD3,MKLN1,USP44,FMC1,FBXO7,BRAF,ALS2CL,NRP1,SNX10,CDK13,KIF13A,SS18,TRAPPC8,TP53INP1,MYC,ARC,EPPK1,DNMT3A,ROCK2,HMGN3,SOD2,ARID1B,ARID4B,KIZ,CCDC88A,CCT4,INO80B,KDM3A,FBXW7,SPINK2,GAR1,TBCK,UBE2D3,SYT7,IGHMBP2,KNL1,KMT5B,CDAN1,ZFYVE1,NRDE2,GOLGA5,PTEN,WAPL,KAT6B,ZDHHC6,VTI1A,MSH4,HSPD1,NUP35,ZEB2,EPC2,PRPF40A,STX6,KLHL2…
7.19877e-05	953	493	48	0.0973631	0.0503673	GO:0031175	GO:BP	neuron projection development	21029	8222	c("GO:0048666", "GO:0120036")	IMP IEA,IMP IEA,IMP,IDA IMP ISS IBA TAS IEA,IMP,IMP,IEA,ISS TAS NAS IEA,TAS,ISS TAS IEA,IBA IEA,IEA,TAS IEA,ISS,ISS IBA,IBA IEA,IEA,ISS IEA,IEA,ISS IEA,TAS,IEA,IBA,IEA,ISS,IMP IEA,IEA,IMP ISS IBA,IEA,IDA,IEA,ISS IEA,IEA,IBA IEA,IEA,IEA,IMP IEA,IMP,ISS IEA,IEA,IEA,IEA,IMP IBA IEA,IEA,IEA,IEA,IEA,IMP	STK24,DMD,USP9X,SEMA3A,PPFIA2,FBXO7,BRAF,NRP1,ADGRB1,ARC,EPHA7,POU3F2,FYN,CCDC88A,LZTS3,EFNB1,CUL4B,SPRY3,FLRT2,PTEN,PAX2,BMPR2,LAMC2,IGF1R,MEF2A,RAB11A,FBXO31,TUBB3,IST1,SPOCK1,CYFIP2,YWHAH,TSC1,NOTCH1,HSPA5,SPAG9,PAFAH1B1,UBB,ZNF335,RERE,MUL1,DPYSL2,SRCIN1,PTCH1,NR2F1,CARM1,CAMSAP3,PRMT1
7.19877e-05	69	493	11	0.0223124	0.15942	GO:1903201	GO:BP	regulation of oxidative stress-induced cell death	21029	26286	c("GO:0010941", "GO:0036473", "GO:1900407")	IGI IEA,IDA IMP IBA,ISS,IEA,IMP,IDA IEA,IDA,IEA,IEA,ISS IEA,IMP	ATF4,FBXO7,FYN,NCOA7,SOD2,FBXW7,NONO,GFER,TSC1,GPR37L1,UBQLN1
8.30571e-05	5869	493	187	0.37931	0.0318623	GO:1901576	GO:BP	organic substance biosynthetic process	21029	24867	c("GO:0009058", "GO:0071704")	IDA IEA,IDA IMP IBA IEA,IEA,IBA TAS IEA,IDA IMP ISS IBA IEA,ISS IBA IEA,IBA IEA,IMP NAS,IDA IBA,IDA IBA IEA,IDA IEA,IDA IMP IEA,TAS,IEA,IDA IMP IBA IC IEA,ISS IEA,IBA IEA,IDA IBA IC IEA,IBA IEA,IDA IMP IBA TAS IEA,IDA,IDA IMP ISS IBA TAS NAS IC IEA,IBA IEA,ISS IBA TAS IEA,IDA IMP IBA IEA,TAS,IDA IBA,IBA IEA,IBA,IDA IMP IBA,IMP,IBA,IDA IBA IEA,IDA IBA IEA,IDA TAS IEA,IDA IBA IEA,IDA IMP ISS IBA NA…	ATP5PF,CREBZF,TAF1D,MTRF1,FOXO1,PSPC1,OCA2,IRS2,TBL1X,EIF2S3,DMD,BCOR,USP9X,CASK,PDXK,ABCG1,BRWD1,TAF10,HBP1,LTA4H,NFAM1,ATF4,DCP1B,CREBL2,LRP6,SACM1L,CDK13,PPP1R3G,SALL3,BASP1,DAP,ZNF236,SS18,TP53INP1,POLR2K,TRPS1,MYC,DNMT3A,TFAP2B,ROCK2,PHF3,HMGN3,POU3F2,SERINC1,NCOA7,SOD2,ARID1B,ARID4B,CCDC88A,CCT4,LCLAT1,SUPT7L,KDM3A,SEPSECS,ZAR1,STOX2,FBXW7,GAR1,OSTC,UBE2D3,MAML3,CCNA2,CAMK2D,MRPL1,ITM2A,TAF…
8.30571e-05	1541	493	67	0.135903	0.0434783	GO:0045595	GO:BP	regulation of cell differentiation	21029	13339	c("GO:0030154", "GO:0050793", "GO:0050794")	IMP,IBA,ISS IEA,ISS IEA,IMP IEA,TAS,IBA IEA,IEA,IDA IEA,IEA,IEA,ISS,IMP ISS IEA,IEA,ISS IEA,IEA,ISS,IMP IEA,IDA,IMP IGI,IEA,IEA,IEA,IDA IEA,ISS IEA,IEA,IMP,IMP IEA,IDA,IC,ISS IEA,IEA,IMP ISS IEA,ISS IEA,ISS,IDA NAS,ISS IEA,IMP IEA,ISS,ISS IEA,IEA,IEA,IEA,IEA,IEA,TAS,IMP IEA,ISS IEA,IEA,ISS IEA,IMP ISS IEA,IDA IMP ISS IBA IEA,IEA,IEA,IMP ISS IBA IEA,IEA,IEA,IMP,IEA,IMP,IEA,IMP IEA,TAS,IEA,ISS,ISS …	PHLDB2,AAMDC,SPRY2,FOXO1,DMD,ABCG1,SEMA3A,NFAM1,ATF4,FBXO7,BRAF,CREBL2,NRP1,CDK13,TMEM64,TP53INP1,TRPS1,MYC,TFAP2B,ROCK2,SMAP1,EPHA7,POU3F2,SOD2,PKDCC,KDM3A,TMEM131L,FBXW7,FOXO4,NR1H3,SPRED1,PSMA3,PTEN,ZMIZ1,PAX2,HIF1AN,NEUROD1,BMPR2,ZEB2,TRIP4,TCF12,RAB11A,FBXO31,IST1,P4HTM,RAF1,HSPA9,IRF1,RBFOX1,YWHAH,NOTCH1,SOX9,SPAG9,PAFAH1B1,ZNF335,DUSP15,ZBTB46,SPEN,DPYSL2,RAB7B,GPR37L1,PTCH1,AQP3,FST,CARM1…
8.72877e-05	493	493	31	0.0628803	0.0628803	GO:0031400	GO:BP	negative regulation of protein modification process	21029	8307	c("GO:0006464", "GO:0031399", "GO:0032269")	IDA,IEA,IDA IBA IEA,ISS IEA,IMP,IEA,IMP,IEA,IDA IMP,IMP IBA,ISS IEA,IMP IGI,IEA,IEA,IEA,IBA,IDA IMP IEA,IDA,ISS,IDA IMP ISS IEA,IMP IBA,IDA,IMP,IEA,IBA,IDA,IDA,IDA IBA,IEA,ISS,ISS IEA	TIPRL,CHORDC1,SPRY2,DMD,BCOR,DUSP6,USP44,FBXO7,LRP6,UBR5,ADGRB1,ROCK2,FYN,NCOA7,KDM3A,SPRY3,SPRED1,WARS1,DDIT4,PTEN,TRIP12,NR2F2,CHMP6,SPAG9,CBL,SRCIN1,RPL23,HEXIM1,HMGCR,LRP1,SIRT2
8.87276e-05	5956	493	189	0.383367	0.0317327	GO:0009058	GO:BP	biosynthetic process	21029	3663	GO:0008152	IDA IEA,IDA IMP IBA IEA,IEA,IBA TAS IEA,IDA IMP ISS IBA IEA,ISS IBA IEA,IBA IEA,IMP NAS,IDA IBA,IDA IBA IEA,IDA IEA,IDA IMP IEA,TAS,IEA,IDA IMP IBA IC IEA,ISS IEA,IBA IEA,IDA IBA IC IEA,IBA IEA,IDA IMP IBA TAS IEA,IDA,IDA IMP ISS IBA TAS NAS IC IEA,IBA IEA,ISS IBA TAS IEA,IDA IMP IBA IEA,TAS,IDA IBA,IBA IEA,IBA,IDA IMP IBA,IMP,IBA,IDA IBA IEA,IDA IBA IEA,IDA TAS IEA,IDA IBA IEA,IDA IMP ISS IBA NA…	ATP5PF,CREBZF,TAF1D,MTRF1,FOXO1,PSPC1,OCA2,IRS2,TBL1X,EIF2S3,DMD,BCOR,USP9X,CASK,PDXK,ABCG1,BRWD1,TAF10,HBP1,LTA4H,NFAM1,ATF4,DCP1B,CREBL2,LRP6,SACM1L,CDK13,PPP1R3G,SALL3,BASP1,DAP,ZNF236,SS18,TP53INP1,POLR2K,TRPS1,MYC,ADGRB1,DNMT3A,TFAP2B,ROCK2,PHF3,HMGN3,POU3F2,FYN,SERINC1,NCOA7,SOD2,ARID1B,ARID4B,CCDC88A,CCT4,LCLAT1,SUPT7L,KDM3A,SEPSECS,ZAR1,STOX2,FBXW7,GAR1,OSTC,UBE2D3,MAML3,CCNA2,CAMK2D,MRPL…
0.000100186	4734	493	157	0.318458	0.0331643	GO:0044271	GO:BP	cellular nitrogen compound biosynthetic process	21029	12718	c("GO:0034641", "GO:0044249")	IDA IEA,IDA IMP IBA IEA,IEA,IBA TAS IEA,IDA IMP ISS IBA IEA,ISS IBA IEA,IDA IBA,IDA IBA IEA,IDA IEA,IDA IMP IEA,TAS,IEA,IDA IMP IBA IC IEA,IBA IEA,IDA IBA IC IEA,IBA IEA,IDA,IDA IMP ISS IBA TAS NAS IC IEA,IBA IEA,ISS IBA TAS IEA,IDA IMP IBA IEA,IDA IBA,IBA,IDA IMP IBA,IMP,IBA,IDA IBA IEA,IDA IBA IEA,IDA TAS IEA,IDA IBA IEA,IDA IMP ISS IBA NAS IEA,IMP IC IEA,IDA IMP IBA IEA,IMP ISS,IBA IEA,IEA,ISS…	ATP5PF,CREBZF,TAF1D,MTRF1,FOXO1,PSPC1,TBL1X,EIF2S3,DMD,BCOR,USP9X,CASK,PDXK,BRWD1,TAF10,HBP1,NFAM1,ATF4,DCP1B,CREBL2,LRP6,CDK13,SALL3,BASP1,DAP,ZNF236,SS18,TP53INP1,POLR2K,TRPS1,MYC,DNMT3A,TFAP2B,ROCK2,PHF3,HMGN3,POU3F2,NCOA7,SOD2,ARID1B,ARID4B,CCT4,SUPT7L,KDM3A,SEPSECS,ZAR1,STOX2,GAR1,UBE2D3,MAML3,CCNA2,CAMK2D,MRPL1,TAF9B,UPRT,NONO,FOXO4,MRPL16,IGHMBP2,NR1H3,CIPC,WARS1,ZBTB42,PSMA3,NEMF,RPS29,PT…
0.000100569	2314	493	90	0.182556	0.0388937	GO:0050790	GO:BP	regulation of catalytic activity	21029	15337	GO:0065009	IDA IBA IEA,IDA IEA,IEA,IBA IEA,IEA,IBA,ISS IEA,IEA,IMP,IEA,IEA,IDA IMP,IEA,IEA,IEA,IDA,IEA,IMP,IEA,IDA ISS,IMP IGI ISS,IEA,ISS IBA IEA,ISS,ISS,IEA,IMP,IDA ISS,IMP,IBA IEA,IDA,IBA IEA,IBA,IBA,TAS,IBA,IBA,IBA,IEA,IMP,IDA,ISS IEA,IDA,IMP,IEA,IDA IEA,IDA,IEA,IEA,IDA,IEA,IEA,IDA,IDA,IBA,IBA,IDA,IEA,IEA,IDA TAS IEA,IDA,IDA IBA,IDA IMP IEA,TAS,IEA,IMP,IDA IEA,IBA IEA,IDA IMP IEA,ISS IEA,IMP,IDA IBA IEA…	TIPRL,CSTB,CHORDC1,SPRY2,RASA3,DCUN1D2,IRS2,RCAN1,USP44,FBXO7,DCP1B,LRP6,ALS2CL,NRP1,RAPGEF5,PIK3R4,PPP1R3G,DAP,ATP6V1H,MYC,ROCK2,SMAP1,EPHA7,FYN,SERINC1,SOD2,AFDN,CCDC88A,CCT4,TBC1D1,FBXW7,SPINK2,TBCK,CCNA2,CAMK2D,CCNG2,CCNI,SPRY3,RAB3IL1,NR1H3,SPRED1,RALGAPA1,WARS1,PSMA3,CWF19L1,PTEN,PAX2,EEF1B2,BMPR2,HSPD1,ZEB2,PCOLCE2,EIF4A2,NR2F2,IGF1R,UACA,RBL2,DUS2,DCP1A,RAF1,SPOCK1,CYFIP2,BCR,FICD,RHOF,FZ…
0.000100569	657	493	37	0.0750507	0.0563166	GO:0032990	GO:BP	cell part morphogenesis	21029	9186	GO:0032989	IEA,IMP,IDA ISS IBA TAS IEA,IMP,IEA,ISS TAS NAS IEA,TAS,ISS TAS IEA,IBA IEA,IEA,TAS IEA,ISS IBA,IBA IEA,ISS,IEA,ISS IEA,TAS,IEA,IBA,IEA,ISS,IEA,IEA,IMP ISS IBA,IEA,IEA,ISS IEA,IBA IEA,IEA,IMP IEA,IMP,ISS IEA,IEA,IEA,IEA,IMP IBA IEA,IEA	DMD,USP9X,SEMA3A,PPFIA2,BRAF,NRP1,ADGRB1,ARC,EPHA7,POU3F2,FYN,LZTS3,EFNB1,SPRY3,FLRT2,PTEN,PAX2,BMPR2,LAMC2,IGF1R,MEF2A,RAB11A,FBXO31,TUBB3,IST1,CYFIP2,YWHAH,NOTCH1,SPAG9,PAFAH1B1,UBB,ZNF335,RERE,MUL1,DPYSL2,SRCIN1,PTCH1
0.000104436	4141	493	141	0.286004	0.0340497	GO:0009889	GO:BP	regulation of biosynthetic process	21029	4211	c("GO:0009058", "GO:0019222")	IDA IMP IBA IEA,IEA,TAS,IDA IMP ISS IBA IEA,ISS IBA IEA,IMP NAS,IDA IBA,IBA,IEA,IDA IMP IEA,TAS,IEA,ISS IEA,IBA IEA,IBA IEA,IDA,IDA IMP ISS IBA TAS NAS IC IEA,IBA IEA,ISS IBA IEA,IDA IMP IBA IEA,IDA IBA,IBA IEA,IBA,IDA IMP IBA,IMP,IBA,IDA IBA IEA,IDA IBA IEA,TAS,IDA IBA IEA,IDA IMP ISS IBA NAS IEA,IMP,IMP IC IEA,IDA IMP IBA IEA,IMP ISS,IEA,ISS IBA IEA,ISS,IDA IBA,IMP IEA,IBA,IBA IEA,ISS,IMP,IEA,I…	CREBZF,TAF1D,MTRF1,FOXO1,PSPC1,IRS2,TBL1X,EIF2S3,DMD,BCOR,USP9X,CASK,ABCG1,BRWD1,HBP1,NFAM1,ATF4,DCP1B,CREBL2,LRP6,CDK13,PPP1R3G,SALL3,BASP1,DAP,ZNF236,SS18,TP53INP1,POLR2K,TRPS1,MYC,ADGRB1,DNMT3A,TFAP2B,ROCK2,HMGN3,POU3F2,FYN,NCOA7,SOD2,ARID1B,ARID4B,CCDC88A,CCT4,SUPT7L,KDM3A,SEPSECS,STOX2,FBXW7,UBE2D3,MAML3,CCNA2,CAMK2D,ITM2A,TAF9B,NONO,FOXO4,NR1H3,CDAN1,CIPC,ZBTB42,PSMA3,PTEN,WAPL,ZMIZ1,KAT6B,…
0.000107343	46	493	9	0.0182556	0.195652	GO:1903202	GO:BP	negative regulation of oxidative stress-induced cell death	21029	26287	c("GO:0036473", "GO:0060548", "GO:1903201")	IGI IEA,IDA IMP IBA,ISS,IEA,IMP,IDA,IEA,IEA,ISS IEA	ATF4,FBXO7,FYN,NCOA7,SOD2,NONO,GFER,TSC1,GPR37L1
0.000111343	3926	493	135	0.273834	0.0343861	GO:0010556	GO:BP	regulation of macromolecule biosynthetic process	21029	4709	c("GO:0009059", "GO:0009889", "GO:0060255")	IDA IMP IBA IEA,IEA,TAS,IDA IMP ISS IBA IEA,ISS IBA IEA,IMP NAS,IDA IBA,IBA,IEA,IDA IMP IEA,TAS,IEA,IBA IEA,IBA IEA,IDA,IDA IMP ISS IBA TAS NAS IC IEA,IBA IEA,ISS IBA IEA,IDA IMP IBA IEA,IDA IBA,IBA IEA,IBA,IDA IMP IBA,IMP,IBA,IDA IBA IEA,IDA IBA IEA,TAS,IDA IBA IEA,IDA IMP ISS IBA NAS IEA,IMP IC IEA,IDA IMP IBA IEA,ISS,IEA,ISS IBA IEA,IDA IBA,IMP IEA,IBA,IBA IEA,ISS,IMP,IEA,IMP IBA IEA,ISS IBA I…	CREBZF,TAF1D,MTRF1,FOXO1,PSPC1,IRS2,TBL1X,EIF2S3,DMD,BCOR,USP9X,CASK,BRWD1,HBP1,NFAM1,ATF4,DCP1B,CREBL2,LRP6,CDK13,PPP1R3G,SALL3,BASP1,DAP,ZNF236,SS18,TP53INP1,POLR2K,TRPS1,MYC,DNMT3A,TFAP2B,ROCK2,HMGN3,POU3F2,NCOA7,SOD2,ARID1B,ARID4B,CCDC88A,CCT4,SUPT7L,KDM3A,SEPSECS,STOX2,UBE2D3,MAML3,CCNA2,CAMK2D,ITM2A,TAF9B,NONO,FOXO4,NR1H3,CDAN1,CIPC,ZBTB42,PSMA3,PTEN,WAPL,ZMIZ1,KAT6B,PAX2,HIF1AN,METTL5,NEUR…
0.000113843	89	493	12	0.0243408	0.134831	GO:1902882	GO:BP	regulation of response to oxidative stress	21029	26008	c("GO:0006979", "GO:0080134")	IGI IEA,IDA IMP IBA,ISS,IEA,IMP,IDA IEA,IDA,IEA,IEA,IMP,ISS IEA,IMP	ATF4,FBXO7,FYN,NCOA7,SOD2,FBXW7,NONO,GFER,TSC1,GGT7,GPR37L1,UBQLN1
0.000115131	241	493	20	0.040568	0.0829876	GO:1903320	GO:BP	regulation of protein modification by small protein conjugation or removal	21029	26391	c("GO:0031399", "GO:0070647")	IDA,IMP IBA IEA,IMP,IMP IBA,ISS IEA,IEA,IDA,IBA,IDA IEA,IDA,IMP IBA,ISS,IEA,IDA IMP,IDA,IDA,IDA,IMP IBA,IDA,IDA	SPRY2,DCUN1D2,USP44,UBR5,ADGRB1,FYN,FBXW7,FBXO33,PTEN,ZMIZ1,TRIP12,HDAC3,HSPA5,UBB,MUL1,RPL23,UBQLN1,PHF23,UBE2S,HSPBP1
0.000118037	1897	493	77	0.156187	0.0405904	GO:0045935	GO:BP	positive regulation of nucleobase-containing compound metabolic process	21029	13657	c("GO:0006139", "GO:0019219", "GO:0031325", "GO:0051173")	IDA IMP IEA,IDA,IDA,IEA,IPI,IDA IMP ISS TAS NAS IC IEA,IBA IEA,ISS,IDA IMP,IBA,IDA IBA IEA,IDA IBA,IDA IMP ISS IEA,IDA IMP IEA,ISS,IEA,ISS IEA,IDA,IBA,IEA,IMP,IEA,IMP IEA,IBA,IDA IBA IEA,IEA,IDA IEA,IMP ISS IEA,IDA IMP IBA TAS IEA,IDA IEA,IDA IBA IEA,IDA IMP ISS,IDA ISS IEA,IMP ISS IEA,IMP,IMP,IDA,IBA IEA,IMP IBA,IDA IEA,IDA IMP,IEA,IDA IBA IEA,IGI IEA,IBA IEA,IEA,IDA IMP ISS IEA,IDA IBA,IDA,IEA,…	FOXO1,TBL1X,USP9X,CASK,SLC38A2,ATF4,DCP1B,CREBL2,LRP6,CDK13,SS18,TP53INP1,MYC,TFAP2B,ROCK2,HMGN3,POU3F2,NCOA7,ARID1B,ARID4B,CCT4,SUPT7L,KDM3A,STOX2,MAML3,CCNA2,FOXO4,KMT5B,NR1H3,ZMIZ1,KAT6B,PAX2,NEUROD1,BMPR2,WDR75,ZEB2,ZNF281,RXRG,TRIP4,TCF12,NR2F2,IGF1R,MEF2A,KARS1,DCP1A,RAF1,IRF1,HDAC3,CREBRF,GFER,GLIS2,YWHAH,FUS,NOTCH1,HSPA5,SOX9,RPTOR,TNRC6C,MYBL2,ZNF335,RERE,KAT6A,DCPS,HSPA8,KMT2A,MEF2D,USF…
0.000118037	533	493	32	0.0649087	0.0600375	GO:0006914	GO:BP	autophagy	21029	2856	c("GO:0044248", "GO:0061919")	ISS IBA IEA,IMP IEA,IDA IMP IBA IEA,IBA,IMP IBA IEA,IMP IBA IEA,IBA,NAS,IMP IBA IEA,IMP,IDA,IDA,IMP IBA,IBA TAS NAS IEA,NAS,IDA IMP TAS IEA,IDA,ISS IEA,IEA,TAS,IBA,IMP IBA,IEA,IDA IMP IGI ISS IBA IEA,ISS IEA,IBA,NAS,IEA,IMP ISS IBA TAS IEA,IDA IMP IBA IEA,IMP IBA IEA,IMP IEA	ATG3,FOXO1,FBXO7,PIK3R4,DAP,RMC1,TRAPPC8,ATP6V1H,TP53INP1,FBXW7,SCOC,ZFYVE1,VTI1A,ATG16L1,ATP6V0C,USP30,ATP2A2,TSC1,SEC16A,CHMP6,RPTOR,TRIM65,CLTC,MAP1LC3A,SOGA1,NSFL1C,EEF1A2,MUL1,HSPA8,UBQLN1,PHF23,SIRT2
0.000118037	3678	493	128	0.259635	0.0348015	GO:0009893	GO:BP	positive regulation of metabolic process	21029	4215	c("GO:0008152", "GO:0019222", "GO:0048518")	IMP IEA,IDA IMP IEA,IMP IBA IEA,IMP NAS,IDA,IBA,IDA,IEA,IDA ISS IEA,IPI,NAS IEA,IDA IMP ISS TAS NAS IC IEA,IDA IBA IEA,IDA IMP IEA,IBA IEA,ISS,IDA IMP,IMP IEA,IDA,IBA,IEA,IMP,IDA IBA IEA,IDA IMP IBA IEA,IDA,IDA IMP IGI ISS NAS IEA,IMP,IDA IMP IEA,IMP ISS,IEA,IBA IEA,ISS IEA,ISS IEA,IDA,IEA,IBA,IEA,IMP,IDA ISS,IMP,IEA,IMP ISS IEA,IBA,IDA IMP IEA,IDA,IDA IBA IEA,IEA,IEA,IDA IEA,ISS IBA,IMP ISS IEA,…	SPRY2,FOXO1,DCUN1D2,IRS2,TBL1X,EIF2S3,USP9X,CASK,ABCG1,SLC38A2,NFAM1,ATF4,FBXO7,BRAF,DCP1B,CREBL2,LRP6,NRP1,PIK3R4,CDK13,PPP1R3G,DAP,SS18,TP53INP1,UBR5,MYC,ADGRB1,TFAP2B,ROCK2,HMGN3,EPHA7,POU3F2,FYN,NCOA7,SOD2,ARID1B,ARID4B,AFDN,CCDC88A,CCT4,SUPT7L,KDM3A,STOX2,FBXW7,SCOC,MAML3,CCNA2,CUL4B,FOXO4,BTBD10,KMT5B,NR1H3,FBXO33,WARS1,PTEN,ZMIZ1,KAT6B,PAX2,METTL5,NEUROD1,BMPR2,HSPD1,WDR75,ZEB2,ZNF281,RXRG…
0.000118037	4760	493	157	0.318458	0.0329832	GO:0006810	GO:BP	transport	21029	2768	GO:0051234	IBA,IDA IEA,IEA,ISS IEA,IDA IMP IBA,IEA,IEA,IEA,IMP ISS IEA,IEA,ISS IEA,IEA,IDA IMP ISS IBA IEA,IEA,IBA TAS IEA,IEA,ISS IEA,TAS,ISS IEA,IDA IMP ISS IBA TAS NAS IEA,IMP,IEA,IMP,IDA IEA,ISS,IBA IEA,ISS IEA,TAS IEA,IEA,IBA,TAS,IMP ISS IBA IEA,IDA IBA IEA,IBA IEA,IDA NAS IEA,TAS,IMP,IBA,NAS IEA,IDA IBA IEA,IMP ISS IBA IEA,ISS IBA IEA,IMP,IBA IEA,IEA,ISS TAS NAS IEA,IBA IEA,IBA IEA,IEA,ISS IEA,IBA,IBA…	ND4,ATP5PF,SFT2D2,ATG3,TCAF2,SLC35F2,OCA2,RASA3,IRS2,APOO,DMD,CASK,ABCG1,TMPRSS2,KCNJ15,IFNGR2,MKLN1,UPF2,PIM3,SLC38A2,PPFIA2,ATF4,FBXO7,BRAF,CREBL2,LRP6,PTPRN2,NRP1,SNX10,PIK3R4,PDIA4,KIF13A,PRELID3A,TRAPPC8,ATP6V1H,TPD52,UBR5,SYBU,MYC,KCNQ3,ADGRB1,ARC,TFAP2B,SMAP1,HMGN3,FYN,MPC1,CCDC88A,CCT4,PKDCC,FAM53A,TBC1D1,MICU3,FBXW7,TBCK,UBE2D3,CAMK2D,UPRT,COX7B,RAB3IL1,SYT7,LRRC55,KCNC1,NR1H3,NRDE2,GOLG…
0.000118037	533	493	32	0.0649087	0.0600375	GO:0061919	GO:BP	process utilizing autophagic mechanism	21029	18455	GO:0009987	ISS IBA IEA,IMP IEA,IDA IMP IBA IEA,IBA,IMP IBA IEA,IMP IBA IEA,IBA,NAS,IMP IBA IEA,IMP,IDA,IDA,IMP IBA,IBA TAS NAS IEA,NAS,IDA IMP TAS IEA,IDA,ISS IEA,IEA,TAS,IBA,IMP IBA,IEA,IDA IMP IGI ISS IBA IEA,ISS IEA,IBA,NAS,IEA,IMP ISS IBA TAS IEA,IDA IMP IBA IEA,IMP IBA IEA,IMP IEA	ATG3,FOXO1,FBXO7,PIK3R4,DAP,RMC1,TRAPPC8,ATP6V1H,TP53INP1,FBXW7,SCOC,ZFYVE1,VTI1A,ATG16L1,ATP6V0C,USP30,ATP2A2,TSC1,SEC16A,CHMP6,RPTOR,TRIM65,CLTC,MAP1LC3A,SOGA1,NSFL1C,EEF1A2,MUL1,HSPA8,UBQLN1,PHF23,SIRT2
0.000118037	749	493	40	0.0811359	0.0534045	GO:0032989	GO:BP	cellular component morphogenesis	21029	9185	c("GO:0009653", "GO:0016043", "GO:0048869")	IMP IGI,IEA,IMP,IDA ISS IBA TAS IEA,IMP,IEA,ISS TAS NAS IEA,TAS,ISS TAS IEA,IBA IEA,IEA,TAS IEA,ISS IBA,ISS,IBA IEA,ISS,NAS,IEA,ISS IEA,TAS,IEA,IBA,IEA,ISS IEA,IEA,IEA,IMP ISS IBA,IEA,IEA,ISS IEA,IBA IEA,IEA,IMP ISS IEA,IMP,ISS IEA,IEA,IEA,IEA,IMP IBA IEA,IEA	PHLDB2,DMD,USP9X,SEMA3A,PPFIA2,BRAF,NRP1,ADGRB1,ARC,EPHA7,POU3F2,FYN,LZTS3,SPINK2,EFNB1,SPRY3,KNL1,FLRT2,PTEN,PAX2,BMPR2,LAMC2,IGF1R,MEF2A,RAB11A,FBXO31,TUBB3,IST1,CYFIP2,YWHAH,NOTCH1,SPAG9,PAFAH1B1,UBB,ZNF335,RERE,MUL1,DPYSL2,SRCIN1,PTCH1
0.000118037	90	493	12	0.0243408	0.133333	GO:0036473	GO:BP	cell death in response to oxidative stress	21029	11093	c("GO:0008219", "GO:0034599")	IMP,IGI IEA,IDA IMP IBA,ISS,IEA,IMP IEA,IDA IEA,IDA,IEA,IEA,ISS IEA,IMP	STK24,ATF4,FBXO7,FYN,NCOA7,SOD2,FBXW7,NONO,GFER,TSC1,GPR37L1,UBQLN1
0.000118298	4920	493	161	0.326572	0.0327236	GO:0051234	GO:BP	establishment of localization	21029	15707	GO:0051179	IBA,IMP,IDA IEA,IEA,ISS IEA,IDA IMP IBA,IEA,IEA,IEA,IEA,IMP ISS IEA,IEA,ISS IEA,IEA,IDA IMP ISS IBA IEA,IEA,IBA TAS IEA,IEA,ISS IEA,TAS,ISS IEA,IDA IMP ISS IBA TAS NAS IEA,IMP,IEA,IMP,IDA IEA,ISS,IBA IEA,ISS IEA,TAS IEA,IEA,IBA,TAS,IMP ISS IBA IEA,IDA IBA IEA,IBA IEA,IDA NAS IEA,TAS,IMP,IBA,NAS IEA,IDA IBA IEA,IMP ISS IBA IEA,ISS IBA IEA,IMP,IBA IEA,IEA,ISS TAS NAS IEA,ISS,IBA IEA,IBA IEA,IMP IEA…	ND4,PHLDB2,ATP5PF,SFT2D2,ATG3,TCAF2,SLC35F2,SPRY2,OCA2,RASA3,IRS2,APOO,DMD,CASK,ABCG1,TMPRSS2,KCNJ15,IFNGR2,MKLN1,UPF2,PIM3,SLC38A2,PPFIA2,ATF4,FBXO7,BRAF,CREBL2,LRP6,PTPRN2,NRP1,SNX10,PIK3R4,PDIA4,KIF13A,PRELID3A,TRAPPC8,ATP6V1H,TPD52,UBR5,SYBU,MYC,KCNQ3,ADGRB1,ARC,TFAP2B,SMAP1,HMGN3,FYN,AFDN,MPC1,CCDC88A,CCT4,PKDCC,FAM53A,TBC1D1,MICU3,FBXW7,TBCK,UBE2D3,CAMK2D,UPRT,COX7B,RAB3IL1,SYT7,LRRC55,KCNC…
0.000118298	1604	493	68	0.137931	0.042394	GO:0048585	GO:BP	negative regulation of response to stimulus	21029	14911	c("GO:0048519", "GO:0048583", "GO:0050896")	IMP,IDA IMP ISS IBA IEA,IDA ISS IEA,IEA,IEA,IMP,IMP,IEA,IBA IEA,ISS IEA,IDA IMP IBA IEA,IDA,IEA,ISS IEA,IMP,ISS,IEA,IMP,TAS,IEA,IMP,ISS IBA IEA,IDA IBA,ISS,TAS,IC,IMP ISS IBA,IDA,ISS IBA NAS IEA,IMP ISS IBA IEA,IEA,IMP ISS IBA IEA,IMP ISS TAS NAS IEA,IDA IBA,IEA,IMP,IDA,IBA,IEA,IMP,IDA,IEA,ISS IEA,IEA,IDA,IMP ISS IBA IEA,IMP,IDA ISS IEA,ISS IEA,ISS IEA,IMP,IMP IEA,IEA,IEA,IMP,IDA IMP,IMP IBA TAS,…	PHLDB2,SPRY2,FOXO1,RASA3,DMD,CASK,RCAN1,ZC3HC1,SEMA3A,PIM3,DUSP6,FBXO7,NRP1,TMEM64,UBR5,MYC,GRINA,EPPK1,FYN,NCOA7,SOD2,DACT2,TMEM131L,FBXW7,UBE2D3,TAF9B,SPRY3,NONO,NR1H3,SPRED1,PSMA3,DDIT4,PTEN,HIF1AN,NEUROD1,TRIP12,IGF1R,UACA,RAF1,HDAC3,CREBRF,GFER,GLIS2,BCR,SLC27A4,TSC1,EGFL7,NOTCH1,HSPA5,SOX9,CHMP6,SEC14L1,RECQL5,PAFAH1B1,GGT7,MUL1,CBL,USF1,RAB7B,GPR37L1,ADORA1,TMEM161A,PTCH1,FST,UBQLN1,HMGCR,…
0.000118366	432	493	28	0.0567951	0.0648148	GO:0010975	GO:BP	regulation of neuron projection development	21029	5094	c("GO:0031175", "GO:0120035")	IMP IEA,IMP IEA,IMP IBA IEA,IMP,IMP,IEA,ISS IEA,ISS IEA,IEA,IEA,IEA,ISS,ISS IBA,ISS IEA,IEA,IEA,IEA,IEA,IEA,IDA,ISS IEA,IEA,IEA,IEA,IEA,IMP IBA IEA,IEA,IEA	STK24,DMD,SEMA3A,PPFIA2,FBXO7,BRAF,NRP1,ARC,EPHA7,POU3F2,FYN,CCDC88A,LZTS3,PTEN,BMPR2,IGF1R,RAB11A,FBXO31,IST1,SPOCK1,YWHAH,TSC1,HSPA5,PAFAH1B1,DPYSL2,SRCIN1,NR2F1,CARM1
0.000118366	3945	493	135	0.273834	0.0342205	GO:0019219	GO:BP	regulation of nucleobase-containing compound metabolic process	21029	6477	c("GO:0006139", "GO:0031323", "GO:0051171", "GO:0080090")	IDA IMP IBA IEA,IEA,IDA IMP ISS IBA IEA,ISS IBA IEA,IDA IBA,IEA,IDA IMP IEA,IDA TAS,IEA,IBA IEA,IBA,IBA IEA,IPI,IDA,IDA IMP ISS IBA TAS NAS IC IEA,IBA IEA,ISS IBA IEA,IDA IMP IBA IEA,IDA IBA,IBA,IDA IMP IBA,IMP,IBA,IDA IBA IEA,IDA,IDA IBA IEA,TAS,IMP IBA,IDA IBA IEA,IDA IMP ISS IBA IEA,IMP IC IEA,IDA IMP IBA IEA,ISS,IEA,ISS IBA IEA,IDA IBA,IMP IEA,IBA,IBA IEA,IMP,IEA,IMP IBA IEA,IBA IEA,TAS,IDA I…	CREBZF,TAF1D,FOXO1,PSPC1,TBL1X,DMD,BCOR,USP9X,CASK,BRWD1,CELF2,HBP1,SLC38A2,NFAM1,ATF4,DCP1B,CREBL2,LRP6,CDK13,SALL3,BASP1,DAP,ZNF236,SS18,VIRMA,TP53INP1,POLR2K,UBR5,TRPS1,MYC,DNMT3A,TFAP2B,ROCK2,HMGN3,POU3F2,NCOA7,SOD2,ARID1B,ARID4B,CCT4,SUPT7L,KDM3A,STOX2,UBE2D3,MAML3,CCNA2,CAMK2D,TAF9B,NONO,FOXO4,KMT5B,NR1H3,CIPC,NRDE2,ZBTB42,PSMA3,DDIT4,PTEN,ZMIZ1,KAT6B,PAX2,HIF1AN,NEUROD1,BMPR2,WDR75,NUP35,Z…
0.000119688	5	493	4	0.00811359	0.8	GO:0090650	GO:BP	cellular response to oxygen-glucose deprivation	21029	21559	c("GO:0031669", "GO:0036294", "GO:0090649")	IEA,ISS IEA,IEA,IEA	ATF4,TSC1,CBL,AQP3
0.000119688	2547	493	96	0.194726	0.0376914	GO:0009056	GO:BP	catabolic process	21029	3661	GO:0008152	ISS IBA IEA,IMP IEA,IMP,ISS,IMP IEA,IDA IBA,IDA,IMP IBA TAS IEA,ISS IEA,IDA IBA,IEA,IDA IMP IBA TAS IEA,IBA IEA,IBA,IMP IBA,IMP IBA IEA,IMP IBA IEA,IBA,NAS,IMP IBA IEA,IEA,ISS IEA,ISS,IEA,IMP IBA,IBA,IMP,IDA IMP IBA IEA,IDA,ISS IBA TAS,IDA,IDA IMP IBA IEA,IDA,IEA,IMP,IBA IEA,IDA IBA,IEA,IDA IEA,IMP IBA,IBA,IDA,IBA TAS NAS IEA,IDA IMP IBA,IMP,IDA IMP IBA IEA,IDA,IBA IEA,IDA,NAS,NAS,IDA,IDA IMP TAS…	ATG3,FOXO1,IRS2,TBL1X,USP9X,TTC3,KLHDC10,UPF2,USP44,LTA4H,FMC1,FBXO7,DCP1B,EXOG,PIK3R4,DAP,RMC1,TRAPPC8,ATP6V1H,TP53INP1,MYC,ADGRB1,ROCK2,FYN,RNF146,ACAT2,AIG1,FBXW7,UBE2D3,MANBA,SCOC,CUL4B,ZFYVE1,FBXO33,NRDE2,PSMA3,NEMF,DDIT4,PTEN,VTI1A,ECHDC2,PRDX1,ATG16L1,TRIP12,TRIP4,FBXO31,ACSF3,DCP1A,CREBRF,ATP6V0C,FBXO21,YWHAH,USP30,ATP2A2,FUS,SLC27A4,TSC1,ADAMTS13,NOTCH1,SEC16A,HSPA5,SOX9,CHMP6,RPTOR,TNRC…
0.000123275	2309	493	89	0.180527	0.0385448	GO:0032268	GO:BP	regulation of cellular protein metabolic process	21029	8649	c("GO:0031323", "GO:0044267", "GO:0051246")	IDA IBA IEA,IDA IEA,IEA,IDA IMP IBA IEA,TAS,IMP IBA IEA,IBA,ISS IEA,IMP,IEA,IEA,IMP,ISS,IEA,IDA IEA,IBA IEA,ISS,IDA IMP,IMP IEA,IMP,IMP IBA,IDA NAS,ISS IEA,IMP IGI ISS,IDA ISS IEA,ISS IEA,IEA,IDA ISS,IEA,ISS IBA IEA,IDA IMP IEA,IBA IEA,IBA,TAS,IBA,IBA,IBA,IMP IEA,IDA IMP ISS IEA,IBA,IDA,ISS,IDA IMP ISS IEA,IDA,IDA,IMP IEA,IMP IEA,IDA,IMP IBA,IEA,TAS,IBA,IDA,IBA,IDA,IBA IEA,IDA TAS IEA,IDA ISS,IDA…	TIPRL,CSTB,CHORDC1,SPRY2,MTRF1,DCUN1D2,EIF2S3,DMD,BCOR,RCAN1,DUSP6,USP44,ATF4,FBXO7,BRAF,DCP1B,CREBL2,LRP6,NRP1,DAP,UBR5,MYC,ADGRB1,ROCK2,EPHA7,FYN,NCOA7,CCDC88A,KDM3A,SEPSECS,FBXW7,SPINK2,CCNA2,CAMK2D,CCNG2,CCNI,SPRY3,NR1H3,SPRED1,FBXO33,WARS1,DDIT4,PTEN,ZMIZ1,PAX2,METTL5,BMPR2,HSPD1,TRIP12,PCOLCE2,EIF4A2,SECISBP2L,NR2F2,UACA,IST1,DCP1A,RAF1,HDAC3,SPOCK1,CYFIP2,FZD10,TRUB2,TSC1,HSPA5,SOX9,CHMP6,…
0.000138693	2385	493	91	0.184584	0.0381551	GO:0071310	GO:BP	cellular response to organic substance	21029	19359	c("GO:0010033", "GO:0070887")	IDA ISS IBA IEA,ISS IBA IEA,IMP ISS IBA IEA,IMP IEA,IDA IMP,IMP,IBA IEA,ISS IEA,IMP ISS TAS IEA,IMP,ISS IEA,IMP ISS IEA,IMP,IEA,IEP,IEA,IDA,IEA,IEA,IEA,ISS IEA,IMP ISS,IEA,IEA,IMP ISS IEA,IEA,IEA,IDA IEA,TAS,IEA,IEA,IBA,IDA,IDA NAS IEA,ISS IEA,ISS IEA,IEA,ISS IEA,IDA,ISS IEA,IEA,IDA IMP IGI ISS IBA TAS IEA,IBA,IEA,IMP,ISS,IEA,IEA,IEA,IDA,IGI ISS IBA TAS IEA,IEA,IEA,IBA,IDA ISS IEA,IEA,IDA,IEA,IEA…	SPRY2,FOXO1,IRS2,DMD,USP9X,CASK,IFNGR2,PIM3,ATF4,LRP6,PTPRN2,NRP1,JCAD,SNX10,ZNF236,TP53INP1,UBR5,FBXO32,MYC,DNMT3A,TFAP2B,ROCK2,HMGN3,POU3F2,FYN,SOD2,ARID1B,KDM3A,UBE2D3,CCNA2,CSTF2,SPRY3,FOXO4,NR1H3,SPRED1,FLRT2,PSMA3,DDIT4,ZMIZ1,PAX2,NEUROD1,BMPR2,HSPD1,NUP35,ZEB2,MBD5,RXRG,PCOLCE2,MYNN,TRIP4,IGF1R,RAF1,KCNMB1,HSPA9,IRF1,CYFIP2,CREBRF,GFER,BCR,YWHAH,FICD,FZD10,RAN,SLC27A4,ADAMTS13,NOTCH1,HSPA5…
0.000144783	2701	493	100	0.20284	0.0370233	GO:0032879	GO:BP	regulation of localization	21029	9091	c("GO:0050789", "GO:0051179")	IMP,IEA,IDA IMP IBA,IMP,IMP,IEA,IMP ISS IEA,ISS IEA,IEA,IDA TAS IEA,IBA IEA,IEA,ISS IEA,IBA IEA,ISS IEA,IEA,IDA IEA,ISS,IMP ISS TAS IEA,IMP,ISS IEA,IMP,IEA,IEA,IDA,IBA IEA,IMP ISS,IMP,IMP TAS,IBA IEA,IEA,ISS TAS IEA,IMP,IMP IBA,IMP,IMP HMP,ISS IEA,IEA,IMP ISS IEA,HMP,IDA IMP ISS TAS IC,IEA,ISS IBA IEA,IDA,IEA,IDA IMP ISS TAS IEA,IEA,IEA,IMP,IMP ISS IEA,IMP IBA IEA,IC,IDA IMP,IMP,IMP,IEA,IEA,IBA I…	PHLDB2,ATG3,TCAF2,SPRY2,STK24,RASA3,IRS2,DMD,CASK,ABCG1,KCNJ15,IFNGR2,MKLN1,SEMA3A,PIM3,ATF4,BRAF,CREBL2,NRP1,JCAD,TP53INP1,UBR5,MYC,KCNQ3,ADGRB1,ARC,EPPK1,TFAP2B,ROCK2,SMAP1,HMGN3,FYN,SOD2,AFDN,CCDC88A,CCT4,PKDCC,TBC1D1,FBXW7,UBE2D3,CAMK2D,FOXO4,SYT7,LRRC55,KCNC1,NR1H3,SPRED1,FLRT2,NRDE2,PTEN,WAPL,NEUROD1,BMPR2,LAMC2,STX6,CACNA1E,KLHL24,KCNJ13,NR2F2,IGF1R,MEF2A,RAB11A,FBXO31,JPH3,AP1G1,BSN,RAF1,…
0.000152721	4081	493	138	0.279919	0.0338152	GO:0031326	GO:BP	regulation of cellular biosynthetic process	21029	8267	c("GO:0009889", "GO:0031323", "GO:0044249")	IDA IMP IBA IEA,IEA,TAS,IDA IMP ISS IBA IEA,ISS IBA IEA,IMP NAS,IDA IBA,IBA,IEA,IDA IMP IEA,TAS,IEA,IBA IEA,IBA IEA,IDA,IDA IMP ISS IBA TAS NAS IC IEA,IBA IEA,ISS IBA IEA,IDA IMP IBA IEA,IDA IBA,IBA IEA,IBA,IDA IMP IBA,IMP,IBA,IDA IBA IEA,IDA IBA IEA,TAS,IDA IBA IEA,IDA IMP ISS IBA NAS IEA,IMP IC IEA,IDA IMP IBA IEA,IMP ISS,IEA,ISS IBA IEA,ISS,IDA IBA,IMP IEA,IBA,IBA IEA,ISS,IMP,IEA,IMP IBA IEA,I…	CREBZF,TAF1D,MTRF1,FOXO1,PSPC1,IRS2,TBL1X,EIF2S3,DMD,BCOR,USP9X,CASK,BRWD1,HBP1,NFAM1,ATF4,DCP1B,CREBL2,LRP6,CDK13,PPP1R3G,SALL3,BASP1,DAP,ZNF236,SS18,TP53INP1,POLR2K,TRPS1,MYC,DNMT3A,TFAP2B,ROCK2,HMGN3,POU3F2,FYN,NCOA7,SOD2,ARID1B,ARID4B,CCDC88A,CCT4,SUPT7L,KDM3A,SEPSECS,STOX2,FBXW7,UBE2D3,MAML3,CCNA2,CAMK2D,ITM2A,TAF9B,NONO,FOXO4,NR1H3,CDAN1,CIPC,ZBTB42,PSMA3,PTEN,WAPL,ZMIZ1,KAT6B,PAX2,HIF1AN,M…
0.000154472	2188	493	85	0.172414	0.0388483	GO:0044248	GO:BP	cellular catabolic process	21029	12703	c("GO:0009056", "GO:0044237")	ISS IBA IEA,IMP IEA,IMP,ISS,IMP IEA,IDA IBA,IDA,IMP IBA TAS IEA,ISS IEA,IDA IBA,IDA IMP IBA TAS IEA,IBA IEA,IBA,IMP IBA,IMP IBA IEA,IMP IBA IEA,IBA,NAS,IMP IBA IEA,IEA,ISS,IMP IBA,IBA,IMP,IDA IMP IBA IEA,IDA,ISS IBA,IDA,IDA IMP IBA IEA,IDA,IEA,IMP,IBA IEA,IDA IBA,IDA,IMP IBA,IBA,IDA,IBA TAS NAS IEA,IDA IMP IBA,IMP,IDA IMP IBA IEA,IDA,IBA IEA,NAS,NAS,IDA IMP TAS IEA,IDA,IDA,IBA IEA,ISS IEA,IDA,IEA…	ATG3,FOXO1,IRS2,TBL1X,USP9X,TTC3,KLHDC10,UPF2,USP44,LTA4H,FBXO7,DCP1B,EXOG,PIK3R4,DAP,RMC1,TRAPPC8,ATP6V1H,TP53INP1,MYC,ROCK2,RNF146,ACAT2,AIG1,FBXW7,UBE2D3,MANBA,SCOC,CUL4B,ZFYVE1,FBXO33,NRDE2,PSMA3,NEMF,PTEN,VTI1A,ECHDC2,PRDX1,ATG16L1,TRIP12,TRIP4,FBXO31,ACSF3,DCP1A,ATP6V0C,FBXO21,USP30,ATP2A2,FUS,SLC27A4,TSC1,ADAMTS13,SEC16A,HSPA5,CHMP6,RPTOR,TNRC6C,TRIM65,CLTC,UBB,GUSB,GGT7,MAP1LC3A,SOGA1,PSM…
0.000155605	1273	493	57	0.115619	0.0447761	GO:0080134	GO:BP	regulation of response to stress	21029	20894	c("GO:0006950", "GO:0048583")	IMP,ISS IEA,IDA ISS,IDA,IMP IEA,IMP,IBA,TAS,IMP,IGI IEA,IDA IMP IBA,IEA,IMP IBA,IDA ISS,IEA,IMP,ISS,ISS TAS,IEA,IMP,IDA ISS IEA,IC,IDA,IMP,ISS IBA NAS IEA,ISS IEA,IEA,IMP IEA,IEA,IMP IBA,IDA IBA IEA,IMP,IMP,IDA,TAS,IMP,IDA,IEA,IEA,IDA,IDA,IEA,ISS TAS,IMP,IEA,IEA,IMP,IBA,IMP,IC,ISS IEA,IEA,IDA,IMP,IMP,IMP IEA,ISS	PHLDB2,CHORDC1,FOXO1,PSPC1,STK24,CASK,KLHDC10,SEMA3A,SLC38A2,ATF4,FBXO7,BRAF,UBR5,MYC,GRINA,EPPK1,ROCK2,FYN,NCOA7,SOD2,FBXW7,TAF9B,NONO,KMT5B,NR1H3,SPRED1,PSMA3,PTEN,PRDX1,TRIP12,IGF1R,SETD6,AP1G1,KARS1,IRF1,HDAC3,CREBRF,GFER,BCR,FICD,FUS,TSC1,HSPA5,SEC14L1,RECQL5,PAFAH1B1,GGT7,DUSP15,MUL1,USF1,GPR37L1,ADORA1,HEXIM1,TMEM161A,UBQLN1,SIRT2,PRMT1
0.000157189	273	493	21	0.0425963	0.0769231	GO:0034599	GO:BP	cellular response to oxidative stress	21029	9984	c("GO:0006979", "GO:0062197")	ISS IEA,IMP,IMP IGI ISS IEA,IDA IMP IBA,IEA,ISS,IEA,IMP IEA,IDA IEA,IDA,ISS,IBA IEA,IEA,IEA,IEA,IEA,IMP,ISS IEA,IDA,IMP,ISS IEA	FOXO1,STK24,ATF4,FBXO7,TP53INP1,FYN,NCOA7,SOD2,FBXW7,NONO,PAX2,PRDX1,GFER,ATP2A2,TSC1,MAP1LC3A,BRF2,GPR37L1,TMEM161A,UBQLN1,SIRT2
0.000158623	208	493	18	0.0365112	0.0865385	GO:0031396	GO:BP	regulation of protein ubiquitination	21029	8303	c("GO:0016567", "GO:1903320")	IDA,IBA,IMP,IMP IBA,ISS IEA,IEA,IDA,IBA,IDA IEA,IMP IBA,ISS,IEA,IDA IMP,IDA,IDA,IMP IBA,IDA,IDA	SPRY2,DCUN1D2,USP44,UBR5,ADGRB1,FYN,FBXW7,FBXO33,PTEN,TRIP12,HDAC3,HSPA5,UBB,RPL23,UBQLN1,PHF23,UBE2S,HSPBP1
0.000163334	4128	493	139	0.281947	0.0336725	GO:0030154	GO:BP	cell differentiation	21029	7722	GO:0048869	IMP,IBA,ISS IEA,ISS IEA,IMP IEA,IBA IEA,IMP ISS IBA IEA,IMP,TAS,IEA,IEA,IDA IMP ISS IBA TAS IEA,IMP,IEA,IEA,ISS IEA,IDA ISS IEA,IMP IEA,IEA,ISS IEA,IDA ISS TAS IC,IMP ISS TAS NAS IEA,ISS IEA,IEA,ISS IEA,IEP IBA,ISS IEA,IEA,ISS,ISS,IMP IEA,ISS TAS IEA,ISS TAS IEA,IEA,IDA IEP IEA,IMP IGI ISS,IEA,IBA IEA,ISS IEA,IBA TAS IEA,IDA IEA,IEA,ISS IEA,IMP IEA,ISS,ISS IEA,ISS IBA,IEA,IMP,IMP IEA,IMP ISS IEA,…	PHLDB2,AAMDC,SPRY2,FOXO1,STK24,OCA2,DMD,USP9X,ABCG1,RCAN1,TAF10,SEMA3A,PPFIA2,DUSP6,LTA4H,NFAM1,ATF4,FBXO7,BRAF,CREBL2,LRP6,NRP1,SNX10,CDK13,BASP1,TPD52,TMEM64,TP53INP1,CFAP418,TRPS1,MYC,ADGRB1,ARC,DNMT3A,TFAP2B,ROCK2,SMAP1,EPHA7,POU3F2,FYN,SOD2,ARID4B,DACT2,AFDN,CCDC88A,PKDCC,LZTS3,KDM3A,TMEM131L,FBXW7,SPINK2,ITM2A,EFNB1,CUL4B,NHSL2,SPRY3,FOXO4,KNL1,NR1H3,SPRED1,FLRT2,PSMA3,MDGA2,DDIT4,PTEN,ZMIZ…
0.000173308	1729	493	71	0.144016	0.0410642	GO:0051254	GO:BP	positive regulation of RNA metabolic process	21029	15724	c("GO:0010604", "GO:0016070", "GO:0045935", "GO:0051252")	IDA IMP IEA,IDA,IEA,IPI,IDA IMP ISS TAS NAS IC IEA,IBA IEA,ISS,IDA IMP,IBA,IDA IBA IEA,IDA IBA,IDA IMP ISS IEA,IDA IMP IEA,ISS,IEA,ISS IEA,IDA,IBA,IEA,IEA,IMP IEA,IBA,IDA IBA IEA,IEA,IDA IEA,IDA IMP IBA TAS IEA,IDA IEA,IDA IBA IEA,IDA IMP ISS,IDA ISS IEA,IMP ISS IEA,IMP,IMP,IDA,IBA IEA,IMP IBA,IDA IEA,IDA IMP,IDA IBA IEA,IGI IEA,IBA IEA,IEA,IDA IMP ISS IEA,IDA IBA,IDA,ISS IBA IEA,IDA,IEA,IDA ISS …	FOXO1,TBL1X,CASK,SLC38A2,ATF4,DCP1B,CREBL2,LRP6,CDK13,SS18,TP53INP1,MYC,TFAP2B,ROCK2,HMGN3,POU3F2,NCOA7,ARID1B,ARID4B,SUPT7L,KDM3A,STOX2,MAML3,CCNA2,FOXO4,NR1H3,ZMIZ1,KAT6B,PAX2,NEUROD1,BMPR2,WDR75,ZEB2,ZNF281,RXRG,TRIP4,TCF12,NR2F2,MEF2A,KARS1,DCP1A,RAF1,IRF1,HDAC3,CREBRF,GLIS2,YWHAH,FUS,NOTCH1,HSPA5,SOX9,RPTOR,TNRC6C,MYBL2,ZNF335,RERE,KAT6A,DCPS,HSPA8,KMT2A,MEF2D,USF1,ILF2,SMARCE1,RFXANK,PTCH1,…
0.000181021	80	493	11	0.0223124	0.1375	GO:1900407	GO:BP	regulation of cellular response to oxidative stress	21029	23745	c("GO:0034599", "GO:0080135", "GO:1902882")	IGI IEA,IDA IMP IBA,ISS,IEA,IMP,IDA IEA,IDA,IEA,IEA,ISS IEA,IMP	ATF4,FBXO7,FYN,NCOA7,SOD2,FBXW7,NONO,GFER,TSC1,GPR37L1,UBQLN1
0.000198022	1477	493	63	0.127789	0.042654	GO:0031399	GO:BP	regulation of protein modification process	21029	8306	c("GO:0006464", "GO:0032268")	IDA IBA IEA,IEA,IDA IMP IBA IEA,IMP IBA IEA,ISS IEA,IMP,IEA,IEA,IMP,IEA,IDA IEA,ISS,IDA IMP,IMP IEA,IMP IBA,ISS IEA,IMP IGI,IDA ISS IEA,ISS IEA,IEA,IDA ISS,IEA,IDA,IBA,TAS,IBA,IBA,IBA,IDA IMP ISS IEA,IBA,IDA,ISS,IDA IMP ISS IEA,IDA,IMP IEA,IMP IBA,IDA,IDA IEA,IDA ISS,IMP,IMP IEA,IEA,ISS IEA,IMP,IDA IMP IBA IEA,IEA,IDA IMP,IBA IEA,IDA,IBA,ISS,IEA,IDA,IDA,IDA IBA,IDA,IEA,IBA,ISS,IMP IBA,ISS IEA,IDA…	TIPRL,CHORDC1,SPRY2,DCUN1D2,DMD,BCOR,RCAN1,DUSP6,USP44,FBXO7,BRAF,CREBL2,LRP6,NRP1,UBR5,ADGRB1,ROCK2,EPHA7,FYN,NCOA7,CCDC88A,KDM3A,FBXW7,CCNA2,CAMK2D,CCNG2,CCNI,SPRY3,SPRED1,FBXO33,WARS1,DDIT4,PTEN,ZMIZ1,BMPR2,TRIP12,NR2F2,RAF1,HDAC3,FZD10,TSC1,HSPA5,SOX9,CHMP6,RPTOR,SPAG9,UBB,ZNF335,MUL1,CBL,KMT2A,ADORA1,SRCIN1,RPL23,HEXIM1,UBQLN1,HMGCR,PRRC1,LRP1,PHF23,SIRT2,UBE2S,HSPBP1
0.000198022	1010	493	48	0.0973631	0.0475248	GO:0000902	GO:BP	cell morphogenesis	21029	306	GO:0009653	IEA,IMP,IMP IBA,ISS IEA,IDA ISS IBA TAS IEA,IMP,ISS IEA,IEA,IMP ISS TAS NAS IEA,IEA,ISS,TAS,IMP ISS TAS IEA,IBA IEA,IEA,ISS TAS IEA,ISS IEA,ISS IBA,IBA IEA,ISS,IEA,ISS IEA,TAS,IEA,IMP,IBA,IDA,IEA,ISS,IEA,IEA,IMP ISS IBA,IEA,IBA IEA,ISS IEA,IBA,IBA IEA,IEA,IEA,IMP IEA,IMP,ISS IEA,IEA,IEA,IEA,IMP IBA IEA,IEA,IBA	DMD,USP9X,BRWD1,MKLN1,SEMA3A,PPFIA2,ATF4,BRAF,NRP1,SS18,CFAP418,ADGRB1,ARC,EPHA7,POU3F2,FYN,DACT2,LZTS3,EFNB1,SPRY3,FLRT2,PTEN,PAX2,BMPR2,PRPF40A,LAMC2,PEAK1,IGF1R,MEF2A,RAB11A,FBXO31,TUBB3,IST1,CYFIP2,YWHAH,RHOF,NOTCH1,MYH10,SPAG9,PAFAH1B1,UBB,ZNF335,RERE,MUL1,DPYSL2,SRCIN1,PTCH1,ARHGEF28
0.000203525	2278	493	87	0.176471	0.0381914	GO:0071705	GO:BP	nitrogen compound transport	21029	19702	GO:0006810	IEA,ISS IEA,IMP IBA,IEA,ISS IEA,IDA,TAS,ISS IEA,IDA IMP ISS IBA TAS IEA,IMP,ISS IEA,IEA,IBA,TAS,IMP ISS IBA IEA,IMP,IEA,ISS IEA,IMP,IEA,ISS IEA,ISS IEA,IBA,IBA,IMP,IBA,HMP,IEA,ISS IBA IEA,ISS IEA,IMP,IDA IMP IBA TAS IEA,IBA,IEA,IEA,IDA IC,IBA,IBA IEA,TAS,IBA IEA,IEA,IEA,IBA IEA,IMP TAS IEA,IEA,IEA,IEA,IEA,IDA,IDA,IEA,IBA,NAS,IEA,ISS IEA,IDA IMP IBA IC IEA,IBA IEA,IMP,IEA,IMP ISS IEA,IMP,IBA IEA,I…	SFT2D2,ATG3,TCAF2,OCA2,IRS2,ABCG1,UPF2,PIM3,SLC38A2,FBXO7,PTPRN2,SNX10,PIK3R4,PDIA4,KIF13A,UBR5,MYC,ARC,TFAP2B,HMGN3,FYN,PKDCC,FAM53A,TBC1D1,FBXW7,TBCK,UBE2D3,RAB3IL1,SYT7,NR1H3,NRDE2,SLC25A29,ZDHHC6,VTI1A,HNRNPA3,NEUROD1,HSPD1,NUP35,LRP1B,STX6,ATG16L1,AP3B2,RAB11A,SLC7A6,IST1,AP1G1,RAF1,HSPA9,HDAC3,CREBRF,AP5Z1,TVP23A,RBFOX1,BCR,YWHAH,RAN,TBC1D13,TSC1,NOTCH1,SEC16A,HSPA5,SLC38A10,CHMP6,KPNA2,MYH…
0.000210782	3378	493	118	0.239351	0.0349319	GO:0010604	GO:BP	positive regulation of macromolecule metabolic process	21029	4752	c("GO:0009893", "GO:0043170", "GO:0060255")	IMP IEA,IDA IMP IEA,IMP IBA IEA,IMP NAS,IDA,IBA,IDA,IEA,IDA,IPI,NAS IEA,IDA IMP ISS TAS NAS IC IEA,IDA IMP IEA,IBA IEA,ISS,IDA IMP,IMP IEA,IBA,IEA,IMP,IDA IBA IEA,IDA IBA IEA,IDA,IDA IMP IGI ISS NAS IEA,IDA IMP IEA,IMP ISS,IEA,IEA,ISS IEA,ISS IEA,IDA,IBA,IEA,IMP,IDA ISS,IMP,IEA,IMP IEA,IBA,IDA IMP IEA,IDA IBA IEA,IEA,IEA,IDA IEA,IMP ISS IEA,IDA IMP IBA TAS IEA,IBA,IDA,IDA IEA,IDA IEA,IDA IBA IEA,…	SPRY2,FOXO1,DCUN1D2,IRS2,TBL1X,EIF2S3,USP9X,CASK,ABCG1,SLC38A2,NFAM1,ATF4,BRAF,DCP1B,CREBL2,LRP6,NRP1,CDK13,PPP1R3G,DAP,SS18,TP53INP1,UBR5,MYC,TFAP2B,ROCK2,HMGN3,EPHA7,POU3F2,FYN,NCOA7,ARID1B,ARID4B,AFDN,CCDC88A,CCT4,SUPT7L,KDM3A,STOX2,FBXW7,MAML3,CCNA2,CUL4B,FOXO4,KMT5B,NR1H3,FBXO33,WARS1,PTEN,ZMIZ1,KAT6B,PAX2,METTL5,NEUROD1,BMPR2,HSPD1,WDR75,ZEB2,ZNF281,RXRG,PCOLCE2,TRIP4,TCF12,NR2F2,IGF1R,MEF2…
0.000244193	989	493	47	0.0953347	0.0475228	GO:0009894	GO:BP	regulation of catabolic process	21029	4216	c("GO:0009056", "GO:0019222")	IMP,IMP,IEA,IDA IBA IEA,IBA IEA,IMP IBA,IMP IBA IEA,NAS,IMP IEA,IEA,ISS IEA,ISS,IEA,IDA IMP IEA,IDA,IEA,IMP,IEA,IEA,IDA,IEA,IBA IEA,IDA,NAS,IEA,IDA,ISS IEA,IEA,IMP,IBA,IDA IBA,IMP IBA,IDA,ISS IEA,IDA,NAS,IBA TAS IEA,IEA,IEA,IDA,IMP IBA IEA,ISS IEA,IDA,IMP,IMP IBA,IMP ISS IEA,IDA	FOXO1,IRS2,FMC1,FBXO7,DCP1B,DAP,RMC1,ATP6V1H,TP53INP1,MYC,ADGRB1,ROCK2,FYN,FBXW7,SCOC,CUL4B,NRDE2,PSMA3,DDIT4,PTEN,ATG16L1,DCP1A,CREBRF,ATP6V0C,USP30,FUS,TSC1,SOX9,CHMP6,RPTOR,TNRC6C,TRIM65,UBB,SOGA1,PSMF1,EEF1A2,DCPS,ADORA1,FBXL20,RPL23,UBQLN1,HMGCR,RAD23B,LRP1,PHF23,SIRT2,HSPBP1
0.000244692	29	493	7	0.0141988	0.241379	GO:1903203	GO:BP	regulation of oxidative stress-induced neuron death	21029	26288	c("GO:0036475", "GO:1901214", "GO:1903201")	IGI IEA,IDA IMP IBA,IEA,IDA IEA,IDA,IEA,IEA	ATF4,FBXO7,NCOA7,FBXW7,NONO,GFER,TSC1
0.000301882	3009	493	107	0.217039	0.03556	GO:0010033	GO:BP	response to organic substance	21029	4309	GO:0042221	IEA,IEA,IDA ISS IBA IEA,ISS IBA IEA,IMP ISS IBA IEA,IMP IBA,IMP IEA,IDA IMP,IMP,IDA IEP,IBA IEA,ISS IEA,IEA,IEA,IMP ISS TAS IEA,IMP IEA,ISS IEA,IMP ISS IEA,IMP,IEA,IEP,IEA,IDA,IEA,TAS IEA,IEA,ISS IEA,IMP ISS,IEA,IEA,IMP ISS IEA,IEA,IEA,IDA IEA,TAS,IEA,IEA,IBA,IEA,IDA,IEA,IDA NAS IEA,ISS IEA,ISS IEA,IEA,ISS IEA,IDA,ISS IEA,IMP IEA,IDA IMP IGI ISS IBA TAS IEA,IDA IBA,IEA,IMP,ISS,IBA IEA,IEA,IEA,IDA…	ND4,ND6,SPRY2,FOXO1,IRS2,MXRA5,DMD,USP9X,CASK,ABCG1,IFNGR2,PIM3,DUSP6,LTA4H,ATF4,LRP6,PTPRN2,NRP1,JCAD,SNX10,ZNF236,TP53INP1,UBR5,FBXO32,MYC,DNMT3A,TFAP2B,ROCK2,HMGN3,POU3F2,FYN,SOD2,ARID1B,KDM3A,UBE2D3,CCNA2,CSTF2,SPRY3,UPRT,FOXO4,KCNC1,NR1H3,SPRED1,FLRT2,PSMA3,DDIT4,ZMIZ1,PAX2,NEUROD1,BMPR2,HSPD1,NUP35,ZEB2,MBD5,RXRG,PCOLCE2,MYNN,TRIP4,NR2F2,IGF1R,RAF1,KCNMB1,HSPA9,IRF1,CYFIP2,CREBRF,GFER,BCR,Y…
0.000301882	20	493	6	0.0121704	0.3	GO:1903204	GO:BP	negative regulation of oxidative stress-induced neuron death	21029	26289	c("GO:0036475", "GO:1901215", "GO:1903202", "GO:1903203")	IGI IEA,IDA IMP IBA,IEA,IDA,IEA,IEA	ATF4,FBXO7,NCOA7,NONO,GFER,TSC1
0.000301882	3700	493	126	0.255578	0.0340541	GO:0051252	GO:BP	regulation of RNA metabolic process	21029	15722	c("GO:0016070", "GO:0019219", "GO:0060255")	IDA IMP IBA IEA,IEA,IDA IMP ISS IBA IEA,ISS IBA IEA,IDA IBA,IEA,IDA IMP IEA,TAS,IEA,IBA IEA,IBA,IBA IEA,IPI,IDA,IDA IMP ISS IBA TAS NAS IC IEA,IBA IEA,ISS IBA IEA,IDA IMP IBA IEA,IDA IBA,IBA,IDA IMP IBA,IMP,IBA,IDA IBA IEA,IDA,IDA IBA IEA,TAS,IDA IBA IEA,IDA IMP ISS IBA IEA,IMP IC IEA,IDA IMP IBA IEA,ISS,IEA,ISS IBA IEA,IDA IBA,IMP IEA,IBA,IBA IEA,IEA,IMP IBA IEA,IBA IEA,TAS,IDA IBA IEA,IEA,TAS,I…	CREBZF,TAF1D,FOXO1,PSPC1,TBL1X,DMD,BCOR,USP9X,CASK,BRWD1,CELF2,HBP1,SLC38A2,NFAM1,ATF4,DCP1B,CREBL2,LRP6,CDK13,SALL3,BASP1,DAP,ZNF236,SS18,VIRMA,TP53INP1,POLR2K,TRPS1,MYC,DNMT3A,TFAP2B,ROCK2,HMGN3,POU3F2,NCOA7,SOD2,ARID1B,ARID4B,SUPT7L,KDM3A,STOX2,UBE2D3,MAML3,CCNA2,CAMK2D,TAF9B,NONO,FOXO4,NR1H3,CIPC,NRDE2,ZBTB42,PSMA3,PTEN,ZMIZ1,KAT6B,PAX2,HIF1AN,NEUROD1,BMPR2,WDR75,NUP35,ZEB2,EPC2,RNF220,ZNF281…
0.000331874	1033	493	48	0.0973631	0.0464666	GO:0070647	GO:BP	protein modification by small protein conjugation or removal	21029	18999	GO:0006464	IBA,IDA,IDA,IMP IBA IEA,IDA,IDA IMP ISS IBA TAS IEA,IDA IEA,IDA,IEA,IEA,IDA IMP TAS IEA,IBA TAS IEA,IDA IMP IEA,IEA,IDA IMP IBA IEA,IDA IBA IEA,ISS IEA,IEA,IDA IMP IEA,IDA,IDA IBA IEA,IDA IMP IBA IEA,IBA IEA,IEA,IDA IEA,IDA,IEA,ISS IBA IEA,IDA IMP,IDA IMP IBA IEA,IDA,IEA,ISS,IEA,IDA IBA TAS IEA,IEA,IDA IMP IBA,IBA IEA,IDA IBA IEA,IDA IMP TAS IEA,IEA,IDA,IMP IEA,IDA,IEA,IMP IBA,IDA IBA IEA,IDA	SENP7,ATG3,SPRY2,DCUN1D2,BCOR,USP9X,TTC3,TAF10,ZC3HC1,KLHDC10,USP44,JOSD1,FBXO7,ASB10,UBR5,FBXO32,ADGRB1,FYN,RNF146,FBXW7,UBE2D3,CUL4B,FBXO33,PSMA3,PTEN,ZMIZ1,MARCHF4,RNF220,KLHL24,TRIP12,COPS7B,FBXO31,HDAC3,FBXO21,USP30,HSPA5,UBB,USP48,MUL1,CBL,FBXL20,RPL23,HINT1,UBQLN1,NEURL4,PHF23,UBE2S,HSPBP1
0.000342891	338	493	23	0.0466531	0.0680473	GO:0070482	GO:BP	response to oxygen levels	21029	18902	GO:0009628	IEA,IDA,IEA,IDA,IEA,ISS,IEA,IEA,IEA,IDA IBA IEA,IEA,IDA IBA,IEA,IDA,ISS IEA,ISS IEA,IEA,IMP,IEA,NAS IEA,IDA IEA,IMP,IDA IMP	ND4,FOXO1,ATF4,MYC,DNMT3A,ROCK2,SOD2,CCNA2,PSMA3,DDIT4,PTEN,HIF1AN,KCNMB1,CIAO3,TSC1,NOTCH1,CBL,USF1,ADORA1,ANGPTL4,AQP3,UBQLN1,SIRT2
0.000342891	314	493	22	0.0446247	0.0700637	GO:0036293	GO:BP	response to decreased oxygen levels	21029	11007	GO:0070482	IEA,IEA,IDA,IEA,ISS,IEA,IEA,IEA,IDA IBA IEA,IEA,IDA IBA,IEA,IDA,ISS IEA,ISS IEA,IEA,IMP,IEA,NAS IEA,IDA IEA,IMP,IDA IMP	ND4,ATF4,MYC,DNMT3A,ROCK2,SOD2,CCNA2,PSMA3,DDIT4,PTEN,HIF1AN,KCNMB1,CIAO3,TSC1,NOTCH1,CBL,USF1,ADORA1,ANGPTL4,AQP3,UBQLN1,SIRT2
0.000351951	3494	493	120	0.243408	0.0343446	GO:0048513	GO:BP	animal organ development	21029	14849	c("GO:0048731", "GO:0048856")	IEA,IMP,HEP,IMP IBA IEA,ISS IBA IEA,IEA,IBA NAS IEA,IMP,IEA,IEA,IEA,IMP ISS IBA IEA,IEA,IBA IEA,IEA,ISS IEA,IEA,ISS IEA,IEA,IEA,TAS IEA,IDA TAS IC,ISS TAS IEA,ISS IEA,IMP,HEP ISS IEA,IEA,IEP IBA,IEA,ISS,IMP ISS IEA,IEA,IEP ISS IEA,IMP ISS,IEA,ISS IEA,IEA,IEA,IEA,IEA,ISS IEA,ISS IEA,TAS IEA,IEP,IMP,IMP ISS IEA,IEA,IEA,IEA,IBA,IEA,IEA,IEA,IEA,IEA,IMP ISS IEA,ISS IEA,IMP,IEA,ISS,ISS,IMP ISS IEA,IMP …	ND4,PHLDB2,ATP5PF,RELT,SPRY2,IRS2,DMD,BCOR,RCAN1,TAF10,UPF2,SEMA3A,SLC38A2,DUSP6,LTA4H,NFAM1,ACO2,ATF4,FBXO7,RTCB,BRAF,LRP6,NRP1,SNX10,CDK13,BASP1,ANKS6,TPD52,TMEM64,TRPS1,MYC,ADGRB1,TFAP2B,ROCK2,SMAP1,EPHA7,POU3F2,FYN,SOD2,ARID4B,DACT2,PKDCC,EVC,STOX2,TMEM131L,FBXW7,CCNA2,ITM2A,EFNB1,SPRY3,UPRT,FOXO4,KCNC1,KMT5B,TTC9,SPRED1,FLRT2,ZBTB42,PSMA3,MDGA2,DDIT4,PTEN,ZMIZ1,PAX2,MSH4,NEUROD1,BMPR2,LAMC2,…
0.000362491	181	493	16	0.0324544	0.0883978	GO:0071453	GO:BP	cellular response to oxygen levels	21029	19493	c("GO:0070482", "GO:0070887")	IDA,IEA,IDA,IEA,ISS,IEA,IEA,IEA,IDA IBA,IEA,ISS IEA,ISS IEA,IEA,IDA IEA,IMP,IDA IMP	FOXO1,ATF4,MYC,DNMT3A,ROCK2,CCNA2,PSMA3,PTEN,HIF1AN,KCNMB1,TSC1,NOTCH1,CBL,AQP3,UBQLN1,SIRT2
0.000391046	4210	493	139	0.281947	0.0330166	GO:0048869	GO:BP	cellular developmental process	21029	15172	c("GO:0009987", "GO:0032502")	IMP IGI,IBA,ISS IEA,ISS IEA,IMP IEA,IBA IEA,IMP ISS IBA IEA,IMP,TAS,IEA,IEA,IDA IMP ISS IBA TAS IEA,IMP,IEA,IEA,ISS IEA,IDA ISS IEA,IMP IEA,IEA,ISS IEA,IDA ISS TAS IC,IMP ISS TAS NAS IEA,ISS IEA,IEA,ISS IEA,IEP IBA,ISS IEA,IEA,ISS,ISS,IMP IEA,ISS TAS IEA,ISS TAS IEA,IEA,IDA IEP IEA,IMP IGI ISS,IEA,IBA IEA,ISS IEA,IBA TAS IEA,IDA IEA,IEA,ISS IEA,IMP IEA,ISS,ISS IEA,ISS IBA,IEA,IMP,IMP IEA,IMP ISS …	PHLDB2,AAMDC,SPRY2,FOXO1,STK24,OCA2,DMD,USP9X,ABCG1,RCAN1,TAF10,SEMA3A,PPFIA2,DUSP6,LTA4H,NFAM1,ATF4,FBXO7,BRAF,CREBL2,LRP6,NRP1,SNX10,CDK13,BASP1,TPD52,TMEM64,TP53INP1,CFAP418,TRPS1,MYC,ADGRB1,ARC,DNMT3A,TFAP2B,ROCK2,SMAP1,EPHA7,POU3F2,FYN,SOD2,ARID4B,DACT2,AFDN,CCDC88A,PKDCC,LZTS3,KDM3A,TMEM131L,FBXW7,SPINK2,ITM2A,EFNB1,CUL4B,NHSL2,SPRY3,FOXO4,KNL1,NR1H3,SPRED1,FLRT2,PSMA3,MDGA2,DDIT4,PTEN,ZMIZ…
0.000391046	1713	493	69	0.139959	0.0402802	GO:0007049	GO:BP	cell cycle	21029	2965	GO:0009987	IMP,IBA IEA,IEA,IMP IBA IEA,IEA,IEA,IEA,IEA,NAS,IMP IBA IEA,ISS IEA,IEA,IEA,IMP,IMP,TAS,IMP IEA,TAS,IDA IEA,IEA,IMP IBA IEA,IMP IBA IEA,IMP TAS,IDA IBA IEA,IBA IEA,IBA IEA,NAS IEA,IDA IEA,IDA IBA IEA,IMP IEA,IEA,IDA IEA,IMP IBA IEA,IBA TAS IEA,IMP IEA,IDA,IEA,IMP IEA,IBA,IBA IEA,IMP IEA,IBA,IMP IEA,IEA,IDA TAS,IMP,IEA,IMP TAS IEA,IBA,IMP,IMP IEA,IMP,IDA,IMP IEA,IMP IBA IEA,IMP IBA IEA,IEA,IBA IEA…	TIPRL,CHORDC1,SPRY2,MITD1,DMD,USP9X,TAF10,ZC3HC1,HBP1,PIM3,USP44,FBXO7,CREBL2,LRP6,PIK3R4,CDK13,KIF13A,TP53INP1,MYC,DNMT3A,ROCK2,KIZ,FBXW7,CCNA2,CCNG2,CCNI,CUL4B,FOXO4,KNL1,NRDE2,PSMA3,PTEN,WAPL,MSH4,PRPF40A,NR2F2,IGF1R,RAB11A,TUBGCP4,RBL2,FBXO31,TUBB3,IST1,TPRA1,IRF1,HDAC3,BCR,RAN,TSC1,SOX9,CHMP6,RPTOR,MYH10,RECQL5,PAFAH1B1,CLTC,UBB,MYBL2,NSFL1C,HSPA8,CXCR5,RPL23,HEXIM1,PTCH1,RAD1,CENPK,HAUS7,SI…
0.000452344	164	493	15	0.030426	0.0914634	GO:0036294	GO:BP	cellular response to decreased oxygen levels	21029	11008	c("GO:0036293", "GO:0071453")	IEA,IDA,IEA,ISS,IEA,IEA,IEA,IDA IBA,IEA,ISS IEA,ISS IEA,IEA,IDA IEA,IMP,IDA IMP	ATF4,MYC,DNMT3A,ROCK2,CCNA2,PSMA3,PTEN,HIF1AN,KCNMB1,TSC1,NOTCH1,CBL,AQP3,UBQLN1,SIRT2
0.000475608	2689	493	97	0.196755	0.0360729	GO:0071702	GO:BP	organic substance transport	21029	19699	GO:0006810	IEA,ISS IEA,IMP IBA,IEA,IMP ISS IEA,IEA,IDA IMP ISS IBA IEA,TAS,ISS IEA,IDA IMP ISS IBA TAS IEA,IMP,IDA,ISS,IBA,ISS IEA,IEA,IBA,TAS,IMP ISS IBA IEA,IDA IBA IEA,IMP,IEA,ISS IEA,IMP,IEA,ISS IEA,IBA IEA,ISS IEA,IBA,IBA,IMP,IBA,HMP,IEA,ISS IBA IEA,IDA IMP ISS TAS IEA,IMP,IDA IMP IBA TAS IEA,IBA,IEA,IEA,IDA IC,IBA,IBA IEA,TAS,IBA IEA,IEA,IEA,IEA,IBA IEA,IMP TAS IEA,IEA,IEA,IEA,IEA,IDA,IDA,IEA,IBA,NAS,…	SFT2D2,ATG3,TCAF2,OCA2,IRS2,APOO,ABCG1,UPF2,PIM3,SLC38A2,FBXO7,BRAF,CREBL2,LRP6,PTPRN2,SNX10,PIK3R4,PDIA4,KIF13A,PRELID3A,UBR5,MYC,ARC,TFAP2B,HMGN3,FYN,MPC1,PKDCC,FAM53A,TBC1D1,FBXW7,TBCK,UBE2D3,RAB3IL1,SYT7,NR1H3,NRDE2,SLC25A29,ZDHHC6,VTI1A,HNRNPA3,NEUROD1,HSPD1,NUP35,LRP1B,STX6,ATG16L1,AP3B2,MEF2A,RAB11A,SLC7A6,IST1,AP1G1,RAF1,HSPA9,HDAC3,CREBRF,AP5Z1,TVP23A,RBFOX1,BCR,YWHAH,RAN,SLC27A4,TBC1D13…
0.000475608	322	493	22	0.0446247	0.068323	GO:0062197	GO:BP	cellular response to chemical stress	21029	18599	c("GO:0033554", "GO:0070887")	IDA ISS IEA,IMP,IMP IGI ISS IEA,IDA IMP IBA,IEA,IEA,ISS,IEA,IMP IEA,IDA IEA,IDA,ISS,IBA IEA,IEA,IEA,IEA,IEA,IMP,ISS IEA,IDA,IMP,ISS IEA	FOXO1,STK24,ATF4,FBXO7,TP53INP1,MYC,FYN,NCOA7,SOD2,FBXW7,NONO,PAX2,PRDX1,GFER,ATP2A2,TSC1,MAP1LC3A,BRF2,GPR37L1,TMEM161A,UBQLN1,SIRT2
0.000495472	812	493	40	0.0811359	0.0492611	GO:0060322	GO:BP	head development	21029	17112	GO:0048856	IEA,HEP,IEA,IEA,IMP IEA,IEA,IEA,TAS,IEA,HEP,IEA,ISS IEA,IEA,IEA,IEA,ISS,ISS IEA,IMP,ISS,ISS IEA,IEA,IEA,IEA,IEA,HEP,IEA,IEA,IEA,HEP,HEP IEA,IEA,IMP ISS IBA IEA,IEA,IMP IBA IEA,IEA,IEA,IEA,ISS IEA,HEP,HEP	ND4,ATP5PF,IRS2,DMD,SEMA3A,SLC38A2,BRAF,LRP6,NRP1,BASP1,MYC,EPHA7,POU3F2,FYN,KCNC1,DDIT4,PTEN,ZMIZ1,PAX2,NEUROD1,NR2F2,IGF1R,RAF1,BCR,YWHAH,RAN,TSC1,NOTCH1,SEC16A,HSPA5,SOX9,PAFAH1B1,UBB,ZNF335,RERE,DPYSL2,GPR37L1,PTCH1,RAD1,SIRT2
0.000526727	33	493	7	0.0141988	0.212121	GO:0036475	GO:BP	neuron death in response to oxidative stress	21029	11095	c("GO:0036473", "GO:0070997")	IGI IEA,IDA IMP IBA,IEA,IDA IEA,IDA,IEA,IEA	ATF4,FBXO7,NCOA7,FBXW7,NONO,GFER,TSC1
0.000533737	559	493	31	0.0628803	0.0554562	GO:0048667	GO:BP	cell morphogenesis involved in neuron differentiation	21029	14982	c("GO:0000904", "GO:0048666")	IMP,IDA ISS IBA TAS IEA,IMP,IEA,ISS TAS NAS IEA,ISS,TAS,ISS TAS IEA,IBA IEA,IEA,TAS IEA,ISS IBA,IBA IEA,IEA,ISS IEA,TAS,IEA,IBA,IEA,ISS,IEA,IEA,IMP ISS IBA,IEA,ISS IEA,IBA IEA,IMP IEA,IEA,IEA,IMP IBA IEA,IEA	USP9X,SEMA3A,PPFIA2,BRAF,NRP1,CFAP418,ADGRB1,ARC,EPHA7,POU3F2,FYN,LZTS3,EFNB1,FLRT2,PTEN,PAX2,BMPR2,LAMC2,IGF1R,MEF2A,RAB11A,FBXO31,TUBB3,IST1,YWHAH,NOTCH1,PAFAH1B1,RERE,DPYSL2,SRCIN1,PTCH1
0.000533737	7	493	4	0.00811359	0.571429	GO:0090649	GO:BP	response to oxygen-glucose deprivation	21029	21558	c("GO:0031667", "GO:0036293")	IEA,ISS IEA,IEA,IEA	ATF4,TSC1,CBL,AQP3
0.000533737	3313	493	114	0.231237	0.0344099	GO:0010646	GO:BP	regulation of cell communication	21029	4793	c("GO:0007154", "GO:0050794")	IDA IMP ISS IBA IEA,IDA IEA,IEA,ISS IEA,IMP,IEA,IEA,IMP,IEA,IEA,IBA,TAS,ISS IEA,IDA IMP IBA IEA,ISS IEA,ISS IEA,ISS IEA,IDA IEA,IMP ISS TAS IEA,IMP,IBA,ISS IEA,IMP,IDA ISS,ISS IEA,ISS IBA TAS IEA,IEA,IMP ISS IEA,ISS,IEA,IDA,ISS IEA,IMP TAS,IMP,ISS IBA IEA,IDA,ISS IEA,IDA IBA,IDA IMP ISS IEA,IMP,TAS,ISS IC,IC,IMP ISS IBA IEA,IDA,ISS IEA,IDA NAS,IMP ISS IBA TAS IEA,IEA,IEA,IMP ISS IBA IEA,IMP ISS I…	SPRY2,FOXO1,RASA3,IRS2,TBL1X,DMD,CASK,RCAN1,IFNGR2,ZC3HC1,KLHDC10,SEMA3A,PIM3,DUSP6,USP44,NFAM1,ATF4,BRAF,NRP1,JCAD,DLGAP1,TMEM64,UBR5,MYC,ADGRB1,ARC,GRINA,TFAP2B,ROCK2,HMGN3,EPHA7,FYN,RNF146,SOD2,DACT2,CCDC88A,EVC,TMEM131L,FBXW7,TBCK,UBE2D3,CAMK2D,TAF9B,SPRY3,NONO,SYT7,NR1H3,SPRED1,RALGAPA1,PSMA3,DDIT4,PTEN,ZMIZ1,HIF1AN,NEUROD1,BMPR2,ZEB2,MBD5,PRDX1,RNF220,KLHL24,IGF1R,UACA,JPH3,RAF1,IRF1,HDAC3,…
0.000533737	1341	493	57	0.115619	0.0425056	GO:0009057	GO:BP	macromolecule catabolic process	21029	3662	c("GO:0043170", "GO:1901575")	IMP,ISS,IMP IEA,IDA IBA,IDA,IMP IBA TAS IEA,ISS IEA,IDA TAS,IBA IEA,IBA,IMP,ISS IEA,ISS,IEA,IMP IBA,IDA IMP IBA IEA,IDA,ISS IBA,IDA IMP IBA IEA,IEA,IMP,IBA IEA,IDA IBA,IDA,IDA IMP IBA,IMP,IDA IMP IBA IEA,IBA IEA,IDA,NAS,IEA,IDA,IEA,IBA TAS IEA,IEA,IMP,IDA IBA,IDA IBA,TAS,IDA IBA IEA,IBA,NAS,IEA,IDA IBA NAS,IBA TAS IEA,IMP ISS IBA TAS,IMP,IBA IEA,IDA,IEA,IMP IBA IEA,ISS IEA,IDA IBA IEA,IMP,IMP ISS…	FOXO1,TBL1X,USP9X,TTC3,KLHDC10,UPF2,USP44,FBXO7,DCP1B,EXOG,PIK3R4,ADGRB1,ROCK2,FYN,RNF146,FBXW7,UBE2D3,MANBA,CUL4B,FBXO33,NRDE2,PSMA3,NEMF,PTEN,TRIP12,TRIP4,FBXO31,DCP1A,CREBRF,FBXO21,USP30,FUS,NOTCH1,HSPA5,SOX9,CHMP6,TNRC6C,UBB,GUSB,PSMF1,NSFL1C,EEF1A2,USP48,PCYOX1,DCPS,HSPA8,CBL,FBXL20,RPL23,LSM4,UBQLN1,HMGCR,RAD23B,LRP1,SIRT2,UBE2S,HSPBP1
0.00057002	211	493	17	0.0344828	0.0805687	GO:0031669	GO:BP	cellular response to nutrient levels	21029	8441	c("GO:0031667", "GO:0031668")	IDA ISS,IMP,IEA,IDA IMP ISS IEA,ISS IEA,IDA IBA,IDA,IEP,ISS IEA,IDA,IMP IBA,IDA IBA IEA,IDA,TAS,IEA,IMP ISS TAS IC IEA,IEA	FOXO1,STK24,SLC38A2,ATF4,PIK3R4,DAP,ZFYVE1,BMPR2,TSC1,HSPA5,RPTOR,MAP1LC3A,DCPS,HSPA8,CBL,USF1,AQP3
0.00057002	1839	493	72	0.146045	0.0391517	GO:0010557	GO:BP	positive regulation of macromolecule biosynthetic process	21029	4710	c("GO:0009059", "GO:0009891", "GO:0010556", "GO:0010604")	IDA IMP IEA,IMP NAS,IDA,IBA,IEA,IDA IMP ISS TAS NAS IC IEA,ISS,IDA IMP,IBA,IEA,IDA IBA IEA,IDA IBA,IDA IMP ISS NAS IEA,IDA IMP IEA,IEA,ISS IEA,IDA,IBA,IEA,IMP,IEA,IMP IEA,IBA,IDA IBA IEA,IEA,IDA IEA,IDA IMP IBA TAS IEA,IDA IEA,IDA IBA IEA,IDA IMP ISS,IMP IEA,IDA ISS IEA,IMP ISS IEA,IMP,IMP,IDA,IBA IEA,IMP IBA,IDA IEA,IDA IMP,IDA IBA IEA,IGI IEA,IEA,IDA IMP ISS IEA,IDA IBA,IDA,IEA,ISS IBA IEA,IDA,…	FOXO1,IRS2,TBL1X,EIF2S3,CASK,ATF4,CREBL2,LRP6,CDK13,PPP1R3G,SS18,TP53INP1,MYC,TFAP2B,HMGN3,POU3F2,NCOA7,ARID1B,ARID4B,CCT4,SUPT7L,KDM3A,STOX2,MAML3,CCNA2,FOXO4,NR1H3,ZMIZ1,KAT6B,PAX2,METTL5,NEUROD1,BMPR2,WDR75,ZEB2,ZNF281,RXRG,TRIP4,TCF12,NR2F2,MEF2A,KARS1,RAF1,IRF1,HDAC3,CREBRF,GFER,GLIS2,YWHAH,FUS,TRUB2,NOTCH1,HSPA5,SOX9,RPTOR,MYBL2,ZNF335,RERE,KAT6A,KMT2A,MEF2D,USF1,ILF2,SMARCE1,RFXANK,PTCH1,N…
0.000570641	1975	493	76	0.154158	0.038481	GO:0009891	GO:BP	positive regulation of biosynthetic process	21029	4213	c("GO:0009058", "GO:0009889", "GO:0009893")	IDA IMP IEA,IMP NAS,IDA,IBA,IEA,ISS IEA,IDA IMP ISS TAS NAS IC IEA,ISS,IDA IMP,IBA,IEA,IDA IBA IEA,IDA IBA,IDA IMP ISS NAS IEA,IMP,IDA IMP IEA,IEA,ISS IEA,IDA,IEA,IBA,IEA,IMP,IEA,IMP IEA,IBA,IDA IBA IEA,IEA,IDA IEA,IDA IMP IBA TAS IEA,IDA IEA,IDA IBA IEA,IDA IMP ISS,IMP IEA,IDA ISS IEA,IMP ISS IEA,IMP,IMP IC,IDA,IBA IEA,IMP IBA,IDA IEA,IDA IMP,IEA,IDA IBA IEA,IGI IEA,IEA,IDA IMP ISS IEA,IDA IBA,I…	FOXO1,IRS2,TBL1X,EIF2S3,CASK,ABCG1,ATF4,CREBL2,LRP6,CDK13,PPP1R3G,SS18,TP53INP1,MYC,ADGRB1,TFAP2B,HMGN3,POU3F2,NCOA7,SOD2,ARID1B,ARID4B,CCT4,SUPT7L,KDM3A,STOX2,MAML3,CCNA2,FOXO4,NR1H3,ZMIZ1,KAT6B,PAX2,METTL5,NEUROD1,BMPR2,WDR75,ZEB2,ZNF281,RXRG,TRIP4,TCF12,NR2F2,IGF1R,MEF2A,KARS1,RAF1,IRF1,HDAC3,CREBRF,GFER,GLIS2,YWHAH,FUS,TRUB2,NOTCH1,HSPA5,SOX9,RPTOR,MYBL2,ZNF335,RERE,KAT6A,KMT2A,MEF2D,USF1,ILF…
0.0007126	3780	493	126	0.255578	0.0333333	GO:0006950	GO:BP	response to stress	21029	2886	GO:0050896	IEA,IEA,IMP,IMP,ISS IEA,IDA ISS IEA,IDA IEA,IDA IMP IEA,IEA,IMP,IEA,IEA,IBA,TAS,IMP IEA,IEP,NAS,IEA,IDA IMP IGI ISS TAS IC IEA,IDA IMP IBA,IMP IEA,ISS IEA,IBA,IDA IBA TAS IEA,IDA IBA,IEA,IDA IMP IBA IEA,IDA ISS IEA,ISS IEA,IEA,IMP IBA,IEA,ISS,ISS IBA TAS,IBA IEA,IMP IEA,IEA,IEA,IDA ISS IEA,IEA,IEA,IC,IDA IBA IEA,IDA IEA,IEA,ISS IEA,TAS,IMP,ISS IBA NAS IEA,IDA,ISS IEA,IMP IEA,IEA,IDA ISS IBA IEA,I…	ND4,ND6,PHLDB2,TIPRL,CHORDC1,FOXO1,PSPC1,STK24,DMD,CASK,RCAN1,IFNGR2,KLHDC10,SEMA3A,SLC38A2,DUSP6,NFAM1,ACO2,ATF4,FBXO7,BRAF,PIK3R4,PDIA4,F13A1,DAP,TP53INP1,UBR5,MYC,ADGRB1,GRINA,EPPK1,DNMT3A,ROCK2,FYN,NCOA7,SOD2,ARID1B,INO80B,FBXW7,UBE2D3,CCNA2,TAF9B,CUL4B,NONO,FOXO4,SYT7,IGHMBP2,KMT5B,NR1H3,ZFYVE1,SPRED1,NRDE2,PSMA3,DDIT4,PTEN,PAX2,HIF1AN,MSH4,LY75,INO80D,BMPR2,HSPD1,EPC2,PRDX1,SCYL3,ATG16L1,TR…
0.00072098	1041	493	47	0.0953347	0.0451489	GO:0044092	GO:BP	negative regulation of molecular function	21029	12645	GO:0065009	IDA,IDA IEA,IDA IBA,IEA,IBA IEA,IMP,ISS IEA,IMP,IEA,IDA IMP,IMP,IMP IGI,IEA,IBA IEA,IDA,IBA,IDA,IDA,IDA,IMP,IDA,IDA,IDA,IMP,TAS,IDA,ISS IEA,TAS,IMP,IMP,IEA,IDA IEA,ISS IEA,IMP,IEA,IEA,IBA,IDA,IDA,IDA IBA,IDA IEA,IMP,IMP,IEA,IC,IBA,IEA	TIPRL,CSTB,TCAF2,CHORDC1,SPRY2,MITD1,IRS2,USP44,FBXO7,LRP6,DAP,ROCK2,FBXW7,SPINK2,CAMK2D,SPRY3,SPRED1,WARS1,PTEN,WAPL,PAX2,EIF4A2,NR2F2,SETD6,RAF1,SPOCK1,GLIS2,FICD,ATP2A2,FZD10,SLC27A4,TSC1,NOTCH1,CHMP6,REM1,PSMF1,CBL,SRCIN1,RPL23,HEXIM1,ANGPTL4,PTCH1,UBQLN1,HMGCR,LRP1,NFKBIB,HSPBP1
0.000784615	832	493	40	0.0811359	0.0480769	GO:0016567	GO:BP	protein ubiquitination	21029	5850	GO:0032446	IDA,IDA,IBA,IDA,TAS,IDA IEA,IEA,IEA,IMP,IDA IMP IEA,IEA,IDA IMP IBA IEA,IDA IBA IEA,ISS IEA,IEA,IDA IMP IEA,IDA,IDA IBA IEA,IDA IMP IBA IEA,IBA IEA,IEA,IDA IEA,IEA,ISS IBA IEA,IDA IMP,IDA IMP IBA IEA,IEA,ISS,IEA,IEA,IDA IMP IBA,IDA IBA IEA,IDA IMP TAS IEA,IEA,IDA,IDA,IEA,IMP IBA,IDA IBA IEA,IDA	ATG3,SPRY2,DCUN1D2,BCOR,USP9X,TTC3,ZC3HC1,KLHDC10,USP44,FBXO7,ASB10,UBR5,FBXO32,ADGRB1,FYN,RNF146,FBXW7,UBE2D3,CUL4B,FBXO33,PSMA3,PTEN,MARCHF4,RNF220,KLHL24,TRIP12,FBXO31,HDAC3,FBXO21,HSPA5,UBB,MUL1,CBL,FBXL20,RPL23,UBQLN1,NEURL4,PHF23,UBE2S,HSPBP1
0.000813823	985	493	45	0.0912779	0.0456853	GO:0030163	GO:BP	protein catabolic process	21029	7726	c("GO:0009057", "GO:0019538", "GO:1901565")	IMP,ISS,IMP IEA,IDA IBA,IDA,ISS IEA,IDA TAS,ISS IEA,IEA,IMP IBA,IDA IMP IBA IEA,IDA,ISS IBA,IDA IMP IBA IEA,IEA,IBA IEA,IDA IBA,IDA,IDA IMP IBA,IMP,IDA IMP IBA IEA,IDA,NAS,IEA,IEA,IBA TAS IEA,IEA,IMP,IDA IBA,IDA IBA IEA,IBA,NAS,IEA,IDA IBA NAS,IMP ISS IBA TAS,IMP,IBA IEA,IDA,IMP IBA IEA,ISS IEA,IDA IBA IEA,IMP,IMP ISS IEA,IDA IBA,IDA	FOXO1,TBL1X,USP9X,TTC3,KLHDC10,USP44,FBXO7,ADGRB1,FYN,RNF146,FBXW7,UBE2D3,MANBA,CUL4B,FBXO33,PSMA3,NEMF,PTEN,TRIP12,TRIP4,FBXO31,CREBRF,FBXO21,USP30,NOTCH1,HSPA5,SOX9,CHMP6,UBB,PSMF1,NSFL1C,EEF1A2,USP48,PCYOX1,HSPA8,CBL,FBXL20,RPL23,UBQLN1,HMGCR,RAD23B,LRP1,SIRT2,UBE2S,HSPBP1
0.000862055	957	493	44	0.0892495	0.045977	GO:0032269	GO:BP	negative regulation of cellular protein metabolic process	21029	8650	c("GO:0031324", "GO:0032268", "GO:0044267", "GO:0051248")	IDA,IDA IEA,IEA,IDA IBA IEA,ISS IEA,IMP,IEA,IMP,ISS,IEA,IBA IEA,IDA IMP,IMP IBA,ISS IEA,IMP IGI ISS,IEA,IEA,IEA,IBA IEA,IBA,IEA,IDA IMP IEA,IDA,ISS,IDA IMP ISS IEA,IDA,IMP IBA,IDA,IBA IEA,TAS,IDA,IMP,IMP,IDA IBA TAS IEA,IEA,IDA IEA,IBA TAS IEA,IBA,IDA,IDA,IDA IBA,IEA,ISS IC,ISS IEA	TIPRL,CSTB,CHORDC1,SPRY2,DMD,BCOR,DUSP6,USP44,ATF4,FBXO7,DCP1B,LRP6,UBR5,ADGRB1,ROCK2,FYN,NCOA7,KDM3A,SPINK2,SPRY3,NR1H3,SPRED1,WARS1,DDIT4,PTEN,PAX2,TRIP12,NR2F2,DCP1A,RAF1,SPOCK1,TSC1,CHMP6,TNRC6C,SPAG9,PSMF1,DCPS,CBL,SRCIN1,RPL23,HEXIM1,HMGCR,LRP1,SIRT2
0.000877349	1631	493	65	0.131846	0.0398529	GO:1901700	GO:BP	response to oxygen-containing compound	21029	24969	GO:0042221	IEA,IEA,ISS IBA IEA,IDA,IMP ISS IBA IEA,IEA,ISS IEA,IMP,IEA,IMP,IDA,IMP IEA,ISS IEA,IEP,IEA,IEA,IEA,IEA,IMP ISS,IEA,IMP ISS IEA,IMP IEA,IEA,IEA,IEA,IDA,IDA IEA,IEA,ISS,IMP IEA,ISS,IBA IEA,IBA IEA,IEA,IGI ISS IBA TAS IEA,IEA,IEA,IEA,IEA,ISS,IDA ISS IEA,IDA IEA,IEA,IEA,IEA,IEP ISS IEA,IDA IMP IBA,IEA,IBA,IEA,ISS IBA,IEA,IDA,ISS IEA,IEA,IDA,ISS IEA,IMP,IDA,IMP ISS IEA,IDA TAS,ISS,IEA,IBA IEA,ISS IEA	ND4,ND6,FOXO1,STK24,IRS2,DMD,PIM3,SLC38A2,LTA4H,ATF4,FBXO7,LRP6,PTPRN2,ZNF236,TP53INP1,FBXO32,MYC,DNMT3A,ROCK2,HMGN3,FYN,SOD2,ARID1B,CCNA2,UPRT,FOXO4,NR1H3,DDIT4,PAX2,NEUROD1,MBD5,PRDX1,RXRG,NR2F2,IGF1R,RAF1,KCNMB1,GFER,BCR,FZD10,SLC27A4,TSC1,ADAMTS13,NOTCH1,HSPA5,SOX9,RPTOR,RECQL5,GGT7,MAP1LC3A,SOGA1,SRSF4,DCPS,GRAMD1B,CBL,USF1,GPR37L1,RPL23,TMEM161A,PTCH1,AQP3,LRP1,CARM1,NFKBIB,SIRT2
0.000892665	868	493	41	0.0831643	0.047235	GO:0051338	GO:BP	regulation of transferase activity	21029	15793	GO:0050790	IEA,IBA IEA,IBA,ISS IEA,IMP,IEA,IDA IMP,IDA,IEA,ISS,IBA,ISS,IDA ISS,IMP,IDA,IBA,IBA,IBA,IBA,IDA,IDA,IDA IEA,IEA,IDA,IDA,IBA,IDA,IMP,IEA,IMP,IDA IBA IEA,IDA,IBA,IEA,IDA,IDA,IDA IBA,ISS,IEA,IBA,IDA	CHORDC1,SPRY2,DCUN1D2,IRS2,USP44,FBXO7,LRP6,PIK3R4,PPP1R3G,MYC,EPHA7,SERINC1,CCDC88A,CCT4,FBXW7,CCNA2,CCNG2,CCNI,SPRY3,SPRED1,WARS1,PTEN,BMPR2,EIF4A2,NR2F2,IGF1R,RBL2,FZD10,TSC1,CHMP6,RPTOR,EEF1A2,CBL,ADORA1,SRCIN1,RPL23,HEXIM1,SERINC5,HMGCR,PRRC1,UBE2S
0.000895233	634	493	33	0.0669371	0.0520505	GO:0031344	GO:BP	regulation of cell projection organization	21029	8284	c("GO:0030030", "GO:0051128")	ISS IEA,ISS IEA,IMP IEA,IMP IEA,IMP IBA IEA,IMP,IMP,IEA,IMP ISS IEA,ISS IEA,IEA,IEA,ISS IEA,IMP ISS,ISS IBA,ISS,ISS IEA,IEA,IEA,IEA,IEA,IEA,IDA,IDA IMP IEA,ISS IEA,IEA,IEA,IEA,IEA,IEA,IMP IBA IEA,IEA,IEA	ATG3,SPRY2,STK24,DMD,SEMA3A,PPFIA2,FBXO7,BRAF,NRP1,ARC,EPHA7,POU3F2,FYN,CCDC88A,LZTS3,SPRY3,PTEN,BMPR2,IGF1R,RAB11A,FBXO31,IST1,SPOCK1,FSCN1,YWHAH,TSC1,HSPA5,PAFAH1B1,VDAC3,DPYSL2,SRCIN1,NR2F1,CARM1
0.000898353	5844	493	179	0.363083	0.0306297	GO:0048519	GO:BP	negative regulation of biological process	21029	14855	c("GO:0008150", "GO:0050789")	IMP,IDA IMP,IEA,IDA IEA,IDA IBA,IMP IEP,IEA,IDA IMP ISS IBA IEA,IDA ISS IEA,IMP,ISS IEA,IMP,IEA,IMP ISS IEA,IDA,ISS IEA,IDA IMP IEA,TAS,IDA IMP,TAS IEA,IMP,IEA,IMP IBA TAS IEA,IMP IBA IEA,IMP ISS IBA IEA,IDA IMP IBA IEA,IMP ISS IEA,IEA,IGI ISS IEA,IDA IMP IBA IEA,IDA TAS IEA,IBA IEA,IDA IMP,IEA,IEA,IDA IMP IBA,IMP IBA,ISS IEA,ISS IEA,IMP IBA,IDA,IDA IMP ISS IEA,IDA ISS TAS IEA,ISS IEA,IEA,IMP ISS…	PHLDB2,TIPRL,ATG3,CSTB,TCAF2,CREBZF,CHORDC1,SPRY2,FOXO1,SACS,PSPC1,STK24,RASA3,IRS2,TBL1X,DMD,BCOR,USP9X,CASK,ABCG1,RCAN1,ZC3HC1,UPF2,SEMA3A,PIM3,DUSP6,USP44,FMC1,ATF4,FBXO7,BRAF,DCP1B,LRP6,NRP1,CDK13,BASP1,DAP,TMEM64,TP53INP1,UBR5,TRPS1,MYC,ADGRB1,ARC,GRINA,EPPK1,DNMT3A,TFAP2B,ROCK2,EPHA7,POU3F2,FYN,NCOA7,SOD2,DACT2,AFDN,PKDCC,KDM3A,ZAR1,TMEM131L,FBXW7,SPINK2,UBE2D3,CAMK2D,ITM2A,TAF9B,SPRY3,NONO…
0.000898353	635	493	33	0.0669371	0.0519685	GO:0051301	GO:BP	cell division	21029	15759	GO:0009987	IMP IBA IEA,IEA,IEA,IEA,IMP,IEA,IMP IEA,IDA,IBA,IEA,IEA,IEA,IEA,IEA,IEA,IMP IEA,IEA,IMP,IEA,IMP IEA,IEA,IEA,IEA,IMP IEA,IDA,IEA,IEA,IEA,IMP,IEA,IEA,ISS IEA,IEA	MITD1,USP9X,ZC3HC1,USP44,PIK3R4,CDK13,KIF13A,MYC,ROCK2,POU3F2,CCNA2,CCNG2,KNL1,NRDE2,WAPL,PRPF40A,IGF1R,RAB11A,RBL2,IST1,TPRA1,RAN,NOTCH1,CHMP6,MYH10,RECQL5,PAFAH1B1,CLTC,CXCR5,PTCH1,HAUS7,SIRT2,UBE2S
0.000898353	1022	493	46	0.0933063	0.0450098	GO:0051248	GO:BP	negative regulation of protein metabolic process	21029	15718	c("GO:0010605", "GO:0019538", "GO:0051172", "GO:0051246")	IDA,IDA IEA,IEA,IDA IBA IEA,ISS IEA,IMP,IEA,IMP,ISS,IEA,IBA IEA,IDA IMP,IMP IBA,ISS IEA,IMP IGI ISS,IEA,IEA,IEA,IBA IEA,IBA,IBA,IEA,IDA IMP IEA,IDA,ISS,IDA IMP ISS IEA,IDA,IMP IBA,IDA,IBA IEA,TAS,IDA,IMP,IMP,IDA IBA TAS IEA,IEA,IDA IEA,IDA,IBA TAS IEA,IBA,IDA,IDA,IDA IBA,ISS IEA,ISS IC,IMP ISS IEA	TIPRL,CSTB,CHORDC1,SPRY2,DMD,BCOR,DUSP6,USP44,ATF4,FBXO7,DCP1B,LRP6,UBR5,ADGRB1,ROCK2,FYN,NCOA7,KDM3A,SPINK2,ITM2A,SPRY3,NR1H3,SPRED1,WARS1,DDIT4,PTEN,PAX2,TRIP12,NR2F2,DCP1A,RAF1,SPOCK1,TSC1,CHMP6,TNRC6C,SPAG9,PSMF1,PFDN4,DCPS,CBL,SRCIN1,RPL23,HEXIM1,HMGCR,LRP1,SIRT2
0.000898353	3841	493	127	0.257606	0.0330643	GO:0048583	GO:BP	regulation of response to stimulus	21029	14909	c("GO:0050789", "GO:0050896")	IMP,ISS IEA,IDA IMP ISS IBA IEA,IDA ISS IEA,IDA,IMP IEA,IEA,IMP,IMP IEA,IMP,IMP,IEA,IEA,IBA,IBA TAS IEA,ISS IEA,IMP,IDA IMP IBA IEA,ISS IEA,ISS IBA IEA,IGI IEA,IDA IMP IBA,IDA IEA,IMP ISS TAS IEA,IMP,IBA,ISS IEA,IMP IBA,ISS IEA,IDA ISS,IBA IEA,IEA,IMP,ISS IEA,ISS,IDA,IDA ISS IBA TAS IEA,IEA,IMP TAS,IMP,ISS IBA IEA,IDA,ISS IEA,IDA IBA,IDA IMP ISS IEA,IMP,TAS,IMP,IC,IMP ISS IBA IEA,IDA,IMP ISS IEA,…	PHLDB2,CHORDC1,SPRY2,FOXO1,PSPC1,STK24,RASA3,TBL1X,DMD,CASK,RCAN1,IFNGR2,ZC3HC1,KLHDC10,SEMA3A,PIM3,SLC38A2,DUSP6,USP44,NFAM1,ATF4,FBXO7,BRAF,NRP1,JCAD,DLGAP1,TMEM64,UBR5,FBXO32,MYC,ARC,GRINA,EPPK1,TFAP2B,ROCK2,EPHA7,FYN,NCOA7,RNF146,SOD2,DACT2,CCDC88A,EVC,TMEM131L,FBXW7,TBCK,UBE2D3,CAMK2D,TAF9B,SPRY3,NONO,KMT5B,NR1H3,SPRED1,RALGAPA1,PSMA3,DDIT4,PTEN,ZMIZ1,HIF1AN,GLRX3,NEUROD1,BMPR2,HSPD1,ZEB2,MB…
0.000916967	1604	493	64	0.129817	0.0399002	GO:1903508	GO:BP	positive regulation of nucleic acid-templated transcription	21029	26566	c("GO:0097659", "GO:1902680", "GO:1903506")	IDA IMP IEA,IDA,IEA,IDA IMP ISS TAS NAS IC IEA,ISS,IDA IMP,IBA,IDA IBA IEA,IDA IBA,IDA IMP ISS IEA,IDA IMP IEA,IEA,ISS IEA,IDA,IBA,IEA,IEA,IMP IEA,IBA,IDA IBA IEA,IEA,IDA IEA,IDA IMP IBA TAS IEA,IDA IEA,IDA IBA IEA,IDA IMP ISS,IDA ISS IEA,IMP ISS IEA,IMP,IMP,IDA,IBA IEA,IMP IBA,IDA IEA,IDA IMP,IDA IBA IEA,IGI IEA,IEA,IDA IMP ISS IEA,IDA IBA,IDA,ISS IBA IEA,IDA,IEA,IDA ISS IEA,TAS,IDA IMP IEA,IMP,…	FOXO1,TBL1X,CASK,ATF4,CREBL2,LRP6,CDK13,SS18,TP53INP1,MYC,TFAP2B,HMGN3,POU3F2,NCOA7,ARID1B,ARID4B,SUPT7L,KDM3A,STOX2,MAML3,CCNA2,FOXO4,NR1H3,ZMIZ1,KAT6B,PAX2,NEUROD1,BMPR2,WDR75,ZEB2,ZNF281,RXRG,TRIP4,TCF12,NR2F2,MEF2A,KARS1,RAF1,IRF1,HDAC3,CREBRF,GLIS2,YWHAH,FUS,NOTCH1,HSPA5,SOX9,RPTOR,MYBL2,ZNF335,RERE,KAT6A,KMT2A,MEF2D,USF1,ILF2,SMARCE1,RFXANK,PTCH1,NR2F1,SSBP2,CARM1,NFKBIB,SIRT2
0.000916967	3327	493	113	0.229209	0.0339645	GO:0023051	GO:BP	regulation of signaling	21029	7653	c("GO:0023052", "GO:0050789")	IDA IMP ISS IBA IEA,IDA IEA,IEA,ISS IEA,IMP,IEA,IEA,IMP,IEA,IEA,IBA,TAS,ISS IEA,IDA IMP IBA IEA,ISS IEA,ISS IEA,ISS IEA,IDA IEA,IMP ISS TAS IEA,IMP,IBA,ISS IEA,IMP,IDA ISS,ISS IEA,ISS IBA TAS IEA,IEA,IMP ISS IEA,ISS,IEA,IDA,ISS IEA,IMP TAS,IMP,ISS IBA IEA,IDA,ISS IEA,IDA IBA,IDA IMP ISS IEA,IMP,TAS,IC,IMP ISS IBA IEA,IDA,ISS IEA,IDA NAS,IMP ISS IBA TAS IEA,IEA,IEA,IMP ISS IBA IEA,IMP ISS IBA TAS …	SPRY2,FOXO1,RASA3,IRS2,TBL1X,DMD,CASK,RCAN1,IFNGR2,ZC3HC1,KLHDC10,SEMA3A,PIM3,DUSP6,USP44,NFAM1,ATF4,BRAF,NRP1,JCAD,DLGAP1,TMEM64,UBR5,MYC,ADGRB1,ARC,GRINA,TFAP2B,ROCK2,HMGN3,EPHA7,FYN,RNF146,SOD2,DACT2,CCDC88A,EVC,TMEM131L,FBXW7,TBCK,UBE2D3,TAF9B,SPRY3,NONO,SYT7,NR1H3,SPRED1,RALGAPA1,PSMA3,DDIT4,PTEN,ZMIZ1,HIF1AN,NEUROD1,BMPR2,ZEB2,MBD5,PRDX1,RNF220,KLHL24,IGF1R,UACA,JPH3,RAF1,IRF1,HDAC3,CYFIP2,…
0.000916967	1604	493	64	0.129817	0.0399002	GO:0045893	GO:BP	positive regulation of transcription, DNA-templated	21029	13617	c("GO:0006351", "GO:0006355", "GO:1903508")	IDA IMP IEA,IDA,IEA,IDA IMP ISS TAS NAS IC IEA,ISS,IDA IMP,IBA,IDA IBA IEA,IDA IBA,IDA IMP ISS IEA,IDA IMP IEA,IEA,ISS IEA,IDA,IBA,IEA,IEA,IMP IEA,IBA,IDA IBA IEA,IEA,IDA IEA,IDA IMP IBA TAS IEA,IDA IEA,IDA IBA IEA,IDA IMP ISS,IDA ISS IEA,IMP ISS IEA,IMP,IMP,IDA,IBA IEA,IMP IBA,IDA IEA,IDA IMP,IDA IBA IEA,IGI IEA,IEA,IDA IMP ISS IEA,IDA IBA,IDA,ISS IBA IEA,IDA,IEA,IDA ISS IEA,TAS,IDA IMP IEA,IMP,…	FOXO1,TBL1X,CASK,ATF4,CREBL2,LRP6,CDK13,SS18,TP53INP1,MYC,TFAP2B,HMGN3,POU3F2,NCOA7,ARID1B,ARID4B,SUPT7L,KDM3A,STOX2,MAML3,CCNA2,FOXO4,NR1H3,ZMIZ1,KAT6B,PAX2,NEUROD1,BMPR2,WDR75,ZEB2,ZNF281,RXRG,TRIP4,TCF12,NR2F2,MEF2A,KARS1,RAF1,IRF1,HDAC3,CREBRF,GLIS2,YWHAH,FUS,NOTCH1,HSPA5,SOX9,RPTOR,MYBL2,ZNF335,RERE,KAT6A,KMT2A,MEF2D,USF1,ILF2,SMARCE1,RFXANK,PTCH1,NR2F1,SSBP2,CARM1,NFKBIB,SIRT2
0.000923016	1942	493	74	0.150101	0.038105	GO:0031328	GO:BP	positive regulation of cellular biosynthetic process	21029	8269	c("GO:0009891", "GO:0031325", "GO:0031326", "GO:0044249")	IDA IMP IEA,IMP NAS,IDA,IBA,IEA,IDA IMP ISS TAS NAS IC IEA,ISS,IDA IMP,IBA,IEA,IDA IBA IEA,IDA IBA,IDA IMP ISS NAS IEA,IDA IMP IEA,IEA,ISS IEA,IDA,IEA,IBA,IEA,IMP,IEA,IMP IEA,IBA,IDA IBA IEA,IEA,IDA IEA,IDA IMP IBA TAS IEA,IDA IEA,IDA IBA IEA,IDA IMP ISS,IMP IEA,IDA ISS IEA,IMP ISS IEA,IMP,IMP IC,IDA,IBA IEA,IMP IBA,IDA IEA,IDA IMP,IEA,IDA IBA IEA,IGI IEA,IEA,IDA IMP ISS IEA,IDA IBA,IDA,IEA,ISS I…	FOXO1,IRS2,TBL1X,EIF2S3,CASK,ATF4,CREBL2,LRP6,CDK13,PPP1R3G,SS18,TP53INP1,MYC,TFAP2B,HMGN3,POU3F2,NCOA7,SOD2,ARID1B,ARID4B,CCT4,SUPT7L,KDM3A,STOX2,MAML3,CCNA2,FOXO4,NR1H3,ZMIZ1,KAT6B,PAX2,METTL5,NEUROD1,BMPR2,WDR75,ZEB2,ZNF281,RXRG,TRIP4,TCF12,NR2F2,IGF1R,MEF2A,KARS1,RAF1,IRF1,HDAC3,CREBRF,GFER,GLIS2,YWHAH,FUS,TRUB2,NOTCH1,HSPA5,SOX9,RPTOR,MYBL2,ZNF335,RERE,KAT6A,KMT2A,MEF2D,USF1,ILF2,SMARCE1,RFX…
0.000937542	1606	493	64	0.129817	0.0398506	GO:1902680	GO:BP	positive regulation of RNA biosynthetic process	21029	25833	c("GO:0010557", "GO:0031328", "GO:0032774", "GO:0051254", "GO:2001141")	IDA IMP IEA,IDA,IEA,IDA IMP ISS TAS NAS IC IEA,ISS,IDA IMP,IBA,IDA IBA IEA,IDA IBA,IDA IMP ISS IEA,IDA IMP IEA,IEA,ISS IEA,IDA,IBA,IEA,IEA,IMP IEA,IBA,IDA IBA IEA,IEA,IDA IEA,IDA IMP IBA TAS IEA,IDA IEA,IDA IBA IEA,IDA IMP ISS,IDA ISS IEA,IMP ISS IEA,IMP,IMP,IDA,IBA IEA,IMP IBA,IDA IEA,IDA IMP,IDA IBA IEA,IGI IEA,IEA,IDA IMP ISS IEA,IDA IBA,IDA,ISS IBA IEA,IDA,IEA,IDA ISS IEA,TAS,IDA IMP IEA,IMP,…	FOXO1,TBL1X,CASK,ATF4,CREBL2,LRP6,CDK13,SS18,TP53INP1,MYC,TFAP2B,HMGN3,POU3F2,NCOA7,ARID1B,ARID4B,SUPT7L,KDM3A,STOX2,MAML3,CCNA2,FOXO4,NR1H3,ZMIZ1,KAT6B,PAX2,NEUROD1,BMPR2,WDR75,ZEB2,ZNF281,RXRG,TRIP4,TCF12,NR2F2,MEF2A,KARS1,RAF1,IRF1,HDAC3,CREBRF,GLIS2,YWHAH,FUS,NOTCH1,HSPA5,SOX9,RPTOR,MYBL2,ZNF335,RERE,KAT6A,KMT2A,MEF2D,USF1,ILF2,SMARCE1,RFXANK,PTCH1,NR2F1,SSBP2,CARM1,NFKBIB,SIRT2
0.000983339	12859	493	345	0.699797	0.0268295	GO:0065007	GO:BP	biological regulation	21029	18628	GO:0008150	IMP IGI IBA,IDA IMP IBA IEA,ISS IEA,IDA IEA,IDA IMP IBA,IBA,IDA IMP IEP IBA IEA,ISS IEA,IEA,IDA IMP ISS IBA IEA,TAS,IDA IMP ISS IBA IEA,IMP,IDA ISS IBA IEA,IMP TAS IEA,IMP,TAS IEA,IMP IBA IEA,IMP ISS IBA TAS NAS IEA,IDA IMP ISS IBA,IMP,IBA,IMP ISS IBA NAS IEA,IDA IMP IEA,IDA IMP TAS,IDA IMP IEA,IDA IMP ISS IBA TAS IEA,IDA,IMP IBA IEA,IBA IEA,IMP IBA IEA,IBA TAS IEA,IEA,IEA,IBA,ISS NAS IEA,IBA TAS…	PHLDB2,TIPRL,ATG3,CSTB,TCAF2,AAMDC,CREBZF,CHORDC1,TAF1D,SPRY2,MTRF1,FOXO1,SACS,PSPC1,STK24,MITD1,RASA3,DCUN1D2,IRS2,TBL1X,FRMPD4,EIF2S3,DMD,BCOR,USP9X,CASK,ABCG1,TMPRSS2,BRWD1,KCNJ15,RCAN1,IFNGR2,TAF10,ZC3HC1,KLHDC10,MKLN1,CELF2,UPF2,SEMA3A,HBP1,PIM3,GPR85,SLC38A2,PPFIA2,DUSP6,USP44,FMC1,NFAM1,ATF4,FBXO7,TCP11L2,BRAF,DCP1B,CREBL2,LRP6,ASB10,ALS2CL,PTPRN2,NRP1,JCAD,RAPGEF5,SNX10,PIK3R4,CDK13,PPP1R…
0.000996214	1347	493	56	0.11359	0.0415739	GO:0010648	GO:BP	negative regulation of cell communication	21029	4795	c("GO:0007154", "GO:0010646", "GO:0048523")	IDA IMP ISS IBA IEA,IDA IEA,IEA,IEA,IMP,IEA,ISS IEA,IDA IMP IBA IEA,IEA,IEA,ISS IEA,ISS,ISS IEA,IEA,IMP,ISS IBA IEA,IDA IBA,ISS,TAS,IC,IMP ISS IBA,IDA,NAS,IMP ISS IBA IEA,IEA,IMP ISS IBA IEA,IMP ISS TAS NAS IEA,IDA IBA,IEA,IDA,IBA,IEA,IMP,IDA,ISS IEA,IDA,IMP ISS IBA IEA,IMP,ISS IEA,ISS IEA,ISS IEA,IMP,IMP IEA,IEA,IDA IMP,ISS,IMP IBA TAS,ISS IEA,IEA,IEA,IMP,ISS TAS IEA,IDA IMP IBA,IEA,IEA,ISS	SPRY2,FOXO1,RASA3,DMD,RCAN1,ZC3HC1,PIM3,DUSP6,BRAF,NRP1,TMEM64,MYC,ARC,GRINA,SOD2,DACT2,TMEM131L,FBXW7,UBE2D3,TAF9B,SPRY3,NONO,NR1H3,SPRED1,PSMA3,DDIT4,PTEN,HIF1AN,NEUROD1,IGF1R,UACA,RAF1,HDAC3,CREBRF,GLIS2,SLC27A4,TSC1,EGFL7,NOTCH1,HSPA5,SOX9,CHMP6,SEC14L1,PAFAH1B1,MUL1,GRIK3,CBL,RAB7B,GPR37L1,ADORA1,TMEM161A,PTCH1,FST,UBQLN1,HMGCR,LRP1
0.001052	1350	493	56	0.11359	0.0414815	GO:0023057	GO:BP	negative regulation of signaling	21029	7659	c("GO:0023051", "GO:0023052", "GO:0048519")	IDA IMP ISS IBA IEA,IDA IEA,IEA,IEA,IMP,IEA,ISS IEA,IDA IMP IBA IEA,IEA,IEA,ISS IEA,ISS,ISS IEA,IEA,IMP,ISS IBA IEA,IDA IBA,ISS,TAS,IC,IMP ISS IBA,IDA,NAS,IMP ISS IBA IEA,IEA,IMP ISS IBA IEA,IMP ISS TAS NAS IEA,IDA IBA,IEA,IDA,IBA,IEA,IMP,IDA,ISS IEA,IDA,IMP ISS IBA IEA,IMP,ISS IEA,ISS IEA,ISS IEA,IMP,IMP IEA,IEA,IDA IMP,ISS,IMP IBA TAS,ISS IEA,IEA,IEA,IMP,ISS TAS IEA,IDA IMP IBA,IEA,IEA,ISS	SPRY2,FOXO1,RASA3,DMD,RCAN1,ZC3HC1,PIM3,DUSP6,BRAF,NRP1,TMEM64,MYC,ARC,GRINA,SOD2,DACT2,TMEM131L,FBXW7,UBE2D3,TAF9B,SPRY3,NONO,NR1H3,SPRED1,PSMA3,DDIT4,PTEN,HIF1AN,NEUROD1,IGF1R,UACA,RAF1,HDAC3,CREBRF,GLIS2,SLC27A4,TSC1,EGFL7,NOTCH1,HSPA5,SOX9,CHMP6,SEC14L1,PAFAH1B1,MUL1,GRIK3,CBL,RAB7B,GPR37L1,ADORA1,TMEM161A,PTCH1,FST,UBQLN1,HMGCR,LRP1
0.00107693	16	493	5	0.010142	0.3125	GO:0072044	GO:BP	collecting duct development	21029	19933	c("GO:0001822", "GO:0035295")	ISS IEA,ISS IEA,ISS,IEA,IEP	TFAP2B,DACT2,PAX2,NOTCH1,PTCH1
0.00113961	1719	493	67	0.135903	0.0389761	GO:0051049	GO:BP	regulation of transport	21029	15555	c("GO:0006810", "GO:0032879")	IEA,IDA IMP IBA,IMP ISS IEA,ISS IEA,IEA,IDA IEA,IBA IEA,IEA,ISS IEA,ISS IEA,IEA,IDA IEA,ISS,TAS,IMP,IEA,IEA,IBA IEA,IMP,IBA IEA,IEA,ISS IEA,ISS IEA,IMP,HMP,IDA ISS TAS IC,ISS IBA IEA,IDA,IEA,IDA IMP ISS TAS IEA,IMP,ISS IEA,IC,IEA,IEA,IBA IEA,IEA,IMP,TAS IEA,IMP,IEA,IEA,IDA,IDA,IEA,IDA IEA,IEA,IMP,IEA,ISS IEA,IMP,ISS,IEA,IDA,TAS,IMP TAS,IMP,IEA,IEA,IEA,IEA,IDA,IEA,IMP,ISS IEA,IGI ISS,IBA IEA	ATG3,TCAF2,IRS2,DMD,CASK,ABCG1,KCNJ15,IFNGR2,MKLN1,PIM3,ATF4,BRAF,CREBL2,NRP1,UBR5,MYC,KCNQ3,ARC,TFAP2B,SMAP1,HMGN3,FYN,PKDCC,FBXW7,UBE2D3,CAMK2D,SYT7,LRRC55,KCNC1,NR1H3,NRDE2,PTEN,NEUROD1,CACNA1E,KLHL24,KCNJ13,MEF2A,RAB11A,JPH3,AP1G1,BSN,KCNMB1,HDAC3,CREBRF,BCR,YWHAH,ATP2A2,RAN,SLC31A2,NOTCH1,MYH10,RIMS4,REM1,MUL1,HSPA8,CBL,KMT2A,SV2A,ADORA1,SRCIN1,FBXL20,PTCH1,APBA1,UBQLN1,HMGCR,LRP1,GRIPAP1
0.00114228	1194	493	51	0.103448	0.0427136	GO:0022402	GO:BP	cell cycle process	21029	7583	c("GO:0007049", "GO:0009987")	IMP,IBA IEA,IEA,IMP IBA,IEA,ISS IEA,IEA,IMP,TAS,IMP,IDA IEA,IMP IBA IEA,IMP IBA IEA,IMP TAS,IDA IBA,IBA,IBA,NAS IEA,IDA IEA,IDA IBA IEA,IEA,IDA,IMP IBA IEA,IBA TAS IEA,IMP,IEA,IMP,IBA,IBA,IMP IEA,IMP,IEA,IMP,IMP TAS,IMP,IMP IEA,IMP,IDA,IMP,IMP IBA IEA,IMP,IEA,IEA,IGI,IMP,IMP,IMP IGI IBA IEA,IBA,IMP IBA,ISS TAS NAS IEA,IDA IMP	TIPRL,CHORDC1,SPRY2,MITD1,TAF10,USP44,FBXO7,PIK3R4,CDK13,KIF13A,MYC,ROCK2,KIZ,FBXW7,CCNA2,CCNG2,CCNI,CUL4B,FOXO4,KNL1,PSMA3,PTEN,WAPL,MSH4,PRPF40A,IGF1R,RAB11A,TUBGCP4,RBL2,FBXO31,IST1,TPRA1,HDAC3,RAN,SOX9,CHMP6,RPTOR,MYH10,RECQL5,PAFAH1B1,CLTC,UBB,MYBL2,NSFL1C,CXCR5,RPL23,RAD1,CENPK,HAUS7,SIRT2,UBE2S
0.0012205	765	493	37	0.0750507	0.048366	GO:0007420	GO:BP	brain development	21029	3296	c("GO:0007417", "GO:0048513", "GO:0060322")	IEA,HEP,IEA,IEA,IMP IEA,IEA,TAS,IEA,HEP,IEA,ISS IEA,IEA,IEA,IEA,ISS,ISS IEA,IMP,ISS,ISS IEA,IEA,IEA,IEA,HEP,IEA,IEA,IEA,HEP,HEP IEA,IMP ISS IBA IEA,IEA,IMP IBA IEA,IEA,IEA,IEA,ISS IEA,HEP,HEP	ND4,ATP5PF,IRS2,DMD,SEMA3A,SLC38A2,LRP6,NRP1,BASP1,MYC,EPHA7,POU3F2,FYN,KCNC1,DDIT4,PTEN,ZMIZ1,PAX2,NEUROD1,NR2F2,IGF1R,BCR,YWHAH,RAN,TSC1,NOTCH1,SEC16A,HSPA5,PAFAH1B1,UBB,ZNF335,RERE,DPYSL2,GPR37L1,PTCH1,RAD1,SIRT2
0.00122962	1040	493	46	0.0933063	0.0442308	GO:0007417	GO:BP	central nervous system development	21029	3293	c("GO:0007399", "GO:0048731")	IEA,HEP,IEA,IEA,IMP IEA,IEA,TAS,IEA,HEP,IEA,TAS,ISS IEA,IEA,IEA,IMP,IEA,ISS,ISS,ISS IEA,IMP,ISS,ISS IEA,IEA,IEA,IEA,ISS,IBA,IEA,HEP,IEA,IEA,ISS IEA,HEP,HEP IEA,IBA IEA,IMP ISS IBA IEA,IEA,IMP IBA IEA,IEA,IEA,IEA,IEA,ISS IEA,HEP,ISS,HEP	ND4,ATP5PF,IRS2,DMD,SEMA3A,SLC38A2,LRP6,NRP1,BASP1,MYC,SNTG2,EPHA7,POU3F2,FYN,COX7B,KCNC1,MDGA2,DDIT4,PTEN,ZMIZ1,PAX2,NEUROD1,SCYL3,NR2F2,IGF1R,SPOCK1,GLIS2,BCR,YWHAH,RAN,TSC1,NOTCH1,SEC16A,HSPA5,SOX9,PAFAH1B1,UBB,ZNF335,DUSP15,RERE,DPYSL2,GPR37L1,PTCH1,RAD1,LRP1,SIRT2
0.00128539	1011	493	45	0.0912779	0.0445104	GO:0051726	GO:BP	regulation of cell cycle	21029	16081	c("GO:0007049", "GO:0050794")	IMP,IEA,IEA,NAS,IMP IBA,ISS IEA,IEA,IMP,IMP,TAS,IMP,TAS,IEA,IEA,TAS,IBA,IBA IEA,IBA IEA,IEA,IDA IEA,IEA,IDA IEA,IMP IBA IEA,IMP,IDA,IEA,IMP,IBA IEA,IMP IEA,IEA,IDA TAS,IEA,IBA,IMP,IMP,IEA,IMP,IGI,IEA,IMP,IMP,IDA IBA,IEA,IMP IGI IBA IEA,IMP ISS NAS IEA	TIPRL,CHORDC1,DMD,HBP1,PIM3,USP44,FBXO7,LRP6,PIK3R4,CDK13,KIF13A,TP53INP1,MYC,ROCK2,FBXW7,CCNA2,CCNG2,CCNI,CUL4B,FOXO4,PSMA3,PTEN,WAPL,PRPF40A,NR2F2,IGF1R,RAB11A,RBL2,FBXO31,TPRA1,IRF1,BCR,TSC1,SOX9,RPTOR,PAFAH1B1,CLTC,NSFL1C,HSPA8,CXCR5,RPL23,HEXIM1,PTCH1,RAD1,SIRT2
0.00129259	142	493	13	0.0263692	0.0915493	GO:0048813	GO:BP	dendrite morphogenesis	21029	15118	c("GO:0016358", "GO:0048667", "GO:0048812")	ISS TAS IEA,IMP,ISS IEA,ISS TAS IEA,IEA,ISS IBA,ISS IEA,ISS,IEA,ISS IEA,IEA,IEA,IMP IBA IEA	SEMA3A,PPFIA2,NRP1,ARC,FYN,LZTS3,PTEN,MEF2A,FBXO31,YWHAH,PAFAH1B1,RERE,SRCIN1
0.00130115	889	493	41	0.0831643	0.0461192	GO:0032446	GO:BP	protein modification by small protein conjugation	21029	8770	GO:0070647	IDA,IDA,IMP IBA IEA,IDA,TAS,IDA IEA,IEA,IEA,IMP,IDA IMP IEA,IEA,IDA IMP IBA IEA,IDA IBA IEA,ISS IEA,IEA,IDA IMP IEA,IDA,IDA IBA IEA,IDA IMP IBA IEA,IBA IEA,IEA,IDA IEA,IDA,IEA,ISS IBA IEA,IDA IMP,IDA IMP IBA IEA,IEA,ISS,IEA,IEA,IDA IMP IBA,IDA IBA IEA,IDA IMP TAS IEA,IEA,IDA,IDA,IEA,IMP IBA,IDA IBA IEA,IDA	ATG3,SPRY2,DCUN1D2,BCOR,USP9X,TTC3,ZC3HC1,KLHDC10,USP44,FBXO7,ASB10,UBR5,FBXO32,ADGRB1,FYN,RNF146,FBXW7,UBE2D3,CUL4B,FBXO33,PSMA3,PTEN,ZMIZ1,MARCHF4,RNF220,KLHL24,TRIP12,FBXO31,HDAC3,FBXO21,HSPA5,UBB,MUL1,CBL,FBXL20,RPL23,UBQLN1,NEURL4,PHF23,UBE2S,HSPBP1
0.00130115	951	493	43	0.0872211	0.0452156	GO:0007167	GO:BP	enzyme linked receptor protein signaling pathway	21029	3069	GO:0007166	IDA ISS IBA IEA,ISS IBA IEA,ISS IBA IEA,IDA IMP,IDA,IMP ISS IEA,IMP,IEA,IBA,ISS IEA,IDA IBA IEA,IBA TAS,ISS IBA IEA,IDA,IDA,TAS,IBA IEA,IBA,IDA,ISS IEA,ISS IEA,ISS,IDA,IDA IMP IGI ISS IBA TAS IEA,IMP,ISS,IEA,IDA ISS IBA TAS IEA,IEA,IEA,IDA,ISS IEA,IEA,ISS IEA,IMP,ISS IBA,IBA,IMP ISS IBA TAS IEA,IEA,IDA IMP IBA IEA,TAS,ISS,IDA	SPRY2,FOXO1,IRS2,USP9X,BRAF,NRP1,JCAD,SS18,SAMD12,TFAP2B,EPHA7,FYN,DACT2,CCDC88A,FBXW7,UBE2D3,EFNB1,SPRY3,FOXO4,SPRED1,FLRT2,DDIT4,ZMIZ1,BMPR2,ZEB2,MBD5,PPM1L,IGF1R,RAF1,CYFIP2,SLC27A4,NOTCH1,HSPA5,SOX9,CHMP6,SOGA1,DUSP15,CBL,ADORA1,FST,ARHGEF28,LRP1,SIRT2
0.00130115	681	493	34	0.0689655	0.0499266	GO:0070848	GO:BP	response to growth factor	21029	19113	GO:0010033	IDA ISS IBA IEA,IMP IBA,IMP IEA,IDA IMP,IMP,IEA,IMP ISS IEA,IMP,TAS IEA,ISS IEA,ISS,IEA,TAS,IEA,IEA,IBA,IEA,ISS IEA,ISS IEA,ISS,IDA,IEA,IDA IMP IGI ISS IBA TAS IEA,IMP,IEA,IEA,IEA,IDA ISS IEA,IEA,IDA ISS IEA,IBA,IEA,IBA IEA,IDA	SPRY2,MXRA5,DMD,USP9X,CASK,DUSP6,NRP1,JCAD,MYC,TFAP2B,ROCK2,FYN,UBE2D3,CCNA2,CSTF2,SPRY3,KCNC1,SPRED1,FLRT2,DDIT4,ZMIZ1,PAX2,BMPR2,ZEB2,IGF1R,RAF1,CYFIP2,NOTCH1,HSPA5,SOX9,DUSP15,CBL,FST,SIRT2
0.00130115	12142	493	328	0.665314	0.0270137	GO:0050789	GO:BP	regulation of biological process	21029	15336	c("GO:0008150", "GO:0065007")	IMP IGI IBA,IDA IMP IBA IEA,ISS IEA,IDA IEA,IDA IMP IBA,IBA,IDA IMP IEP IBA IEA,ISS IEA,IEA,IDA IMP ISS IBA IEA,TAS,IDA IMP ISS IBA IEA,IMP,IDA ISS IBA IEA,IMP TAS IEA,TAS IEA,IMP IBA IEA,IMP ISS IBA TAS NAS IEA,IDA IMP IBA,IMP,IBA,IMP ISS IBA IEA,IDA IMP IEA,IDA IMP TAS,IDA IMP IEA,IDA ISS TAS IEA,IDA,IMP IBA IEA,IBA IEA,IMP IBA IEA,IBA TAS IEA,IEA,IEA,IBA,ISS NAS IEA,IBA TAS,IMP IBA TAS IEA,IDA…	PHLDB2,TIPRL,ATG3,CSTB,TCAF2,AAMDC,CREBZF,CHORDC1,TAF1D,SPRY2,MTRF1,FOXO1,SACS,PSPC1,STK24,RASA3,DCUN1D2,IRS2,TBL1X,FRMPD4,EIF2S3,DMD,BCOR,USP9X,CASK,ABCG1,TMPRSS2,BRWD1,KCNJ15,RCAN1,IFNGR2,TAF10,ZC3HC1,KLHDC10,MKLN1,CELF2,UPF2,SEMA3A,HBP1,PIM3,GPR85,SLC38A2,PPFIA2,DUSP6,USP44,FMC1,NFAM1,ATF4,FBXO7,TCP11L2,BRAF,DCP1B,CREBL2,LRP6,ASB10,NRP1,JCAD,RAPGEF5,PIK3R4,CDK13,PPP1R3G,KIF13A,SALL3,BASP1,DAP,…
0.00130115	1267	493	53	0.107505	0.0418311	GO:0018193	GO:BP	peptidyl-amino acid modification	21029	6079	GO:0006464	IBA,IDA IMP,ISS IEA,IMP,IDA IBA,IDA IEA,ISS,IMP IEA,IMP ISS IBA,IDA IEA,IMP ISS TAS IEA,IEA,IEA,IDA IEA,IDA IBA,IEA,IDA,IC,IEA,IDA,IBA IEA,IMP IEA,ISS,IMP,IDA,IDA IBA IEA,IDA IMP IBA,IBA,IEA,IBA IEA,IEA,IEA,IMP IEA,IDA IBA,IDA IBA IEA,IBA,IDA,IEA,IMP,IMP,IMP IBA IEA,IDA IEA,IDA IBA IEA,IBA,IDA IMP ISS IBA IEA,IEA,IDA,IDA IBA IEA,IBA,IMP IEA,IMP ISS IEA,IDA ISS IEA,IDA IBA IEA	SENP7,SPRY2,DMD,BCOR,TAF10,BRAF,CREBL2,NRP1,ROCK2,EPHA7,FYN,NCOA7,ARID4B,PKDCC,SUPT7L,KDM3A,FBXW7,OSTC,PRMT9,CAMK2D,KMT5B,SPRED1,DDIT4,PTEN,ZMIZ1,KAT6B,HIF1AN,ZDHHC6,PTPN4,PPIL3,EPC2,PEAK1,IGF1R,MORF4L1,SETD6,P4HTM,RAF1,BCR,CHMP6,RPTOR,ZNF335,MUL1,KAT6A,CBL,KMT2A,ADORA1,SRCIN1,MSL1,MAST3,HINT1,CARM1,SIRT2,PRMT1
0.00132618	682	493	34	0.0689655	0.0498534	GO:0043086	GO:BP	negative regulation of catalytic activity	21029	12142	c("GO:0044092", "GO:0050790")	IDA,IDA IEA,IEA,IBA IEA,ISS IEA,IMP,IEA,IDA IMP,IMP IGI,IBA IEA,IBA,IDA,IDA,IDA,IDA,IDA,IDA,TAS,IDA,TAS,IMP,IEA,IEA,ISS IEA,IMP,IEA,IBA,IDA,IDA,IDA IBA,IDA IEA,IEA,IC,IEA	TIPRL,CSTB,CHORDC1,SPRY2,IRS2,USP44,FBXO7,LRP6,ROCK2,SPINK2,SPRY3,SPRED1,WARS1,PTEN,PAX2,EIF4A2,NR2F2,RAF1,SPOCK1,FICD,FZD10,SLC27A4,TSC1,NOTCH1,CHMP6,PSMF1,CBL,SRCIN1,RPL23,HEXIM1,ANGPTL4,HMGCR,LRP1,HSPBP1
0.0014176	598	493	31	0.0628803	0.0518395	GO:0006325	GO:BP	chromatin organization	21029	2334	c("GO:0016043", "GO:0051276")	IEP,IEA,IDA,TAS IEA,IBA IEA,IBA IEA,IEA,IBA IEA,IEA,IEA,IMP IBA,IBA,NAS IEA,IEA,IEA,IEA,IEA,IEA,TAS IEA,IDA,IDA,IMP,IEA,IEA,IEA,IMP IBA IEA,IDA HDA TAS IEA,IEA,IEA,IEA,NAS	CREBZF,BCOR,MYC,DNMT3A,HMGN3,ARID1B,ARID4B,INO80B,KDM3A,KMT5B,CDAN1,NRDE2,KAT6B,EPC2,CHD2,MORF4L1,CHD9,RBL2,HDAC3,MORC2,SOX9,ZNF335,RERE,KAT6A,KMT2A,VPS72,SMARCE1,MSL1,CHD1,CARM1,SIRT2
0.0016194	3568	493	118	0.239351	0.0330717	GO:0032774	GO:BP	RNA biosynthetic process	21029	9027	c("GO:0009059", "GO:0016070", "GO:0034654")	IDA IMP IBA IEA,IEA,IDA IMP ISS IBA IEA,ISS IBA IEA,IDA IBA,IEA,IDA IMP IEA,TAS,IEA,IBA IEA,IDA IBA IC IEA,IBA IEA,IDA,IDA IMP ISS IBA TAS NAS IC IEA,ISS IBA TAS IEA,IDA IMP IBA IEA,IDA IBA,IBA,IDA IMP IBA,IMP,IBA,IDA IBA IEA,IDA IBA IEA,IDA TAS IEA,IDA IBA IEA,IDA IMP ISS IBA IEA,IMP IC IEA,IDA IMP IBA IEA,IBA IEA,IEA,ISS IBA IEA,IDA IBA,IMP IEA,IBA,IBA IEA,IEA,IMP IBA IEA,IEA,IBA IEA,TAS,IDA IB…	CREBZF,TAF1D,FOXO1,PSPC1,TBL1X,DMD,BCOR,USP9X,CASK,BRWD1,TAF10,HBP1,NFAM1,ATF4,CREBL2,LRP6,CDK13,SALL3,BASP1,DAP,ZNF236,SS18,TP53INP1,POLR2K,TRPS1,MYC,DNMT3A,TFAP2B,PHF3,HMGN3,POU3F2,NCOA7,SOD2,ARID1B,ARID4B,SUPT7L,KDM3A,SEPSECS,STOX2,UBE2D3,MAML3,CCNA2,CAMK2D,TAF9B,NONO,FOXO4,NR1H3,CIPC,ZBTB42,PSMA3,PTEN,ZMIZ1,KAT6B,PAX2,HIF1AN,NEUROD1,BMPR2,WDR75,NUP35,ZEB2,EPC2,RNF220,ZNF281,RXRG,EIF4A2,MYNN,T…
0.00163857	1610	493	63	0.127789	0.0391304	GO:0009890	GO:BP	negative regulation of biosynthetic process	21029	4212	c("GO:0009058", "GO:0009889", "GO:0009892")	IMP,ISS,ISS IEA,IDA,IDA IMP IEA,TAS,ISS IEA,IBA IEA,IDA IMP IBA,IMP,IDA,IDA IMP IEA,IMP IC IEA,IDA,IMP ISS,ISS,ISS,TAS,IBA,IMP,ISS IEA,ISS IBA IEA,IMP,ISS IBA IEA,IEA,IMP,IDA IBA,IMP,IDA IBA,IMP,IDA IMP IEA,IDA IMP,IDA,IDA IBA IEA,IDA,IBA IEA,IMP IEA,IDA IMP,IDA,ISS IBA IEA,IEA,IMP,IMP ISS IEA,IDA IMP IBA IEA,IDA IBA TAS IEA,IDA,IDA IMP,ISS,IEA,IDA,IDA IBA,IBA TAS IEA,IDA,TAS,IDA IBA,IMP,IDA IMP …	CREBZF,FOXO1,PSPC1,TBL1X,BCOR,USP9X,ATF4,DCP1B,BASP1,DAP,TRPS1,MYC,DNMT3A,TFAP2B,ROCK2,FYN,FBXW7,UBE2D3,ITM2A,TAF9B,NONO,NR1H3,CDAN1,CIPC,ZBTB42,WAPL,KAT6B,PAX2,HIF1AN,BMPR2,ZEB2,ZNF281,EIF4A2,NR2F2,MEF2A,DCP1A,IRF1,HDAC3,CREBRF,GLIS2,TTF1,TSC1,NOTCH1,SOX9,TNRC6C,RECQL5,CLTC,SOGA1,RERE,SPEN,KAT6A,DCPS,HSPA8,VPS72,SMARCE1,RPL23,HEXIM1,GATAD2A,PTCH1,NR2F1,FST,SIRT2,ZBTB45
0.00170963	4024	493	130	0.263692	0.0323062	GO:0018130	GO:BP	heterocycle biosynthetic process	21029	6020	c("GO:0044249", "GO:0046483")	IDA IEA,IDA IMP IBA IEA,IEA,IDA IMP ISS IBA IEA,ISS IBA IEA,IDA IBA,IEA,IDA IMP IEA,TAS,IEA,IDA IMP IBA IC IEA,IBA IEA,IDA IBA IC IEA,IBA IEA,IDA,IDA IMP ISS IBA TAS NAS IC IEA,ISS IBA TAS IEA,IDA IMP IBA IEA,IDA IBA,IBA,IDA IMP IBA,IMP,IBA,IDA IBA IEA,IDA IBA IEA,IDA TAS IEA,IDA IBA IEA,IDA IMP ISS IBA IEA,IMP IC IEA,IDA IMP IBA IEA,IBA IEA,IEA,ISS IBA IEA,IDA IBA,IMP IEA,IBA,IBA IEA,IMP,IEA,IMP…	ATP5PF,CREBZF,TAF1D,FOXO1,PSPC1,TBL1X,DMD,BCOR,USP9X,CASK,PDXK,BRWD1,TAF10,HBP1,NFAM1,ATF4,CREBL2,LRP6,CDK13,SALL3,BASP1,DAP,ZNF236,SS18,TP53INP1,POLR2K,TRPS1,MYC,DNMT3A,TFAP2B,PHF3,HMGN3,POU3F2,NCOA7,SOD2,ARID1B,ARID4B,CCT4,SUPT7L,KDM3A,SEPSECS,STOX2,GAR1,UBE2D3,MAML3,CCNA2,CAMK2D,TAF9B,UPRT,NONO,FOXO4,NR1H3,CIPC,ZBTB42,PSMA3,PTEN,ZMIZ1,KAT6B,PAX2,HIF1AN,NEUROD1,BMPR2,WDR75,NUP35,ZEB2,EPC2,RNF22…
0.00175635	1581	493	62	0.125761	0.0392157	GO:0031327	GO:BP	negative regulation of cellular biosynthetic process	21029	8268	c("GO:0009890", "GO:0031324", "GO:0031326", "GO:0044249")	IMP,ISS,ISS IEA,IDA,IDA IMP IEA,TAS,ISS IEA,IBA IEA,IDA IMP IBA,IMP,IDA,IDA IMP IEA,IMP IC IEA,IDA,IMP ISS,ISS,ISS,TAS,IBA,IMP,ISS IEA,ISS IBA IEA,IMP,ISS IBA IEA,IEA,IMP,IDA IBA,IMP,IDA IBA,IMP,IDA IMP IEA,IDA IMP,IDA,IDA IBA IEA,IDA,IBA IEA,IMP IEA,IDA IMP,IDA,ISS IBA IEA,IEA,IMP,IMP ISS IEA,IDA IMP IBA IEA,IDA IBA TAS IEA,IDA,ISS,IEA,IDA,IDA IBA,IBA TAS IEA,IDA,TAS,IDA IBA,IMP,IDA IMP IBA IC I…	CREBZF,FOXO1,PSPC1,TBL1X,BCOR,USP9X,ATF4,DCP1B,BASP1,DAP,TRPS1,MYC,DNMT3A,TFAP2B,ROCK2,FYN,FBXW7,UBE2D3,ITM2A,TAF9B,NONO,NR1H3,CDAN1,CIPC,ZBTB42,WAPL,KAT6B,PAX2,HIF1AN,BMPR2,ZEB2,ZNF281,EIF4A2,NR2F2,MEF2A,DCP1A,IRF1,HDAC3,CREBRF,GLIS2,TTF1,TSC1,NOTCH1,SOX9,TNRC6C,RECQL5,SOGA1,RERE,SPEN,KAT6A,DCPS,HSPA8,VPS72,SMARCE1,RPL23,HEXIM1,GATAD2A,PTCH1,NR2F1,FST,SIRT2,ZBTB45
0.00175979	18	493	5	0.010142	0.277778	GO:0048532	GO:BP	anatomical structure arrangement	21029	14866	c("GO:0009653", "GO:0032502")	IEA,IEA,IEA,ISS,IEA	DMD,SEMA3A,NRP1,PAX2,HSPA5
0.00175979	4181	493	134	0.271805	0.0320497	GO:1901362	GO:BP	organic cyclic compound biosynthetic process	21029	24670	c("GO:1901360", "GO:1901576")	IDA IEA,IDA IMP IBA IEA,IEA,IDA IMP ISS IBA IEA,ISS IBA IEA,IBA IEA,IDA IBA,IEA,IDA IMP IEA,TAS,IEA,IDA IMP IBA IC IEA,ISS IEA,IBA IEA,IDA IBA IC IEA,IBA IEA,IDA,IDA IMP ISS IBA TAS NAS IC IEA,ISS IBA TAS IEA,IDA IMP IBA IEA,IDA IBA,IBA,IDA IMP IBA,IMP,IBA,IDA IBA IEA,IDA IBA IEA,IDA TAS IEA,IDA IBA IEA,IDA IMP ISS IBA IEA,IMP IC IEA,IDA IMP IBA IEA,IBA IEA,IEA,ISS IBA IEA,IDA IBA,IMP IEA,IBA,IBA…	ATP5PF,CREBZF,TAF1D,FOXO1,PSPC1,OCA2,TBL1X,DMD,BCOR,USP9X,CASK,PDXK,ABCG1,BRWD1,TAF10,HBP1,NFAM1,ATF4,CREBL2,LRP6,CDK13,SALL3,BASP1,DAP,ZNF236,SS18,TP53INP1,POLR2K,TRPS1,MYC,DNMT3A,TFAP2B,PHF3,HMGN3,POU3F2,NCOA7,SOD2,ARID1B,ARID4B,CCT4,SUPT7L,KDM3A,SEPSECS,STOX2,GAR1,UBE2D3,MAML3,CCNA2,CAMK2D,TAF9B,UPRT,NONO,FOXO4,NR1H3,CIPC,ZBTB42,PSMA3,PTEN,ZMIZ1,KAT6B,PAX2,HIF1AN,NEUROD1,BMPR2,WDR75,NUP35,ZEB2…
0.00175979	3953	493	128	0.259635	0.0323805	GO:0034654	GO:BP	nucleobase-containing compound biosynthetic process	21029	10016	c("GO:0006139", "GO:0018130", "GO:0019438", "GO:0044271", "GO:1901362")	IDA IEA,IDA IMP IBA IEA,IEA,IDA IMP ISS IBA IEA,ISS IBA IEA,IDA IBA,IEA,IDA IMP IEA,TAS,IEA,IBA IEA,IDA IBA IC IEA,IBA IEA,IDA,IDA IMP ISS IBA TAS NAS IC IEA,ISS IBA TAS IEA,IDA IMP IBA IEA,IDA IBA,IBA,IDA IMP IBA,IMP,IBA,IDA IBA IEA,IDA IBA IEA,IDA TAS IEA,IDA IBA IEA,IDA IMP ISS IBA IEA,IMP IC IEA,IDA IMP IBA IEA,IBA IEA,IEA,ISS IBA IEA,IDA IBA,IMP IEA,IBA,IBA IEA,IMP,IEA,IMP IBA IEA,IEA,IBA IE…	ATP5PF,CREBZF,TAF1D,FOXO1,PSPC1,TBL1X,DMD,BCOR,USP9X,CASK,BRWD1,TAF10,HBP1,NFAM1,ATF4,CREBL2,LRP6,CDK13,SALL3,BASP1,DAP,ZNF236,SS18,TP53INP1,POLR2K,TRPS1,MYC,DNMT3A,TFAP2B,PHF3,HMGN3,POU3F2,NCOA7,SOD2,ARID1B,ARID4B,CCT4,SUPT7L,KDM3A,SEPSECS,STOX2,GAR1,UBE2D3,MAML3,CCNA2,CAMK2D,TAF9B,UPRT,NONO,FOXO4,NR1H3,CIPC,ZBTB42,PSMA3,PTEN,ZMIZ1,KAT6B,PAX2,HIF1AN,NEUROD1,BMPR2,WDR75,NUP35,ZEB2,EPC2,RNF220,ZNF…
0.00175979	309	493	20	0.040568	0.0647249	GO:0071496	GO:BP	cellular response to external stimulus	21029	19535	GO:0009605	IDA ISS,IMP,IEA,IDA IMP ISS IEA,ISS IEA,IDA IBA,IDA,IEP,IEA,IEP,ISS IEA,IDA,ISS IEA,IMP IBA,IDA IBA IEA,IDA,TAS,IEA,IMP ISS TAS IC IEA,IEA	FOXO1,STK24,SLC38A2,ATF4,PIK3R4,DAP,ZFYVE1,BMPR2,IGF1R,IRF1,TSC1,HSPA5,SOX9,RPTOR,MAP1LC3A,DCPS,HSPA8,CBL,USF1,AQP3
0.00181402	261	493	18	0.0365112	0.0689655	GO:0051348	GO:BP	negative regulation of transferase activity	21029	15803	c("GO:0043086", "GO:0051338")	IEA,IBA IEA,ISS IEA,IMP,IEA,IDA IMP,IBA,IDA,IDA,IDA,IDA,IDA,IMP,IBA,IDA,IDA,IDA IBA,IEA	CHORDC1,SPRY2,IRS2,USP44,FBXO7,LRP6,SPRY3,SPRED1,WARS1,PTEN,EIF4A2,NR2F2,CHMP6,CBL,SRCIN1,RPL23,HEXIM1,HMGCR
0.0018563	4035	493	130	0.263692	0.0322181	GO:0019438	GO:BP	aromatic compound biosynthetic process	21029	6680	c("GO:0006725", "GO:0044249")	IDA IEA,IDA IMP IBA IEA,IEA,IDA IMP ISS IBA IEA,ISS IBA IEA,IBA IEA,IDA IBA,IEA,IDA IMP IEA,TAS,IEA,IDA IMP IBA IC IEA,IBA IEA,IDA IBA IC IEA,IBA IEA,IDA,IDA IMP ISS IBA TAS NAS IC IEA,ISS IBA TAS IEA,IDA IMP IBA IEA,IDA IBA,IBA,IDA IMP IBA,IMP,IBA,IDA IBA IEA,IDA IBA IEA,IDA TAS IEA,IDA IBA IEA,IDA IMP ISS IBA IEA,IMP IC IEA,IDA IMP IBA IEA,IBA IEA,IEA,ISS IBA IEA,IDA IBA,IMP IEA,IBA,IBA IEA,IMP…	ATP5PF,CREBZF,TAF1D,FOXO1,PSPC1,OCA2,TBL1X,DMD,BCOR,USP9X,CASK,PDXK,BRWD1,TAF10,HBP1,NFAM1,ATF4,CREBL2,LRP6,CDK13,SALL3,BASP1,DAP,ZNF236,SS18,TP53INP1,POLR2K,TRPS1,MYC,DNMT3A,TFAP2B,PHF3,HMGN3,POU3F2,NCOA7,SOD2,ARID1B,ARID4B,CCT4,SUPT7L,KDM3A,SEPSECS,STOX2,GAR1,UBE2D3,MAML3,CCNA2,CAMK2D,TAF9B,UPRT,NONO,FOXO4,NR1H3,CIPC,ZBTB42,PSMA3,PTEN,ZMIZ1,KAT6B,PAX2,HIF1AN,NEUROD1,BMPR2,WDR75,NUP35,ZEB2,EPC2,…
0.00189539	109	493	11	0.0223124	0.100917	GO:0021761	GO:BP	limbic system development	21029	7304	c("GO:0030900", "GO:0048731")	IEA,IEA,IEA,IEA,ISS IEA,ISS IEA,IEA,IEA,IEA,ISS IEA,IEA	SEMA3A,NRP1,MYC,POU3F2,PTEN,NEUROD1,IGF1R,RAN,TSC1,PAFAH1B1,UBB
0.00195088	1523	493	60	0.121704	0.0393959	GO:0010558	GO:BP	negative regulation of macromolecule biosynthetic process	21029	4711	c("GO:0009059", "GO:0009890", "GO:0010556", "GO:0010605")	IMP,ISS,ISS IEA,IDA,IDA IMP IEA,TAS,ISS IEA,IBA IEA,IDA IMP IBA,IMP,IDA,IDA IMP IEA,IMP IC IEA,IDA,ISS,TAS,IBA,IMP,ISS IEA,ISS IBA IEA,IMP,ISS IBA IEA,IEA,IMP,IDA IBA,IMP,IDA IBA,IMP,IDA IMP IEA,IDA IMP,IDA,IDA IBA IEA,IDA,IBA IEA,IMP IEA,IDA IMP,IDA,ISS IBA IEA,IEA,IMP,IMP ISS IEA,IDA IMP IBA IEA,IDA IBA TAS IEA,IDA,IDA IMP,IEA,IDA,IDA IBA,IBA TAS IEA,IDA,TAS,IDA IBA,IMP,IDA IMP IBA IC IEA,IDA I…	CREBZF,FOXO1,PSPC1,TBL1X,BCOR,USP9X,ATF4,DCP1B,BASP1,DAP,TRPS1,MYC,DNMT3A,TFAP2B,ROCK2,UBE2D3,ITM2A,TAF9B,NONO,NR1H3,CDAN1,CIPC,ZBTB42,WAPL,KAT6B,PAX2,HIF1AN,BMPR2,ZEB2,ZNF281,EIF4A2,NR2F2,MEF2A,DCP1A,IRF1,HDAC3,CREBRF,GLIS2,TTF1,TSC1,NOTCH1,SOX9,TNRC6C,RECQL5,CLTC,RERE,SPEN,KAT6A,DCPS,HSPA8,VPS72,SMARCE1,RPL23,HEXIM1,GATAD2A,PTCH1,NR2F1,FST,SIRT2,ZBTB45
0.00195088	3552	493	117	0.237323	0.0329392	GO:0097659	GO:BP	nucleic acid-templated transcription	21029	21927	c("GO:0010467", "GO:0032774")	IDA IMP IBA IEA,IEA,IDA IMP ISS IBA IEA,ISS IBA IEA,IDA IBA,IEA,IDA IMP IEA,TAS,IEA,IBA IEA,IDA IBA IC IEA,IBA IEA,IDA,IDA IMP ISS IBA TAS NAS IC IEA,ISS IBA TAS IEA,IDA IMP IBA IEA,IDA IBA,IBA,IDA IMP IBA,IMP,IBA,IDA IBA IEA,IDA IBA IEA,IDA TAS IEA,IDA IBA IEA,IDA IMP ISS IBA IEA,IMP IC IEA,IDA IMP IBA IEA,IBA IEA,IEA,ISS IBA IEA,IDA IBA,IMP IEA,IBA,IBA IEA,IEA,IMP IBA IEA,IBA IEA,TAS,IDA IBA IE…	CREBZF,TAF1D,FOXO1,PSPC1,TBL1X,DMD,BCOR,USP9X,CASK,BRWD1,TAF10,HBP1,NFAM1,ATF4,CREBL2,LRP6,CDK13,SALL3,BASP1,DAP,ZNF236,SS18,TP53INP1,POLR2K,TRPS1,MYC,DNMT3A,TFAP2B,PHF3,HMGN3,POU3F2,NCOA7,SOD2,ARID1B,ARID4B,SUPT7L,KDM3A,STOX2,UBE2D3,MAML3,CCNA2,CAMK2D,TAF9B,NONO,FOXO4,NR1H3,CIPC,ZBTB42,PSMA3,PTEN,ZMIZ1,KAT6B,PAX2,HIF1AN,NEUROD1,BMPR2,WDR75,NUP35,ZEB2,EPC2,RNF220,ZNF281,RXRG,EIF4A2,MYNN,TRIP4,TCF…
0.00199011	3147	493	106	0.21501	0.0336829	GO:0033036	GO:BP	macromolecule localization	21029	9213	GO:0051179	IMP,IEA,ISS IEA,IMP IBA,IMP ISS IEA,IEA,IMP IEA,TAS,IDA IMP ISS IBA TAS IEA,TAS,ISS IEA,IMP,IDA,IPI IBA,ISS IEA,ISS IEA,IMP IEA,IBA,TAS,IMP ISS IBA IEA,IDA IBA IEA,IBA,IMP,ISS IEA,IMP,IMP IGI,IEA,ISS TAS IEA,ISS IBA,IDA IMP,IMP HMP,ISS IEA,IDA,IBA,IBA IEA,IMP ISS,IBA,HMP,IEA,ISS IEA,IDA IBA IEA,IDA IMP ISS TAS IEA,IMP,IMP IEA,IMP,IMP IBA IEA,IBA,IEA,IEA,IDA IC,IBA,IBA,IBA IEA,TAS,IMP IBA IEA,IEA,…	PHLDB2,SFT2D2,ATG3,TCAF2,IRS2,APOO,DMD,USP9X,ABCG1,UPF2,PIM3,FBXO7,BRAF,LRP6,PTPRN2,NRP1,SNX10,PIK3R4,PDIA4,KIF13A,PRELID3A,TRAPPC8,UBR5,ARC,TFAP2B,ROCK2,HMGN3,FYN,AFDN,CCDC88A,CCT4,PKDCC,SUPT7L,FAM53A,TBC1D1,FBXW7,TBCK,UBE2D3,RAB3IL1,SYT7,KNL1,NR1H3,CDAN1,ZFYVE1,NRDE2,WAPL,ZDHHC6,VTI1A,HNRNPA3,NEUROD1,FAM126B,HSPD1,NUP35,LRP1B,STX6,SCYL3,ATG16L1,AP3B2,RAB11A,IST1,AP1G1,DCP1A,NOL8,BSN,RAF1,HSPA9,…
0.00199185	1164	493	49	0.0993915	0.0420962	GO:1901701	GO:BP	cellular response to oxygen-containing compound	21029	24970	c("GO:0070887", "GO:1901700")	ISS IBA IEA,IMP ISS IBA IEA,ISS IEA,IMP,IMP,IDA,IMP,ISS IEA,IEP,IEA,IEA,IEA,IEA,IMP ISS,IEA,IMP ISS,IMP IEA,IEA,IEA,IDA,IDA IEA,IEA,ISS,IEA,ISS,IBA IEA,IGI ISS IBA TAS IEA,IEA,IEA,IEA,IEA,ISS,IDA ISS IEA,IEA,IEA,IEP ISS IEA,IDA IMP IBA,IEA,IEA,ISS IBA,IDA,ISS IEA,IDA,ISS IEA,IMP,IMP ISS IEA,ISS,IBA IEA,ISS IEA	FOXO1,IRS2,PIM3,SLC38A2,ATF4,FBXO7,LRP6,PTPRN2,ZNF236,TP53INP1,FBXO32,MYC,DNMT3A,ROCK2,HMGN3,FYN,SOD2,ARID1B,CCNA2,FOXO4,NR1H3,DDIT4,PAX2,NEUROD1,MBD5,PRDX1,IGF1R,RAF1,KCNMB1,GFER,BCR,FZD10,SLC27A4,ADAMTS13,HSPA5,SOX9,RPTOR,RECQL5,MAP1LC3A,SOGA1,DCPS,GRAMD1B,USF1,GPR37L1,RPL23,PTCH1,LRP1,NFKBIB,SIRT2
0.00200257	671	493	33	0.0669371	0.0491803	GO:0019941	GO:BP	modification-dependent protein catabolic process	21029	7032	c("GO:0043632", "GO:0051603")	ISS,IMP IEA,IDA IBA,IDA,ISS IEA,IDA TAS,IMP IBA,IDA IMP IBA IEA,IDA,IBA IEA,IEA,IEA,IDA IBA,IDA,IDA IMP IBA,IMP,IDA IMP IBA IEA,NAS,IEA,IBA TAS,IBA,IDA IBA IEA,IBA,IEA,IDA IBA NAS,IMP,IBA,IDA,IMP IBA IEA,IDA IBA IEA,IMP ISS IEA,IDA IBA,IDA	TBL1X,USP9X,TTC3,KLHDC10,USP44,FBXO7,RNF146,FBXW7,UBE2D3,CUL4B,FBXO33,PSMA3,NEMF,PTEN,TRIP12,TRIP4,FBXO31,FBXO21,USP30,HSPA5,UBB,PSMF1,NSFL1C,USP48,PCYOX1,CBL,FBXL20,RPL23,UBQLN1,RAD23B,SIRT2,UBE2S,HSPBP1
0.00200257	10	493	4	0.00811359	0.4	GO:0021979	GO:BP	hypothalamus cell differentiation	21029	7521	c("GO:0021854", "GO:0030154")	IEA,IEA,IEA,IEA	SEMA3A,NRP1,POU3F2,UBB
0.00202915	3558	493	117	0.237323	0.0328836	GO:0009892	GO:BP	negative regulation of metabolic process	21029	4214	c("GO:0008152", "GO:0019222", "GO:0048519")	IDA,IDA IEA,IMP IEP,IEA,IDA IBA IEA,ISS,ISS IEA,ISS IEA,IDA,ISS IEA,IDA IMP IEA,TAS,IMP IBA TAS IEA,IEA,IMP,IEA,ISS IEA,IEA,IBA IEA,IDA IMP,IDA IMP IBA,IMP IBA,IEA,IMP IBA,IDA,IDA IMP IEA,ISS IEA,IMP IC IEA,IDA,IMP IGI ISS,IEA,ISS IEA,IEA,IEA,IEA,IMP IGI ISS,IBA IEA,TAS,IBA,IMP,IBA,ISS IEA,ISS IBA IEA,IMP,IDA IMP IEA,ISS IBA IEA,IMP IBA,IDA,IEA,IEA,ISS IEA,IDA IMP ISS IEA,IMP,IDA IBA,IDA IMP,IDA …	TIPRL,CSTB,CREBZF,CHORDC1,SPRY2,FOXO1,PSPC1,IRS2,TBL1X,DMD,BCOR,USP9X,UPF2,DUSP6,USP44,FMC1,ATF4,FBXO7,DCP1B,LRP6,BASP1,DAP,TP53INP1,UBR5,TRPS1,MYC,ADGRB1,DNMT3A,TFAP2B,ROCK2,POU3F2,FYN,NCOA7,KDM3A,ZAR1,FBXW7,SPINK2,UBE2D3,ITM2A,TAF9B,SPRY3,NONO,NR1H3,CDAN1,SPRED1,CIPC,NRDE2,WARS1,ZBTB42,PSMA3,DDIT4,PTEN,WAPL,KAT6B,PAX2,HIF1AN,BMPR2,ZEB2,ZNF281,TRIP12,EIF4A2,NR2F2,MEF2A,RBL2,DCP1A,RAF1,IRF1,HDAC3…
0.00208918	92	493	10	0.020284	0.108696	GO:0097306	GO:BP	cellular response to alcohol	21029	21784	c("GO:0071310", "GO:0097305", "GO:1901701")	IMP,IEA,IEA,IEA,IEA,IEA,IEA,IEA,ISS IEA,IMP ISS IEA	LRP6,TP53INP1,MYC,DNMT3A,SOD2,IGF1R,KCNMB1,RECQL5,GRAMD1B,PTCH1
0.0021576	242	493	17	0.0344828	0.0702479	GO:0031668	GO:BP	cellular response to extracellular stimulus	21029	8440	c("GO:0007154", "GO:0009991", "GO:0051716", "GO:0071496")	IDA ISS,IMP,IEA,IDA IMP ISS IEA,ISS IEA,IDA IBA,IDA,IEP,ISS IEA,IDA,IMP IBA,IDA IBA IEA,IDA,TAS,IEA,IMP ISS TAS IC IEA,IEA	FOXO1,STK24,SLC38A2,ATF4,PIK3R4,DAP,ZFYVE1,BMPR2,TSC1,HSPA5,RPTOR,MAP1LC3A,DCPS,HSPA8,CBL,USF1,AQP3
0.0021576	2079	493	76	0.154158	0.036556	GO:0048468	GO:BP	cell development	21029	14819	c("GO:0030154", "GO:0048856", "GO:0048869")	IMP IEA,IEA,IMP ISS IBA IEA,IMP,IEA,IDA IMP ISS IBA TAS IEA,IMP,ISS IEA,IMP,IEA,IMP ISS TAS NAS IEA,ISS,IEA,TAS,ISS TAS IEA,IMP IGI,IBA IEA,ISS IEA,TAS IEA,IEA,IEA,ISS IEA,IMP,ISS,ISS IBA,IEA,IMP IEA,IMP ISS IEA,IBA IEA,IEA,ISS IEA,NAS,IEA,ISS IEA,IMP,TAS,IEA,IMP IEA,IEA,IBA,IEA,IMP,IDA,IEA,ISS IEA,IMP IEA,IEA,IMP ISS IBA,IEA,IDA,IEA,ISS IEA,IEA,IEA,IEA,ISS IBA IEA,IEA,ISS IEA,IEA,IMP ISS IBA IEA…	STK24,OCA2,DMD,USP9X,RCAN1,SEMA3A,PPFIA2,ATF4,FBXO7,BRAF,NRP1,CFAP418,MYC,ADGRB1,ARC,ROCK2,EPHA7,POU3F2,FYN,SOD2,ARID4B,DACT2,AFDN,CCDC88A,LZTS3,KDM3A,FBXW7,SPINK2,EFNB1,CUL4B,SPRY3,KNL1,FLRT2,PTEN,ZMIZ1,PAX2,NEUROD1,BMPR2,RNF220,LAMC2,SCYL3,HS6ST1,PEAK1,IGF1R,MEF2A,RAB11A,FBXO31,TUBB3,IST1,SPOCK1,CYFIP2,YWHAH,ATP2A2,RAN,TSC1,NOTCH1,HSPA5,SOX9,SPAG9,PAFAH1B1,UBB,ZNF335,RERE,SPEN,MUL1,GPAT4,DPYSL2…
0.00226565	618	493	31	0.0628803	0.0501618	GO:0120035	GO:BP	regulation of plasma membrane bounded cell projection organization	21029	22796	c("GO:0031344", "GO:0120036")	ISS IEA,IMP IEA,IMP IEA,IMP IBA IEA,IMP,IMP,IEA,IMP ISS IEA,ISS IEA,IEA,IEA,ISS IEA,IMP ISS,ISS IBA,ISS IEA,IEA,IEA,IEA,IEA,IEA,IDA,IDA IMP IEA,ISS IEA,IEA,IEA,IEA,IEA,IEA,IMP IBA IEA,IEA,IEA	ATG3,STK24,DMD,SEMA3A,PPFIA2,FBXO7,BRAF,NRP1,ARC,EPHA7,POU3F2,FYN,CCDC88A,LZTS3,PTEN,BMPR2,IGF1R,RAB11A,FBXO31,IST1,SPOCK1,FSCN1,YWHAH,TSC1,HSPA5,PAFAH1B1,VDAC3,DPYSL2,SRCIN1,NR2F1,CARM1
0.00235704	423	493	24	0.0486815	0.0567376	GO:0006979	GO:BP	response to oxidative stress	21029	2910	GO:0006950	IEA,ISS IEA,IDA IMP,IEA,IMP IGI ISS IEA,IDA IMP IBA,IEA,ISS,IBA IEA,IMP IEA,IDA IEA,IDA,ISS,IBA IEA,IEA,IEA,IEA,IMP,IEA,IMP,ISS IEA,IDA,IMP,ISS IEA	ND6,FOXO1,STK24,RCAN1,ATF4,FBXO7,TP53INP1,FYN,NCOA7,SOD2,FBXW7,NONO,PAX2,PRDX1,GFER,ATP2A2,TSC1,GGT7,MAP1LC3A,BRF2,GPR37L1,TMEM161A,UBQLN1,SIRT2
0.0023611	738	493	35	0.0709939	0.0474255	GO:0043043	GO:BP	peptide biosynthetic process	21029	12114	c("GO:0006518", "GO:0043604", "GO:1901566")	IBA TAS IEA,IDA IBA IEA,IDA,ISS,IBA IEA,NAS,ISS,ISS IBA IEA,IBA,IEA,IBA IEA,NAS,IBA TAS NAS IEA,IBA,IDA IC IEA,IMP IEA,IBA NAS IEA,IBA TAS IEA,IMP,IBA,TAS NAS IC IEA,IDA IBA IEA,IBA IEA,IBA TAS NAS IC IEA,IDA IBA TAS IEA,IMP,IDA IMP,TAS NAS IC,IDA IBA TAS IEA,ISS IEA,IBA IEA,IBA TAS IEA,NAS IC IEA,IDA IC IEA,IBA IEA	MTRF1,EIF2S3,DMD,ATF4,DCP1B,MYC,ROCK2,SEPSECS,ZAR1,MRPL1,MRPL16,IGHMBP2,WARS1,NEMF,RPS29,METTL5,EEF1B2,EIF4A2,TRIP4,SECISBP2L,RPL4,KARS1,DCP1A,RPL29,IARS1,TRUB2,TSC1,RPL7A,TNRC6C,GGT7,EEF1A2,DCPS,RPL23,RPS26,EEF1G
0.0023611	534	493	28	0.0567951	0.0524345	GO:0010035	GO:BP	response to inorganic substance	21029	4311	GO:0042221	IEA,ISS IEA,IDA,IEA,IMP,IEA,IEA,IDA,IDA,IEA,IEA,ISS,IMP IEA,IEA,TAS,IBA,IEA,ISS,IBA IEA,ISS IEA,IDA,IBA IEA,IEA,IEA,IEA,ISS IEA,IEA,TAS	ND6,FOXO1,STK24,DMD,SLC38A2,LTA4H,ATF4,FBXO7,BRAF,MYC,DNMT3A,FYN,SOD2,CCNA2,CAMK2D,SYT7,KCNC1,PAX2,PRDX1,D2HGDH,MEF2A,KCNMB1,ADAMTS13,HSPA5,MAP1LC3A,GPR37L1,PTCH1,AQP3
0.00241199	319	493	20	0.040568	0.0626959	GO:0001933	GO:BP	negative regulation of protein phosphorylation	21029	663	c("GO:0001932", "GO:0006468", "GO:0031400", "GO:0042326")	IEA,IDA IBA IEA,ISS IEA,IEA,IEA,IDA IMP,IBA,IDA IMP IEA,IDA,ISS,IDA IMP ISS IEA,IDA,IMP,IEA,IBA,IDA,IDA IBA,IEA,ISS,ISS IEA	CHORDC1,SPRY2,DMD,DUSP6,FBXO7,LRP6,SPRY3,SPRED1,WARS1,DDIT4,PTEN,NR2F2,CHMP6,SPAG9,CBL,SRCIN1,HEXIM1,HMGCR,LRP1,SIRT2
0.00243961	1242	493	51	0.103448	0.0410628	GO:0009968	GO:BP	negative regulation of signal transduction	21029	4270	c("GO:0007165", "GO:0009966", "GO:0010648", "GO:0023057", "GO:0048585")	IDA IMP ISS IBA IEA,IDA IEA,IEA,IEA,IMP,IEA,IDA IMP IBA IEA,IEA,ISS IEA,ISS,IEA,IMP,ISS IBA IEA,IDA IBA,ISS,TAS,IC,IMP ISS IBA,IDA,NAS,IMP ISS IBA IEA,IEA,IMP ISS IBA IEA,IMP ISS TAS NAS IEA,IDA IBA,IEA,IDA,IBA,IEA,IMP,IDA,ISS IEA,IDA,IMP ISS IBA IEA,IMP,ISS IEA,ISS IEA,ISS IEA,IMP,IMP IEA,IEA,IDA IMP,IMP IBA TAS,ISS IEA,IEA,IMP,ISS TAS IEA,IDA IMP IBA,IEA,IEA,ISS	SPRY2,FOXO1,RASA3,DMD,RCAN1,ZC3HC1,DUSP6,NRP1,TMEM64,MYC,GRINA,SOD2,DACT2,TMEM131L,FBXW7,UBE2D3,TAF9B,SPRY3,NONO,NR1H3,SPRED1,PSMA3,DDIT4,PTEN,HIF1AN,NEUROD1,IGF1R,UACA,RAF1,HDAC3,CREBRF,GLIS2,SLC27A4,TSC1,EGFL7,NOTCH1,HSPA5,SOX9,CHMP6,SEC14L1,PAFAH1B1,MUL1,CBL,RAB7B,GPR37L1,TMEM161A,PTCH1,FST,UBQLN1,HMGCR,LRP1
0.00247462	893	493	40	0.0811359	0.0447928	GO:0051093	GO:BP	negative regulation of developmental process	21029	15585	c("GO:0032502", "GO:0048519", "GO:0050793")	IMP ISS IEA,ISS IEA,IEA,IMP,TAS,IBA IEA,IEA,IEA,IEA,ISS IEA,IEA,IMP,IDA IEA,IMP ISS,IEA,IEA,IMP,IMP IEA,ISS,IDA,IC,IMP ISS IEA,IMP ISS IEA,ISS,IEA,IMP IEA,ISS IEA,IEA,ISS IEA,IMP ISS IEA,IDA ISS IEA,IEA,IEA,IDA,IEA,IMP ISS IEA,IEA,IEA,IDA ISS IEA,IDA	SPRY2,FOXO1,DMD,BCOR,ABCG1,SEMA3A,FBXO7,NRP1,CDK13,TMEM64,TP53INP1,MYC,ADGRB1,ROCK2,EPHA7,SOD2,TMEM131L,FBXW7,SPRY3,FOXO4,NR1H3,SPRED1,PTEN,PAX2,BMPR2,HSPA9,IRF1,BCR,YWHAH,NOTCH1,SOX9,SPAG9,ZBTB46,MUL1,GPR37L1,PTCH1,FST,CARM1,SIRT2,PRMT1
0.00253754	682	493	33	0.0669371	0.0483871	GO:0043632	GO:BP	modification-dependent macromolecule catabolic process	21029	12467	GO:0044265	ISS,IMP IEA,IDA IBA,IDA,ISS IEA,IDA TAS,IMP IBA,IDA IMP IBA IEA,IDA,IBA IEA,IEA,IEA,IDA IBA,IDA,IDA IMP IBA,IMP,IDA IMP IBA IEA,NAS,IEA,IBA TAS,IBA,IDA IBA IEA,IBA,IEA,IDA IBA NAS,IMP,IBA,IDA,IMP IBA IEA,IDA IBA IEA,IMP ISS IEA,IDA IBA,IDA	TBL1X,USP9X,TTC3,KLHDC10,USP44,FBXO7,RNF146,FBXW7,UBE2D3,CUL4B,FBXO33,PSMA3,NEMF,PTEN,TRIP12,TRIP4,FBXO31,FBXO21,USP30,HSPA5,UBB,PSMF1,NSFL1C,USP48,PCYOX1,CBL,FBXL20,RPL23,UBQLN1,RAD23B,SIRT2,UBE2S,HSPBP1
0.00261231	713	493	34	0.0689655	0.0476858	GO:0006412	GO:BP	translation	21029	2404	c("GO:0010467", "GO:0034645", "GO:0043043", "GO:0044267")	IBA TAS IEA,IDA IBA IEA,ISS,IBA IEA,NAS,ISS,ISS IBA IEA,IBA,IEA,IBA IEA,NAS,IBA TAS NAS IEA,IBA,IDA IC IEA,IMP IEA,IBA NAS IEA,IBA TAS IEA,IMP,IBA,TAS NAS IC IEA,IDA IBA IEA,IBA IEA,IBA TAS NAS IC IEA,IDA IBA TAS IEA,IMP,IDA IMP,TAS NAS IC,IDA IBA TAS IEA,IEA,IBA IEA,IBA TAS IEA,NAS IC IEA,IDA IC IEA,IBA IEA	MTRF1,EIF2S3,ATF4,DCP1B,MYC,ROCK2,SEPSECS,ZAR1,MRPL1,MRPL16,IGHMBP2,WARS1,NEMF,RPS29,METTL5,EEF1B2,EIF4A2,TRIP4,SECISBP2L,RPL4,KARS1,DCP1A,RPL29,IARS1,TRUB2,TSC1,RPL7A,TNRC6C,GGT7,EEF1A2,DCPS,RPL23,RPS26,EEF1G
0.0027124	3551	493	116	0.235294	0.0326669	GO:0006351	GO:BP	transcription, DNA-templated	21029	2351	GO:0097659	IDA IMP IBA IEA,IEA,IDA IMP ISS IBA IEA,ISS IBA IEA,IDA IBA,IEA,IDA IMP IEA,TAS,IEA,IBA IEA,IDA IBA IC IEA,IBA IEA,IDA,IDA IMP ISS IBA TAS NAS IC IEA,ISS IBA TAS IEA,IDA IMP IBA IEA,IDA IBA,IBA,IDA IMP IBA,IMP,IBA,IDA IBA IEA,IDA IBA IEA,IDA TAS IEA,IDA IBA IEA,IDA IMP ISS IBA IEA,IMP IC IEA,IDA IMP IBA IEA,IBA IEA,IEA,ISS IBA IEA,IDA IBA,IMP IEA,IBA,IBA IEA,IEA,IMP IBA IEA,IBA IEA,TAS,IDA IBA IE…	CREBZF,TAF1D,FOXO1,PSPC1,TBL1X,DMD,BCOR,USP9X,CASK,BRWD1,TAF10,HBP1,NFAM1,ATF4,CREBL2,LRP6,CDK13,SALL3,BASP1,DAP,ZNF236,SS18,TP53INP1,POLR2K,TRPS1,MYC,DNMT3A,TFAP2B,PHF3,HMGN3,POU3F2,NCOA7,SOD2,ARID1B,ARID4B,SUPT7L,KDM3A,STOX2,UBE2D3,MAML3,CCNA2,CAMK2D,TAF9B,NONO,FOXO4,NR1H3,CIPC,ZBTB42,PSMA3,PTEN,ZMIZ1,KAT6B,PAX2,HIF1AN,NEUROD1,BMPR2,WDR75,NUP35,ZEB2,EPC2,RNF220,ZNF281,RXRG,MYNN,TRIP4,TCF12,NR2F…
0.00275016	1315	493	53	0.107505	0.0403042	GO:2000026	GO:BP	regulation of multicellular organismal development	21029	29257	c("GO:0007275", "GO:0050793", "GO:0051239")	IMP IGI,IMP ISS IEA,IMP,IBA IEA,IBA IEA,IEA,IEA,IEA,IEA,ISS IEA,IEA,ISS,IEA,ISS,IMP IEA,IDA IEA,IMP IGI ISS,IEA,IEA,ISS IEA,IMP,IMP IEA,IDA,IMP ISS IEA,IEA,IDA,ISS IEA,ISS IEA,ISS,IMP ISS IEA,IEA,ISS IEA,IEA,IEA,IEA,IEA,IMP IEA,ISS IEA,ISS IEA,ISS IEA,IDA IMP ISS IBA IEA,IEA,IMP ISS IBA IEA,IEA,IMP,IMP,IEA,TAS,IEA,TAS,IDA,ISS IEA,IDA IMP TAS	PHLDB2,SPRY2,BCOR,SEMA3A,DUSP6,NFAM1,ATF4,FBXO7,BRAF,NRP1,JCAD,BASP1,TMEM64,TRPS1,MYC,ADGRB1,ROCK2,SMAP1,EPHA7,PKDCC,TMEM131L,FBXW7,FOXO4,SPRED1,FLRT2,WARS1,PTEN,ZMIZ1,PAX2,BMPR2,RXRG,TRIP12,RAB11A,FBXO31,IST1,P4HTM,HSPA9,IRF1,YWHAH,NOTCH1,SOX9,PAFAH1B1,ZNF335,ZBTB46,SPEN,RAB7B,GPR37L1,ANGPTL4,PTCH1,AQP3,FST,SIRT2,PRMT1
0.0028011	78	493	9	0.0182556	0.115385	GO:0043502	GO:BP	regulation of muscle adaptation	21029	12383	c("GO:0043500", "GO:0048583", "GO:0090257")	ISS,IEA,ISS IEA,ISS,IMP,ISS,IDA IGI,IEA,ISS IEA	FOXO1,DMD,FBXO32,ROCK2,CAMK2D,GLRX3,MEF2A,ATP2A2,NOTCH1
0.0028011	657	493	32	0.0649087	0.0487062	GO:0045596	GO:BP	negative regulation of cell differentiation	21029	13340	c("GO:0030154", "GO:0045595", "GO:0048523", "GO:0051093")	ISS IEA,ISS IEA,IEA,TAS,IBA IEA,IEA,IEA,IEA,ISS IEA,IEA,IMP,IEA,IEA,IMP,IMP IEA,IDA,IC,ISS IEA,IMP ISS IEA,IEA,IMP IEA,ISS IEA,ISS IEA,IMP ISS IEA,ISS IEA,IEA,IEA,IEA,IMP,IEA,ISS IEA,IDA	SPRY2,FOXO1,DMD,ABCG1,SEMA3A,FBXO7,NRP1,CDK13,TMEM64,TP53INP1,MYC,EPHA7,SOD2,TMEM131L,FBXW7,FOXO4,NR1H3,SPRED1,PTEN,BMPR2,HSPA9,IRF1,YWHAH,NOTCH1,SOX9,SPAG9,ZBTB46,GPR37L1,PTCH1,FST,SIRT2,PRMT1
0.00288887	718	493	34	0.0689655	0.0473538	GO:0000904	GO:BP	cell morphogenesis involved in differentiation	21029	308	c("GO:0000902", "GO:0048468")	IMP,IDA ISS IBA TAS IEA,IMP,ISS IEA,IEA,IMP ISS TAS NAS IEA,ISS,TAS,ISS TAS IEA,IBA IEA,IEA,TAS IEA,ISS IEA,ISS IBA,IBA IEA,IEA,ISS IEA,TAS,IEA,IBA,IDA,IEA,ISS,IEA,IEA,IMP ISS IBA,IEA,ISS IEA,IBA IEA,IMP IEA,IEA,IEA,IMP IBA IEA,IEA	USP9X,SEMA3A,PPFIA2,ATF4,BRAF,NRP1,CFAP418,ADGRB1,ARC,EPHA7,POU3F2,FYN,DACT2,LZTS3,EFNB1,FLRT2,PTEN,PAX2,BMPR2,LAMC2,PEAK1,IGF1R,MEF2A,RAB11A,FBXO31,TUBB3,IST1,YWHAH,NOTCH1,PAFAH1B1,RERE,DPYSL2,SRCIN1,PTCH1
0.00288887	2929	493	99	0.200811	0.0337999	GO:0009966	GO:BP	regulation of signal transduction	21029	4268	c("GO:0007165", "GO:0010646", "GO:0023051", "GO:0048583")	IDA IMP ISS IBA IEA,IDA IEA,IEA,IMP,IEA,IMP,IEA,IEA,IBA,TAS,IDA IMP IBA IEA,ISS IEA,ISS IEA,IDA IEA,IMP ISS TAS IEA,IMP,IBA,ISS IEA,IMP,IDA ISS,IBA IEA,IEA,ISS IEA,ISS,IDA,ISS IEA,IMP TAS,IMP,ISS IBA IEA,IDA,ISS IEA,IDA IBA,IDA IMP ISS IEA,IMP,TAS,IC,IMP ISS IBA IEA,IDA,IDA NAS,IMP ISS IBA TAS IEA,IEA,IEA,IMP ISS IBA IEA,IMP ISS IBA TAS NAS IEA,ISS IEA,IDA IBA,IEA,IMP IGI,IMP,ISS,IEA,IMP,IEA,IDA …	SPRY2,FOXO1,RASA3,TBL1X,DMD,RCAN1,IFNGR2,ZC3HC1,KLHDC10,SEMA3A,DUSP6,USP44,NFAM1,BRAF,NRP1,JCAD,DLGAP1,TMEM64,UBR5,MYC,ARC,GRINA,TFAP2B,ROCK2,EPHA7,FYN,RNF146,SOD2,DACT2,CCDC88A,EVC,TMEM131L,FBXW7,TBCK,UBE2D3,TAF9B,SPRY3,NONO,NR1H3,SPRED1,RALGAPA1,PSMA3,DDIT4,PTEN,ZMIZ1,HIF1AN,NEUROD1,BMPR2,ZEB2,MBD5,PRDX1,RNF220,KLHL24,IGF1R,UACA,RAF1,IRF1,HDAC3,CYFIP2,CREBRF,GLIS2,ATP6V0C,BCR,FICD,RHOF,FZD10,SL…
0.00300725	3413	493	112	0.227181	0.0328157	GO:1903506	GO:BP	regulation of nucleic acid-templated transcription	21029	26564	c("GO:0097659", "GO:2001141")	IDA IMP IBA IEA,IEA,IDA IMP ISS IBA IEA,ISS IBA IEA,IDA IBA,IEA,IDA IMP IEA,TAS,IEA,IBA IEA,IBA IEA,IDA,IDA IMP ISS IBA TAS NAS IC IEA,ISS IBA IEA,IDA IMP IBA IEA,IDA IBA,IBA,IDA IMP IBA,IMP,IBA,IDA IBA IEA,IDA IBA IEA,TAS,IDA IBA IEA,IDA IMP ISS IBA IEA,IMP IC IEA,IDA IMP IBA IEA,IEA,ISS IBA IEA,IDA IBA,IMP IEA,IBA,IBA IEA,IEA,IMP IBA IEA,IBA IEA,TAS,IDA IBA IEA,IEA,TAS,IMP,ISS IBA IEA,IDA IBA I…	CREBZF,TAF1D,FOXO1,PSPC1,TBL1X,DMD,BCOR,USP9X,CASK,BRWD1,HBP1,NFAM1,ATF4,CREBL2,LRP6,CDK13,SALL3,BASP1,DAP,ZNF236,SS18,TP53INP1,POLR2K,TRPS1,MYC,DNMT3A,TFAP2B,HMGN3,POU3F2,NCOA7,SOD2,ARID1B,ARID4B,SUPT7L,KDM3A,STOX2,UBE2D3,MAML3,CCNA2,CAMK2D,TAF9B,NONO,FOXO4,NR1H3,CIPC,ZBTB42,PSMA3,PTEN,ZMIZ1,KAT6B,PAX2,HIF1AN,NEUROD1,BMPR2,WDR75,NUP35,ZEB2,EPC2,RNF220,ZNF281,RXRG,EIF4A2,MYNN,TRIP4,TCF12,NR2F2,ME…
0.0031053	301	493	19	0.0385396	0.0631229	GO:0001666	GO:BP	response to hypoxia	21029	487	c("GO:0006950", "GO:0036293")	IEA,IDA,IEA,ISS,IEA,IEA,IEA,IDA IBA IEA,IEA,IDA IBA,IEA,IDA,ISS IEA,IMP,IEA,NAS IEA,IDA,IMP,IDA IMP	ND4,MYC,DNMT3A,ROCK2,SOD2,CCNA2,PSMA3,DDIT4,PTEN,HIF1AN,KCNMB1,CIAO3,NOTCH1,USF1,ADORA1,ANGPTL4,AQP3,UBQLN1,SIRT2
0.00315914	3418	493	112	0.227181	0.0327677	GO:2001141	GO:BP	regulation of RNA biosynthetic process	21029	30322	c("GO:0010556", "GO:0031326", "GO:0032774", "GO:0051252")	IDA IMP IBA IEA,IEA,IDA IMP ISS IBA IEA,ISS IBA IEA,IDA IBA,IEA,IDA IMP IEA,TAS,IEA,IBA IEA,IBA IEA,IDA,IDA IMP ISS IBA TAS NAS IC IEA,ISS IBA IEA,IDA IMP IBA IEA,IDA IBA,IBA,IDA IMP IBA,IMP,IBA,IDA IBA IEA,IDA IBA IEA,TAS,IDA IBA IEA,IDA IMP ISS IBA IEA,IMP IC IEA,IDA IMP IBA IEA,IEA,ISS IBA IEA,IDA IBA,IMP IEA,IBA,IBA IEA,IEA,IMP IBA IEA,IBA IEA,TAS,IDA IBA IEA,IEA,TAS,IMP,ISS IBA IEA,IDA IBA I…	CREBZF,TAF1D,FOXO1,PSPC1,TBL1X,DMD,BCOR,USP9X,CASK,BRWD1,HBP1,NFAM1,ATF4,CREBL2,LRP6,CDK13,SALL3,BASP1,DAP,ZNF236,SS18,TP53INP1,POLR2K,TRPS1,MYC,DNMT3A,TFAP2B,HMGN3,POU3F2,NCOA7,SOD2,ARID1B,ARID4B,SUPT7L,KDM3A,STOX2,UBE2D3,MAML3,CCNA2,CAMK2D,TAF9B,NONO,FOXO4,NR1H3,CIPC,ZBTB42,PSMA3,PTEN,ZMIZ1,KAT6B,PAX2,HIF1AN,NEUROD1,BMPR2,WDR75,NUP35,ZEB2,EPC2,RNF220,ZNF281,RXRG,EIF4A2,MYNN,TRIP4,TCF12,NR2F2,ME…
0.003256	47	493	7	0.0141988	0.148936	GO:0021762	GO:BP	substantia nigra development	21029	7305	c("GO:0030901", "GO:0048857")	HEP,HEP,HEP,HEP,HEP,HEP,HEP	ATP5PF,BASP1,YWHAH,SEC16A,HSPA5,RAD1,SIRT2
0.00326173	1034	493	44	0.0892495	0.0425532	GO:0051276	GO:BP	chromosome organization	21029	15740	GO:0006996	IEP,IEA,ISS IEA,IDA IMP,TAS IEA,IBA IEA,IBA IEA,IEA,IMP,IBA IEA,IEA,IMP,IDA TAS,IEA,IEA,IMP IBA,IBA,IMP IBA IEA,NAS IEA,IEA,IEA,IEA,IMP,IEA,IEA,IEA,TAS IEA,IDA,IMP,IDA,IMP,IBA IEA,IMP,IEA,TAS IEA,IEA,IMP IBA IEA,IDA HDA TAS IEA,IEA,IEA,IBA IEA,IDA,IEA,NAS	CREBZF,BCOR,USP44,MYC,DNMT3A,HMGN3,ARID1B,ARID4B,CCT4,INO80B,KDM3A,FBXW7,GAR1,IGHMBP2,KMT5B,CDAN1,NRDE2,WAPL,KAT6B,MSH4,EPC2,CHD2,RAB11A,MORF4L1,CHD9,RBL2,HDAC3,MORC2,RAN,SOX9,CHMP6,RECQL5,ZNF335,RERE,KAT6A,KMT2A,VPS72,SMARCE1,MSL1,CHD1,CENPK,RAD23B,CARM1,SIRT2
0.0033647	139	493	12	0.0243408	0.0863309	GO:1903322	GO:BP	positive regulation of protein modification by small protein conjugation or removal	21029	26393	c("GO:0031401", "GO:0070647", "GO:1903320")	IMP IBA IEA,IDA,IBA,IDA IEA,ISS,IEA,IDA IMP,IDA,IDA,IMP IBA,IDA,IDA	DCUN1D2,FBXW7,FBXO33,PTEN,HDAC3,HSPA5,UBB,MUL1,UBQLN1,PHF23,UBE2S,HSPBP1
0.00339179	1496	493	58	0.117647	0.0387701	GO:0045934	GO:BP	negative regulation of nucleobase-containing compound metabolic process	21029	13656	c("GO:0006139", "GO:0019219", "GO:0031324", "GO:0051172")	IMP,ISS,ISS IEA,IDA,IDA IMP IEA,TAS,ISS IEA,IDA IMP IBA,IMP,IMP,IDA,IDA IMP IEA,IMP IC IEA,IDA,TAS,IMP,ISS IEA,ISS IBA IEA,ISS IBA IEA,IMP,IEA,IEA,IDA IBA,IMP,IDA IBA,IMP,IDA IMP IEA,IDA IMP,IMP,IDA,IDA IBA IEA,IDA,IMP IEA,IDA IMP,IDA,ISS IBA IEA,IDA,IMP ISS IEA,IDA IMP IBA IEA,IDA IEA,IEA,IDA,IDA IBA,IDA,IDA,IMP,TAS,IDA IBA,IMP,IDA IMP IBA IC IEA,IDA IBA IEA,IMP IEA,IDA IBA,IDA,IDA,IDA IBA,IDA I…	CREBZF,FOXO1,PSPC1,TBL1X,BCOR,USP9X,ATF4,BASP1,DAP,UBR5,TRPS1,MYC,DNMT3A,TFAP2B,UBE2D3,TAF9B,NONO,NR1H3,CIPC,NRDE2,ZBTB42,DDIT4,KAT6B,PAX2,HIF1AN,BMPR2,ZEB2,ZNF281,TRIP12,EIF4A2,NR2F2,MEF2A,IRF1,HDAC3,CREBRF,GLIS2,FUS,NOTCH1,SOX9,RECQL5,RERE,SPEN,KAT6A,SRSF4,HSPA8,KMT2A,VPS72,SMARCE1,RPL23,HEXIM1,GATAD2A,PTCH1,NR2F1,FST,RPS26,BCDIN3D,SIRT2,ZBTB45
0.00339861	1942	493	71	0.144016	0.0365602	GO:0045184	GO:BP	establishment of protein localization	21029	13173	c("GO:0008104", "GO:0051234")	IMP,IEA,ISS IEA,IMP IBA,ISS IEA,IDA,ISS IEA,IMP,IDA,ISS IEA,IEA,IBA,TAS,IMP ISS IBA IEA,IMP,IMP,IEA,ISS IEA,ISS,IMP,ISS IEA,IBA,IBA,IMP,IBA,HMP,IEA,ISS IEA,ISS IEA,IBA,IEA,IDA IC,IBA,IBA IEA,TAS,IBA IEA,IEA,IEA,IMP IBA IEA,IMP IEA,IEA,IEA,IEA,IDA,IDA,IEA,IBA,IEA,ISS IEA,IDA IMP IBA IEA,IBA IEA,IEA,IMP ISS IEA,IMP,IEA,IDA IBA IEA,IMP,IEA,IMP NAS IEA,IMP IBA TAS,IEA,IEA,IEA,IEA,NAS,TAS IEA,IBA IEA,…	PHLDB2,SFT2D2,ATG3,TCAF2,IRS2,ABCG1,PIM3,FBXO7,BRAF,PTPRN2,SNX10,PIK3R4,PDIA4,KIF13A,UBR5,TFAP2B,HMGN3,FYN,AFDN,CCT4,PKDCC,FAM53A,TBC1D1,FBXW7,TBCK,UBE2D3,RAB3IL1,SYT7,NR1H3,ZDHHC6,VTI1A,NEUROD1,HSPD1,NUP35,LRP1B,STX6,ATG16L1,AP3B2,RAB11A,IST1,AP1G1,RAF1,HSPA9,HDAC3,CREBRF,AP5Z1,TVP23A,BCR,YWHAH,RAN,TBC1D13,NOTCH1,SEC16A,HSPA5,CHMP6,KPNA2,MYH10,PAFAH1B1,CLTC,HSPA8,TOMM6,RAB7B,ADORA1,SRCIN1,RPL23,…
0.0034595	119	493	11	0.0223124	0.092437	GO:0031398	GO:BP	positive regulation of protein ubiquitination	21029	8305	c("GO:0016567", "GO:0031396", "GO:1903322")	IBA,IDA,IBA,IDA IEA,ISS,IEA,IDA IMP,IDA,IMP IBA,IDA,IDA	DCUN1D2,FBXW7,FBXO33,PTEN,HDAC3,HSPA5,UBB,UBQLN1,PHF23,UBE2S,HSPBP1
0.00379752	359	493	21	0.0425963	0.0584958	GO:0042326	GO:BP	negative regulation of phosphorylation	21029	11681	c("GO:0016310", "GO:0042325", "GO:0045936")	IEA,IDA IBA IEA,ISS IEA,ISS IEA,IEA,IEA,IDA IMP,IBA,IDA IMP IEA,IDA,ISS IEA,IDA IMP ISS IEA,IDA,IMP,IEA,IBA,IDA,IDA IBA,IEA,ISS,ISS IEA	CHORDC1,SPRY2,IRS2,DMD,DUSP6,FBXO7,LRP6,SPRY3,SPRED1,WARS1,DDIT4,PTEN,NR2F2,CHMP6,SPAG9,CBL,SRCIN1,HEXIM1,HMGCR,LRP1,SIRT2
0.00379752	2700	493	92	0.186613	0.0340741	GO:0008104	GO:BP	protein localization	21029	3531	GO:0033036	IMP,IEA,ISS IEA,IMP IBA,ISS IEA,IMP IEA,TAS,IDA,ISS IEA,IMP,IDA,IPI,ISS IEA,ISS IEA,IMP IEA,IBA,TAS,IMP ISS IBA IEA,IBA,IMP,IMP,IMP IGI,IEA,ISS TAS IEA,ISS IBA,IDA IMP,IMP HMP,ISS IEA,IDA,IBA,IBA IEA,IMP ISS,IBA,HMP,IEA,ISS IEA,IDA IBA IEA,ISS IEA,IMP,IMP IBA IEA,IBA,IEA,IDA IC,IBA,IBA,IBA IEA,TAS,IMP IBA IEA,IEA,IEA,IEA,IDA IMP IBA IEA,IMP IBA IEA,IEA,IMP,IMP IBA,IBA IEA,IEA,IEA,IDA,IDA,IEA,IBA,…	PHLDB2,SFT2D2,ATG3,TCAF2,IRS2,DMD,USP9X,ABCG1,PIM3,FBXO7,BRAF,LRP6,PTPRN2,NRP1,SNX10,PIK3R4,PDIA4,KIF13A,TRAPPC8,UBR5,TFAP2B,ROCK2,HMGN3,FYN,AFDN,CCDC88A,CCT4,PKDCC,SUPT7L,FAM53A,TBC1D1,FBXW7,TBCK,UBE2D3,RAB3IL1,SYT7,KNL1,NR1H3,CDAN1,WAPL,ZDHHC6,VTI1A,NEUROD1,FAM126B,HSPD1,NUP35,LRP1B,STX6,SCYL3,ATG16L1,AP3B2,RAB11A,IST1,AP1G1,DCP1A,NOL8,BSN,RAF1,HSPA9,HDAC3,CREBRF,AP5Z1,TVP23A,GLIS2,BCR,YWHAH,RA…
0.00379752	307	493	19	0.0385396	0.0618893	GO:1901214	GO:BP	regulation of neuron death	21029	24536	c("GO:0010941", "GO:0070997")	IGI ISS IEA,IDA IMP IBA IEA,IEA,IEA,IDA IEA,ISS IEA,ISS IEA,IEA,IGI,IDA IEA,IDA,ISS,ISS,IEA,ISS IEA,IDA,IEA,IEA,IEA	ATF4,FBXO7,BRAF,NRP1,TFAP2B,EPHA7,FYN,NCOA7,SOD2,FBXW7,NONO,BTBD10,DDIT4,GFER,TSC1,UBB,MYBL2,CBL,ADORA1
0.00379752	12	493	4	0.00811359	0.333333	GO:0021604	GO:BP	cranial nerve structural organization	21029	7150	c("GO:0021602", "GO:0048532")	IEA,IEA,IEA,ISS	DMD,SEMA3A,NRP1,PAX2
0.00383776	2057	493	74	0.150101	0.0359747	GO:0008219	GO:BP	cell death	21029	3562	GO:0009987	IMP IBA IEA,ISS IEA,IMP IEA,IDA IMP IEA,IMP IEA,ISS IEA,IEA,IEA,IEA,IMP IBA IEA,IDA IBA IEA,IGI ISS TAS IEA,IDA IMP IBA IEA,IDA TAS IEA,IMP,IBA,IEA,IMP IGI IBA IEA,IEA,IMP IEA,IDA ISS TAS IEA,IEA,IEA,IDA ISS IEA,IMP,ISS IEA,ISS IEA,IEA,IDA IMP IGI ISS IEA,IDA IEA,IEA,ISS,IMP IC,IDA,ISS,ISS IBA IEA,IMP IEA,IDA IMP ISS,ISS IEA,IMP,IMP IBA,IDA TAS IEA,IEA,IEA,IDA,IDA TAS IEA,TAS,IDA IEA,TAS,IDA IBA …	RELT,ATG3,SPRY2,FOXO1,STK24,IRS2,TAF10,ZC3HC1,SEMA3A,PIM3,DUSP6,ATF4,FBXO7,BRAF,LRP6,EXOG,NRP1,DAP,CLPTM1L,TP53INP1,MYC,GRINA,DNMT3A,TFAP2B,HS1BP3,EPHA7,FYN,NCOA7,SOD2,FBXW7,UBE2D3,CAMK2D,TAF9B,NONO,BTBD10,DDIT4,PTEN,PAX2,NEUROD1,BMPR2,HSPD1,IGF1R,MEF2A,UACA,DUS2,RAF1,HSPA9,IRF1,HDAC3,CYFIP2,GFER,YWHAH,SLC27A4,TSC1,NOTCH1,HSPA5,SOX9,UBB,MYBL2,EEF1A2,MUL1,DCPS,CBL,KMT2A,MEF2D,GPR37L1,ADORA1,TMEM16…
0.00384571	3741	493	120	0.243408	0.032077	GO:0065008	GO:BP	regulation of biological quality	21029	18629	GO:0065007	ISS IEA,IEA,ISS TAS IEA,ISS,IMP,IBA,IMP ISS NAS IEA,IMP,IEA,IDA IMP IBA IEA,IMP IBA,ISS IEA,IDA IBA IEA,ISS IEA,IMP,ISS IEA,IDA,IEA,IBA IEA,ISS,IEA,ISS IEA,ISS IEA,IEA,IEA,IDA IBA TAS IEA,IEP,NAS,IEA,IDA IEA,IEA,ISS IEA,ISS IBA TAS IEA,IEA,IMP ISS IEA,ISS,IEA,IEA,IEA,ISS IEA,IMP ISS IEA,IMP,ISS IBA,ISS IEA,IBA,IDA ISS IBA IEA,IMP,IDA ISS TAS IC,IDA,IEA,ISS IEA,IEA,IDA ISS IEA,IEA,IEA,IDA IMP ISS …	FOXO1,RASA3,IRS2,TBL1X,FRMPD4,EIF2S3,DMD,USP9X,CASK,ABCG1,BRWD1,MKLN1,SEMA3A,PIM3,PPFIA2,ATF4,FBXO7,BRAF,DCP1B,CREBL2,LRP6,PTPRN2,NRP1,SNX10,PPP1R3G,F13A1,ZNF236,ATP6V1H,TMEM64,MYC,KCNQ3,ADGRB1,ARC,GRINA,TFAP2B,ROCK2,SMAP1,HMGN3,EPHA7,FYN,SOD2,CCT4,LZTS3,KDM3A,MICU3,FBXW7,SCOC,CAMK2D,TAF9B,UPRT,SYT7,KCNC1,NR1H3,FLRT2,PSMA3,PTEN,PAX2,GLRX3,NEUROD1,BMPR2,HSPD1,MBD5,PRPF40A,PRDX1,UTS2B,NR2F2,IGF1R,R…
0.00384571	414	493	23	0.0466531	0.0555556	GO:0045936	GO:BP	negative regulation of phosphate metabolic process	21029	13658	c("GO:0006796", "GO:0010563", "GO:0019220")	IDA,IEA,IDA IBA IEA,ISS IEA,ISS IEA,IEA,IEA,IDA IMP,IMP IGI,IBA,IDA IMP IEA,IDA,ISS IEA,IDA IMP ISS IEA,IDA,IMP,IEA,IBA,IDA,IDA IBA,IEA,ISS,ISS IEA	TIPRL,CHORDC1,SPRY2,IRS2,DMD,DUSP6,FBXO7,LRP6,ROCK2,SPRY3,SPRED1,WARS1,DDIT4,PTEN,NR2F2,CHMP6,SPAG9,CBL,SRCIN1,HEXIM1,HMGCR,LRP1,SIRT2
0.00384571	22	493	5	0.010142	0.227273	GO:0021854	GO:BP	hypothalamus development	21029	7397	c("GO:0021536", "GO:0021761", "GO:0048856")	IEA,IEA,IEA,IEA,IEA	SEMA3A,NRP1,MYC,POU3F2,UBB
0.00396422	415	493	23	0.0466531	0.0554217	GO:0010563	GO:BP	negative regulation of phosphorus metabolic process	21029	4716	c("GO:0006793", "GO:0031324", "GO:0051174")	IDA,IEA,IDA IBA IEA,ISS IEA,ISS IEA,IEA,IEA,IDA IMP,IMP IGI,IBA,IDA IMP IEA,IDA,ISS IEA,IDA IMP ISS IEA,IDA,IMP,IEA,IBA,IDA,IDA IBA,IEA,ISS,ISS IEA	TIPRL,CHORDC1,SPRY2,IRS2,DMD,DUSP6,FBXO7,LRP6,ROCK2,SPRY3,SPRED1,WARS1,DDIT4,PTEN,NR2F2,CHMP6,SPAG9,CBL,SRCIN1,HEXIM1,HMGCR,LRP1,SIRT2
0.00403979	615	493	30	0.0608519	0.0487805	GO:0007169	GO:BP	transmembrane receptor protein tyrosine kinase signaling pathway	21029	3071	GO:0007167	IDA IBA IEA,ISS IBA IEA,ISS IBA IEA,IDA,IMP ISS IEA,IMP,IEA,IBA,IDA IBA IEA,IBA TAS,IDA,IDA,IBA IEA,IBA,IDA,ISS IEA,ISS,ISS,IDA ISS IBA TAS IEA,IEA,IEA,IDA,ISS IEA,IMP,ISS IBA,IMP ISS IBA TAS IEA,IEA,TAS,ISS,IDA	SPRY2,FOXO1,IRS2,BRAF,NRP1,JCAD,SS18,SAMD12,EPHA7,FYN,CCDC88A,FBXW7,EFNB1,SPRY3,FOXO4,FLRT2,DDIT4,MBD5,IGF1R,RAF1,CYFIP2,SLC27A4,SOX9,CHMP6,SOGA1,CBL,ADORA1,ARHGEF28,LRP1,SIRT2
0.00419588	3412	493	111	0.225152	0.0325322	GO:0006355	GO:BP	regulation of transcription, DNA-templated	21029	2355	c("GO:0006351", "GO:0010468", "GO:1903506")	IDA IMP IBA IEA,IEA,IDA IMP ISS IBA IEA,ISS IBA IEA,IDA IBA,IEA,IDA IMP IEA,TAS,IEA,IBA IEA,IBA IEA,IDA,IDA IMP ISS IBA TAS NAS IC IEA,ISS IBA IEA,IDA IMP IBA IEA,IDA IBA,IBA,IDA IMP IBA,IMP,IBA,IDA IBA IEA,IDA IBA IEA,TAS,IDA IBA IEA,IDA IMP ISS IBA IEA,IMP IC IEA,IDA IMP IBA IEA,IEA,ISS IBA IEA,IDA IBA,IMP IEA,IBA,IBA IEA,IEA,IMP IBA IEA,IBA IEA,TAS,IDA IBA IEA,IEA,TAS,IMP,ISS IBA IEA,IDA IBA I…	CREBZF,TAF1D,FOXO1,PSPC1,TBL1X,DMD,BCOR,USP9X,CASK,BRWD1,HBP1,NFAM1,ATF4,CREBL2,LRP6,CDK13,SALL3,BASP1,DAP,ZNF236,SS18,TP53INP1,POLR2K,TRPS1,MYC,DNMT3A,TFAP2B,HMGN3,POU3F2,NCOA7,SOD2,ARID1B,ARID4B,SUPT7L,KDM3A,STOX2,UBE2D3,MAML3,CCNA2,CAMK2D,TAF9B,NONO,FOXO4,NR1H3,CIPC,ZBTB42,PSMA3,PTEN,ZMIZ1,KAT6B,PAX2,HIF1AN,NEUROD1,BMPR2,WDR75,NUP35,ZEB2,EPC2,RNF220,ZNF281,RXRG,MYNN,TRIP4,TCF12,NR2F2,MEF2A,MOR…
0.00434746	7346	493	211	0.427992	0.0287231	GO:0051716	GO:BP	cellular response to stimulus	21029	16079	c("GO:0009987", "GO:0050896")	IMP IBA,ISS IEA,IDA IMP ISS IBA IEA,IDA ISS IBA IEA,IMP TAS IEA,TAS IEA,IMP ISS IBA TAS IEA,IMP,IMP ISS IEA,IDA IMP,IMP,IEA,IMP IBA IEA,IBA TAS IEA,IEA,IBA,NAS,ISS IBA TAS IEA,IEA,ISS IEA,TAS IEA,IMP IEA,IDA IMP IBA TAS IEA,ISS IEA,IDA ISS IBA IEA,IDA IMP IGI ISS TAS IC IEA,IDA IMP IBA,IBA,IDA IMP IBA IEA,TAS,IDA IMP IGI IBA TAS IC IEA,IEA,ISS IEA,IMP ISS TAS NAS IEA,IMP,NAS IEA,IEA,ISS IEA,IBA,I…	TIPRL,CHORDC1,SPRY2,FOXO1,STK24,RASA3,IRS2,TBL1X,DMD,USP9X,CASK,ABCG1,RCAN1,IFNGR2,ZC3HC1,KLHDC10,MKLN1,SEMA3A,HBP1,PIM3,GPR85,SLC38A2,DUSP6,USP44,NFAM1,ATF4,FBXO7,TCP11L2,BRAF,CREBL2,LRP6,ASB10,PTPRN2,NRP1,JCAD,RAPGEF5,SNX10,PIK3R4,PDIA4,DAP,ZNF236,DLGAP1,SS18,TMEM64,TP53INP1,UBR5,SAMD12,FBXO32,MYC,ADGRB1,ARC,GRINA,DNMT3A,TFAP2B,ROCK2,HMGN3,EPHA7,POU3F2,FYN,NCOA7,RNF146,SOD2,ARID1B,DACT2,AFDN,CC…
0.00453268	926	493	40	0.0811359	0.0431965	GO:0022603	GO:BP	regulation of anatomical structure morphogenesis	21029	7601	c("GO:0009653", "GO:0050793")	IMP,IMP,IMP IBA,ISS IEA,IBA IEA,IMP,IEA,IMP ISS IEA,IEA,IDA IEA,IMP ISS IEA,IMP,IEA,IEA,ISS IEA,ISS IBA,ISS,IDA,IMP IEA,IDA,IEA,ISS IEA,ISS,IMP,IEA,IMP,IEA,IEA,IEA,IEA,ISS IEA,IBA,IEA,ISS IEA,IEA,IEA,IEA,IDA IEA,IMP IBA IEA,TAS	PHLDB2,SPRY2,BRWD1,MKLN1,SEMA3A,PPFIA2,BRAF,NRP1,JCAD,ADGRB1,ARC,ROCK2,EPHA7,POU3F2,FYN,LZTS3,SPRY3,FOXO4,SPRED1,WARS1,PSMA3,PTEN,PAX2,ZDHHC6,BMPR2,PRPF40A,RAB11A,FBXO31,IST1,BCR,YWHAH,RHOF,NOTCH1,SOX9,MYH10,SPAG9,PAFAH1B1,MUL1,SRCIN1,ANGPTL4
0.00456108	895	493	39	0.0791075	0.0435754	GO:0006518	GO:BP	peptide metabolic process	21029	2494	c("GO:0043603", "GO:1901564")	IBA TAS IEA,IDA IBA IEA,IDA,IDA,IDA IBA,ISS,IBA IEA,NAS,IMP ISS,IEA,ISS IBA IEA,IBA,IEA,IBA IEA,NAS,IBA TAS NAS IEA,IBA,IDA IC IEA,IMP IEA,IBA NAS IEA,IBA TAS IEA,IMP,IBA,TAS NAS IC IEA,IDA IBA IEA,IBA IEA,IBA TAS NAS IC IEA,IDA IBA TAS IEA,IMP,IDA IMP,TAS NAS IC,IDA,IDA IBA TAS IEA,ISS IBA IEA,IBA IEA,IBA TAS IEA,NAS IC IEA,IDA IC IEA,IBA IEA	MTRF1,EIF2S3,DMD,ABCG1,LTA4H,ATF4,DCP1B,MYC,ROCK2,SOD2,SEPSECS,ZAR1,MRPL1,MRPL16,IGHMBP2,WARS1,NEMF,RPS29,METTL5,EEF1B2,EIF4A2,TRIP4,SECISBP2L,RPL4,KARS1,DCP1A,RPL29,IARS1,TRUB2,TSC1,RPL7A,ADAMTS13,TNRC6C,GGT7,EEF1A2,DCPS,RPL23,RPS26,EEF1G
0.00462747	448	493	24	0.0486815	0.0535714	GO:0031667	GO:BP	response to nutrient levels	21029	8439	GO:0009991	IDA ISS,IMP,IEA,IDA IMP ISS IEA,ISS IEA,IDA IBA,IEA,IEA,IEA,IDA,IEA,IEP,IEA,IBA IEA,ISS IEA,IDA,IMP IBA,IDA IBA IEA,IDA,TAS,IEA,IMP ISS TAS IC IEA,TAS IEA,ISS IEA	FOXO1,STK24,SLC38A2,ATF4,PIK3R4,DAP,DNMT3A,SOD2,FOXO4,ZFYVE1,PAX2,BMPR2,IGF1R,SLC27A4,TSC1,HSPA5,RPTOR,MAP1LC3A,DCPS,HSPA8,CBL,USF1,AQP3,SIRT2
0.00467255	67	493	8	0.0162272	0.119403	GO:0048857	GO:BP	neural nucleus development	21029	15161	GO:0048856	HEP,HEP,IEA,HEP,HEP,HEP,HEP,HEP	ATP5PF,BASP1,KCNC1,YWHAH,SEC16A,HSPA5,RAD1,SIRT2
0.00467255	1829	493	67	0.135903	0.036632	GO:0015031	GO:BP	protein transport	21029	5351	c("GO:0045184", "GO:0071702", "GO:0071705")	IEA,ISS IEA,IMP IBA,ISS IEA,IDA,ISS IEA,IMP,ISS IEA,IEA,IBA,TAS,IMP ISS IBA IEA,IMP,IMP,IEA,ISS IEA,ISS IEA,IBA,IBA,IMP,IBA,HMP,IEA,ISS IEA,ISS IEA,IBA,IEA,IDA IC,IBA,IBA IEA,TAS,IBA IEA,IEA,IEA,IBA IEA,IEA,IEA,IEA,IEA,IDA,IDA,IEA,IBA,IEA,ISS IEA,IDA IMP IBA IEA,IBA IEA,IEA,IMP ISS IEA,IMP,IEA,IDA IBA IEA,IMP,IEA,IMP NAS IEA,IMP IBA TAS,IEA,IEA,IEA,IEA,NAS,TAS IEA,IBA IEA,ISS IEA,NAS,ISS IEA,IBA …	SFT2D2,ATG3,TCAF2,IRS2,ABCG1,PIM3,FBXO7,PTPRN2,SNX10,PIK3R4,PDIA4,KIF13A,UBR5,TFAP2B,HMGN3,FYN,PKDCC,FAM53A,TBC1D1,FBXW7,TBCK,UBE2D3,RAB3IL1,SYT7,NR1H3,ZDHHC6,VTI1A,NEUROD1,HSPD1,NUP35,LRP1B,STX6,ATG16L1,AP3B2,RAB11A,IST1,AP1G1,RAF1,HSPA9,HDAC3,CREBRF,AP5Z1,TVP23A,BCR,YWHAH,RAN,TBC1D13,NOTCH1,SEC16A,HSPA5,CHMP6,KPNA2,MYH10,PAFAH1B1,CLTC,HSPA8,TOMM6,RAB7B,ADORA1,SRCIN1,RPL23,APBA1,TMED7,HMGCR,LRP1…
0.00487888	3353	493	109	0.221095	0.0325082	GO:0010605	GO:BP	negative regulation of macromolecule metabolic process	21029	4753	c("GO:0009892", "GO:0043170", "GO:0060255")	IDA,IDA IEA,IMP IEP,IEA,IDA IBA IEA,ISS,ISS IEA,IDA,ISS IEA,IDA IMP IEA,TAS,IMP IBA TAS IEA,IEA,IMP,ISS IEA,IEA,IBA IEA,IDA IMP,IDA IMP IBA,IMP,IEA,IMP IBA,IDA,IDA IMP IEA,ISS IEA,IMP IC IEA,IDA,IMP IGI ISS,IEA,IEA,IEA,IEA,IEA,IMP IGI,IBA IEA,TAS,IBA,IMP,IBA,ISS IEA,ISS IBA IEA,IMP,IDA IMP IEA,ISS IBA IEA,IMP IBA,IDA,IEA,IEA,ISS,IDA IMP ISS IEA,IMP,IDA IBA,IDA IMP,IDA IBA,IMP,IDA IMP IEA,IDA IMP,…	TIPRL,CSTB,CREBZF,CHORDC1,SPRY2,FOXO1,PSPC1,TBL1X,DMD,BCOR,USP9X,UPF2,DUSP6,USP44,ATF4,FBXO7,DCP1B,LRP6,BASP1,DAP,TP53INP1,UBR5,TRPS1,MYC,ADGRB1,DNMT3A,TFAP2B,ROCK2,POU3F2,FYN,NCOA7,KDM3A,ZAR1,FBXW7,SPINK2,UBE2D3,ITM2A,TAF9B,SPRY3,NONO,NR1H3,CDAN1,SPRED1,CIPC,NRDE2,WARS1,ZBTB42,PSMA3,DDIT4,PTEN,WAPL,KAT6B,PAX2,HIF1AN,BMPR2,ZEB2,ZNF281,TRIP12,EIF4A2,NR2F2,MEF2A,RBL2,DCP1A,RAF1,IRF1,HDAC3,SPOCK1,CR…
0.00498293	13	493	4	0.00811359	0.307692	GO:0071361	GO:BP	cellular response to ethanol	21029	19408	c("GO:0045471", "GO:0097306")	IEA,IEA,IEA,IEA	TP53INP1,DNMT3A,SOD2,KCNMB1
0.00505826	2081	493	74	0.150101	0.0355598	GO:1901575	GO:BP	organic substance catabolic process	21029	24866	c("GO:0009056", "GO:0071704")	IMP,IMP,ISS,IMP IEA,IDA IBA,IDA,IMP IBA TAS IEA,ISS IEA,IDA IBA,IEA,IDA TAS,IBA IEA,IBA,IMP,IEA,ISS IEA,ISS,IEA,IMP IBA,IBA,IMP,IDA IMP IBA IEA,IDA,ISS IBA TAS,IDA IMP IBA IEA,IEA,IMP,IBA IEA,IDA IBA,IEA,IDA IEA,IBA,IDA IMP IBA,IMP,IDA IMP IBA IEA,IDA,IBA IEA,IDA,NAS,IDA,IEA,IDA,IBA IEA,IDA,IEA,IBA TAS IEA,IEA,IMP,IDA IBA,IEA,IDA IBA,IBA TAS IEA,IBA IEA,IDA IBA IEA,IBA,NAS,IEA,IDA IBA NAS IEA,IBA…	FOXO1,IRS2,TBL1X,USP9X,TTC3,KLHDC10,UPF2,USP44,LTA4H,FMC1,FBXO7,DCP1B,EXOG,PIK3R4,MYC,ADGRB1,ROCK2,FYN,RNF146,ACAT2,AIG1,FBXW7,UBE2D3,MANBA,CUL4B,FBXO33,NRDE2,PSMA3,NEMF,DDIT4,PTEN,ECHDC2,TRIP12,TRIP4,FBXO31,ACSF3,DCP1A,CREBRF,FBXO21,YWHAH,USP30,FUS,SLC27A4,ADAMTS13,NOTCH1,HSPA5,SOX9,CHMP6,TNRC6C,PAFAH1B1,UBB,GUSB,GGT7,PSMF1,NSFL1C,EEF1A2,USP48,PCYOX1,DCPS,HSPA8,CBL,ADORA1,FBXL20,RPL23,LSM4,HINT1…
0.00505826	86	493	9	0.0182556	0.104651	GO:0099175	GO:BP	regulation of postsynapse organization	21029	22319	c("GO:0050807", "GO:0099173")	IMP,ISS IEA,IEA,ISS IEA,ISS IBA,ISS IEA,IEA,IEA,IMP IBA IEA	PPFIA2,ARC,EPHA7,FYN,LZTS3,PTEN,PAFAH1B1,HSPA8,SRCIN1
0.00520813	2405	493	83	0.168357	0.0345114	GO:0051649	GO:BP	establishment of localization in cell	21029	16023	c("GO:0051234", "GO:0051641")	IDA,ISS,IMP IBA,IEA,IEA,ISS IEA,IEA,IMP IEA,TAS,ISS IEA,IMP,IMP,IEA,IBA,ISS IEA,IEA,IBA,IMP ISS IBA IEA,IBA,IMP,IBA,IEA,IEA,ISS IEA,IBA IEA,IBA,IBA,IMP,IBA,HMP,ISS TAS IC,ISS,IMP,IMP,ISS IEA,IBA,IDA IMP ISS IBA IEA,IEA,IBA,IBA IEA,IMP IBA IEA,IMP IBA,ISS IBA IEA,IMP ISS IBA IEA,TAS IEA,IMP IBA IEA,IEA,IEA,IEA,IDA,IDA,IMP,IEA,ISS IEA,IDA ISS IC IEA,IDA IMP IBA IC IEA,IBA IEA,IMP,IEA,IMP ISS IEA,IM…	ATP5PF,ATG3,TCAF2,SPRY2,RASA3,DMD,CASK,ABCG1,UPF2,PIM3,PPFIA2,FBXO7,BRAF,LRP6,PTPRN2,SNX10,PIK3R4,KIF13A,TRAPPC8,UBR5,SYBU,ARC,HMGN3,FYN,CCDC88A,FAM53A,TBC1D1,FBXW7,TBCK,UBE2D3,CAMK2D,SYT7,NRDE2,NEMF,PTEN,ZDHHC6,VTI1A,NEUROD1,HSPD1,NUP35,STX6,CEP19,AP3B2,RAB11A,JPH3,AP1G1,BSN,RAF1,HSPA9,HDAC3,CREBRF,AP5Z1,BCR,YWHAH,ATP2A2,RAN,TBC1D13,TSC1,NOTCH1,SEC16A,HSPA5,CHMP6,KPNA2,SPAG9,PAFAH1B1,CLTC,UBB,RI…
0.00520813	317	493	19	0.0385396	0.0599369	GO:0043414	GO:BP	macromolecule methylation	21029	12315	c("GO:0032259", "GO:0043412", "GO:0044260")	IMP,IDA IMP,IMP,IDA IMP IEA,IEA,IEA,IEA,IBA,IBA IEA,IDA IEA,IDA IBA IEA,IMP IBA IEA,IEA,IDA IMP ISS IBA IEA,TAS,IDA,IBA IEA,IDA IMP ISS IEA,IDA IMP IBA TAS IEA	BCOR,VIRMA,MYC,DNMT3A,ARID4B,KDM3A,PRMT9,TRMT12,KMT5B,METTL5,SETD6,ZNF335,PCMTD2,KMT2A,GATAD2A,BCDIN3D,TRMT1,CARM1,PRMT1
0.00551165	4316	493	134	0.271805	0.0310473	GO:0042221	GO:BP	response to chemical	21029	11633	GO:0050896	IEA,IEA,IDA ISS IBA IEA,IDA ISS IBA IEA,IDA IMP,IMP ISS IBA IEA,IMP IBA,IMP IEA,IDA IMP,IMP,IDA IEP,IBA IEA,IDA ISS IBA TAS IEA,ISS IEA,IMP,IEA,IEA,IMP IGI ISS TAS IEA,IDA IMP IBA,IDA IEA,IMP IEA,ISS IEA,IMP ISS TAS NAS IEA,IMP,IEA,IEP,IEA,IEA,IDA,IEA,IDA IEP TAS IEA,IEA,ISS IEA,IMP ISS,IEA,ISS IBA IEA,IEA,IMP ISS TAS IEA,IEA,IMP IEA,IEA,IDA IEA,IDA IEA,TAS,IEA,TAS,IEA,IBA IEA,IBA,IEA,IDA,IDA,IBA…	ND4,ND6,SPRY2,FOXO1,STK24,IRS2,MXRA5,DMD,USP9X,CASK,ABCG1,IFNGR2,SEMA3A,PIM3,SLC38A2,DUSP6,LTA4H,ATF4,FBXO7,BRAF,LRP6,PTPRN2,NRP1,JCAD,SNX10,ZNF236,SS18,TP53INP1,UBR5,FBXO32,MYC,DNMT3A,TFAP2B,ROCK2,HMGN3,EPHA7,POU3F2,FYN,NCOA7,SOD2,ARID1B,KDM3A,FBXW7,UBE2D3,CCNA2,CAMK2D,CSTF2,EFNB1,SPRY3,UPRT,NONO,FOXO4,SYT7,KCNC1,NR1H3,SPRED1,FLRT2,PSMA3,DDIT4,PTEN,WAPL,ZMIZ1,PAX2,HIF1AN,NEUROD1,BMPR2,HSPD1,NUP3…
0.00558954	319	493	19	0.0385396	0.0595611	GO:0048638	GO:BP	regulation of developmental growth	21029	14953	c("GO:0040008", "GO:0048589", "GO:0050793")	IDA IBA IEA,IBA IEA,ISS IEA,ISS,ISS,IEA,IEA,ISS IEA,IEA,ISS,IEA,IEA,ISS IEA,IEA,IEA,IEA,IEA,IEA,ISS IEA	SEMA3A,DUSP6,NRP1,BASP1,EPPK1,EPHA7,POU3F2,PTEN,BMPR2,MBD5,RAB11A,IST1,NOTCH1,SPAG9,PAFAH1B1,MUL1,GPAT4,DPYSL2,PTCH1
0.00566755	660	493	31	0.0628803	0.0469697	GO:0006511	GO:BP	ubiquitin-dependent protein catabolic process	21029	2488	GO:0019941	ISS,IMP IEA,IDA IBA,IDA,ISS IEA,IDA TAS,IMP IBA,IDA IMP IBA IEA,IDA,IBA IEA,IEA,IEA,IDA IBA,IDA,IDA IMP IBA,IMP,IDA IMP IBA IEA,NAS,IEA,IBA TAS,IDA IBA IEA,IBA,IEA,IMP,IBA,IDA,IMP IBA IEA,IDA IBA IEA,IMP ISS IEA,IDA IBA,IDA	TBL1X,USP9X,TTC3,KLHDC10,USP44,FBXO7,RNF146,FBXW7,UBE2D3,CUL4B,FBXO33,PSMA3,NEMF,PTEN,TRIP12,TRIP4,FBXO31,FBXO21,USP30,HSPA5,PSMF1,NSFL1C,USP48,CBL,FBXL20,RPL23,UBQLN1,RAD23B,SIRT2,UBE2S,HSPBP1
0.00587316	347	493	20	0.040568	0.0576369	GO:0070997	GO:BP	neuron death	21029	19208	GO:0008219	IGI ISS IEA,IDA IMP IBA IEA,IEA,IEA,IDA IEA,ISS IEA,ISS IEA,IEA,IGI,IDA IEA,IDA,ISS,ISS,IEA,ISS IEA,IEA,IDA,IEA,IEA,IEA	ATF4,FBXO7,BRAF,NRP1,TFAP2B,EPHA7,FYN,NCOA7,SOD2,FBXW7,NONO,BTBD10,DDIT4,GFER,TSC1,HSPA5,UBB,MYBL2,CBL,ADORA1
0.006405	6	493	3	0.00608519	0.5	GO:0021888	GO:BP	hypothalamus gonadotrophin-releasing hormone neuron development	21029	7430	c("GO:0021884", "GO:0021886")	IEA,IEA,IEA	SEMA3A,NRP1,UBB
0.006405	6	493	3	0.00608519	0.5	GO:0021886	GO:BP	hypothalamus gonadotrophin-releasing hormone neuron differentiation	21029	7428	GO:0021979	IEA,IEA,IEA	SEMA3A,NRP1,UBB
0.00669308	8815	493	245	0.496957	0.0277935	GO:0050896	GO:BP	response to stimulus	21029	15425	GO:0008150	IEA,IEA,IMP,IMP IBA,IDA,ISS IEA,IDA IMP ISS IBA IEA,IDA ISS IBA IEA,IDA IEA,IDA IMP TAS IEA,TAS IEA,IMP ISS IBA TAS IEA,IMP IBA,IMP,IMP ISS IEA,IDA IMP,IMP,IDA IEP IEA,IMP IBA IEA,IBA TAS IEA,IEA,IBA,NAS,IDA ISS IBA TAS IEA,IEA,ISS IEA,TAS IEA,IMP IEA,IDA IMP IEP IBA TAS IEA,ISS IEA,IEA,IDA ISS IBA NAS IEA,IEA,IDA IMP IGI ISS TAS IC IEA,IDA IMP IBA,IBA,IDA IMP IBA IEA,TAS,IDA IMP IGI IBA TAS IC I…	ND4,ND6,PHLDB2,TIPRL,CREBZF,CHORDC1,SPRY2,FOXO1,PSPC1,STK24,RASA3,IRS2,MXRA5,TBL1X,DMD,USP9X,CASK,ABCG1,RCAN1,IFNGR2,ZC3HC1,KLHDC10,MKLN1,SEMA3A,HBP1,PIM3,GPR85,SLC38A2,DUSP6,USP44,LTA4H,NFAM1,ACO2,ATF4,FBXO7,TCP11L2,BRAF,CREBL2,LRP6,ASB10,PTPRN2,NRP1,JCAD,RAPGEF5,SNX10,PIK3R4,PDIA4,F13A1,DAP,ZNF236,DLGAP1,SS18,TMEM64,TP53INP1,UBR5,SAMD12,FBXO32,MYC,ADGRB1,ARC,GRINA,EPPK1,DNMT3A,TFAP2B,ROCK2,HMGN…
0.0069611	299	493	18	0.0365112	0.0602007	GO:0016236	GO:BP	macroautophagy	21029	5758	GO:0006914	ISS IBA IEA,IBA,IBA,NAS,IBA,IDA,IDA,IBA,IBA TAS NAS IEA,NAS,TAS IEA,IDA,ISS IEA,TAS,IDA IMP ISS IBA IEA,IBA,IDA IMP IBA,IMP IBA	ATG3,PIK3R4,TRAPPC8,ATP6V1H,TP53INP1,SCOC,ZFYVE1,VTI1A,ATG16L1,ATP6V0C,USP30,ATP2A2,TSC1,CHMP6,MAP1LC3A,NSFL1C,UBQLN1,PHF23
0.00714875	12572	493	332	0.673428	0.0264079	GO:0044238	GO:BP	primary metabolic process	21029	12697	GO:0008152	IBA IEA,IDA IEA,IDA IBA IEA,IDA,IDA IEA,IDA IMP IBA IEA,IEA,IEA,IDA IMP IBA IEA,IBA TAS IEA,IDA IMP ISS IBA IEA,ISS IBA IEA,IDA IMP IEA,IMP IBA IEA,IMP TAS NAS,IDA IMP ISS IBA,IDA IBA IEA,ISS IEA,IDA IMP IEA,IDA IMP ISS IBA TAS IEA,IEA,IDA ISS IEA,IDA IMP IBA IEA,IBA IEA,IDA IBA IEA,IEA,IDA IBA IC IEA,IEA,IDA IEA,IDA IBA TAS IEA,IMP IBA TAS IEA,IBA IEA,IDA IBA IEA,IPI,IEA,IDA IEA,IDA IMP ISS TAS …	SENP7,ATP5PF,TIPRL,ATG3,CSTB,CREBZF,CHORDC1,TAF1D,SPRY2,MTRF1,FOXO1,PSPC1,STK24,DCUN1D2,IRS2,TBL1X,EIF2S3,DMD,BCOR,USP9X,CASK,ABCG1,TMPRSS2,BRWD1,TTC3,RCAN1,TAF10,ZC3HC1,KLHDC10,CELF2,UPF2,HBP1,PIM3,SLC38A2,KRR1,DUSP6,USP44,LTA4H,FMC1,NFAM1,ACO2,ATF4,JOSD1,FBXO7,RTCB,BRAF,DCP1B,CREBL2,LRP6,ASB10,EXOG,PTPRN2,NRP1,PIK3R4,SACM1L,CDK13,PPP1R3G,F13A1,SALL3,BASP1,DAP,ZNF236,SS18,VIRMA,TP53INP1,POLR2K,U…
0.00754036	225	493	15	0.030426	0.0666667	GO:0033673	GO:BP	negative regulation of kinase activity	21029	9611	c("GO:0042326", "GO:0043549", "GO:0051348")	IEA,IBA IEA,ISS IEA,IEA,IDA IMP,IBA,IDA,IDA,IDA,IDA,IMP,IBA,IDA,IDA IBA,IEA	CHORDC1,SPRY2,IRS2,FBXO7,LRP6,SPRY3,SPRED1,WARS1,PTEN,NR2F2,CHMP6,CBL,SRCIN1,HEXIM1,HMGCR
0.00798402	1454	493	55	0.111562	0.0378267	GO:0016477	GO:BP	cell migration	21029	5822	GO:0048870	IMP,IDA,IMP,IMP,IEA,IMP IBA,ISS IBA IEA,IEA,IMP ISS TAS IEA,IMP,ISS IEA,IEA,IDA,IMP,IMP ISS,IMP,IEA,TAS IEA,IMP,IMP,IMP IEA,IEA,IEA,IEA,IEA,IEA,ISS,IMP ISS IEA,IMP,IDA IMP,ISS,IMP,IMP,NAS,IDA IMP,IMP IEA,IMP,IMP,IEA,ISS,IMP IBA IEA,IEA,IBA,IDA ISS IEA,IMP,IMP IEA,IMP,IMP ISS IEA,IEA,IBA,IBA IEA,IEA,IMP IEA,ISS,IDA	PHLDB2,TCAF2,SPRY2,STK24,IRS2,USP9X,SEMA3A,BRAF,NRP1,JCAD,TP53INP1,MYC,ADGRB1,ARC,EPPK1,ROCK2,POU3F2,FYN,SOD2,AFDN,CCDC88A,FBXW7,EFNB1,FOXO4,SPRED1,FLRT2,DDIT4,PTEN,ZMIZ1,BMPR2,ZEB2,PRPF40A,LAMC2,SCYL3,PEAK1,NR2F2,IGF1R,RAB11A,FBXO31,SPOCK1,FSCN1,BCR,RHOF,NOTCH1,HSPA5,SOX9,SPAG9,PAFAH1B1,RERE,SDC3,CXCR5,ADORA1,SRCIN1,LRP1,CAMSAP3
0.00823458	156	493	12	0.0243408	0.0769231	GO:0071456	GO:BP	cellular response to hypoxia	21029	19496	c("GO:0001666", "GO:0033554", "GO:0036294")	IDA,IEA,ISS,IEA,IEA,IEA,IDA IBA,IEA,ISS IEA,IDA,IMP,IDA IMP	MYC,DNMT3A,ROCK2,CCNA2,PSMA3,PTEN,HIF1AN,KCNMB1,NOTCH1,AQP3,UBQLN1,SIRT2
0.00825855	1491	493	56	0.11359	0.0375587	GO:0044093	GO:BP	positive regulation of molecular function	21029	12646	GO:0065009	IEA,IBA,ISS IEA,IEA,IDA,IEA,IDA IBA,TAS,IDA,IEA,IMP,IDA ISS IEA,IBA IEA,IMP ISS,IBA,ISS,ISS,IMP,IDA ISS,IMP,IBA,IDA,IBA,IDA,IEA,IMP TAS,ISS IEA,IDA IMP IEA,IDA IEA,IEA,IDA,IEA,IEA,IBA,IBA,IEA,IDA IBA,IDA IMP IEA,IMP,IDA,IDA,IBA,IDA,IDA IBA IEA,IDA,IDA,IMP,IMP,IEA,IDA,ISS,ISS,IBA,IGI,ISS IEA,IDA	SPRY2,DCUN1D2,DMD,IFNGR2,NFAM1,DCP1B,LRP6,NRP1,PIK3R4,PPP1R3G,DAP,MYC,ARC,ROCK2,EPHA7,FYN,SERINC1,AFDN,CCDC88A,CCT4,TBC1D1,FBXW7,TBCK,LRRC55,KCNC1,NR1H3,RALGAPA1,PTEN,NEUROD1,BMPR2,HSPD1,RNF220,PCOLCE2,IGF1R,UACA,DCP1A,CYFIP2,BCR,FZD10,RAN,SLC27A4,TBC1D13,TSC1,RPTOR,EEF1A2,MUL1,KMT2A,RAB7B,ADORA1,SRCIN1,ARHGAP27,SERINC5,PRRC1,LRP1,SIRT2,UBE2S
0.00825855	895	493	38	0.0770791	0.0424581	GO:0000278	GO:BP	mitotic cell cycle	21029	118	GO:0007049	IEA,IMP IBA,IEA,IMP IBA,ISS IEA,IEA,TAS,IDA IEA,IEA,IBA,IDA IBA,IBA,IBA,NAS IEA,IEA,IMP,IEA,IDA,IEA,IMP,IBA,IBA,IMP IEA,IBA,IEA,IMP TAS,IMP IEA,IMP,IDA,IMP,IMP IBA IEA,IMP IBA,IBA IEA,IGI,IEA,IBA,TAS NAS,IDA IMP	SPRY2,MITD1,TAF10,PIM3,USP44,FBXO7,CDK13,MYC,DNMT3A,ROCK2,CCNA2,CCNG2,CCNI,CUL4B,FOXO4,NRDE2,PSMA3,PTEN,WAPL,RAB11A,TUBGCP4,RBL2,FBXO31,TUBB3,TPRA1,RAN,CHMP6,RPTOR,MYH10,RECQL5,PAFAH1B1,CLTC,MYBL2,NSFL1C,PTCH1,CENPK,SIRT2,UBE2S
0.00825855	203	493	14	0.0283976	0.0689655	GO:0006469	GO:BP	negative regulation of protein kinase activity	21029	2449	c("GO:0001933", "GO:0033673", "GO:0045859")	IEA,IBA IEA,IEA,IDA IMP,IBA,IDA,IDA,IDA,IDA,IMP,IBA,IDA,IDA IBA,IEA	CHORDC1,SPRY2,FBXO7,LRP6,SPRY3,SPRED1,WARS1,PTEN,NR2F2,CHMP6,CBL,SRCIN1,HEXIM1,HMGCR
0.0083457	331	493	19	0.0385396	0.0574018	GO:0010506	GO:BP	regulation of autophagy	21029	4674	c("GO:0006914", "GO:0031329")	IMP,IDA IBA IEA,IMP IBA,IMP IBA IEA,NAS,IMP IEA,IMP,IDA,IEA,NAS,IEA,ISS IEA,IBA,IMP IBA,ISS IEA,NAS,IBA,IMP IBA,IMP	FOXO1,FBXO7,DAP,RMC1,ATP6V1H,TP53INP1,FBXW7,SCOC,ATG16L1,ATP6V0C,USP30,TSC1,RPTOR,TRIM65,SOGA1,EEF1A2,UBQLN1,PHF23,SIRT2
0.00888759	680	493	31	0.0628803	0.0455882	GO:0051129	GO:BP	negative regulation of cellular component organization	21029	15614	c("GO:0016043", "GO:0048523", "GO:0051128")	IMP,ISS IEA,IMP,IMP IBA IEA,ISS IEA,IEA,IGI,IEA,ISS IEA,ISS,IMP,IMP ISS IEA,IMP,IDA,IDA,ISS IEA,IEA,IEA,ISS IEA,ISS,IEA,IEA,IDA,IDA,IDA,IEA,IGI,IEA,IBA,IMP IBA,IEA	PHLDB2,SPRY2,SACS,SEMA3A,USP44,NRP1,ROCK2,EPHA7,FYN,SPRY3,NR1H3,PTEN,WAPL,RAF1,SPOCK1,YWHAH,USP30,TSC1,NOTCH1,HSPA5,SOX9,PAFAH1B1,PFDN4,MUL1,HSPA8,NR2F1,RAD1,CARM1,CAMSAP3,PHF23,SIRT2
0.00897405	1395	493	53	0.107505	0.0379928	GO:0051253	GO:BP	negative regulation of RNA metabolic process	21029	15723	c("GO:0010605", "GO:0016070", "GO:0045934", "GO:0051252")	IMP,ISS,ISS IEA,IDA,IDA IMP IEA,TAS,ISS IEA,IDA IMP IBA,IMP,IDA,IDA IMP IEA,IMP IC IEA,IDA,TAS,IMP,ISS IEA,ISS IBA IEA,ISS IBA IEA,IMP,IEA,IDA IBA,IMP,IDA IBA,IDA IMP IEA,IDA IMP,IDA,IDA IBA IEA,IDA,IMP IEA,IDA IMP,IDA,ISS IBA IEA,IDA,IMP ISS IEA,IDA IMP IBA IEA,IDA,IEA,IDA,IDA IBA,IDA,IDA,TAS,IDA IBA,IMP,IDA IMP IBA IC IEA,IDA IBA IEA,IMP IEA,IDA IBA,IDA,IDA,IDA IBA,IDA IMP IEA,IEA	CREBZF,FOXO1,PSPC1,TBL1X,BCOR,USP9X,ATF4,BASP1,DAP,TRPS1,MYC,DNMT3A,TFAP2B,UBE2D3,TAF9B,NONO,NR1H3,CIPC,NRDE2,ZBTB42,KAT6B,PAX2,HIF1AN,ZEB2,ZNF281,EIF4A2,NR2F2,MEF2A,IRF1,HDAC3,CREBRF,GLIS2,FUS,NOTCH1,SOX9,RECQL5,RERE,SPEN,KAT6A,SRSF4,HSPA8,VPS72,SMARCE1,RPL23,HEXIM1,GATAD2A,PTCH1,NR2F1,FST,RPS26,BCDIN3D,SIRT2,ZBTB45
0.00897405	41	493	6	0.0121704	0.146341	GO:1901998	GO:BP	toxin transport	21029	25259	GO:0006810	IEA,IEA,IEA,IEA,IEA,IEA	ABCG1,LRP6,NRP1,CCT4,TRIP4,HSPA5
0.00902668	473	493	24	0.0486815	0.05074	GO:0016570	GO:BP	histone modification	21029	5852	GO:0006464	IBA,IDA IMP,IDA IBA,IMP IBA,IEA,IDA IBA,IDA IMP IBA IEA,IDA,TAS,IDA,IBA IEA,IDA IBA IEA,IEA,IMP IBA,IDA IBA,IDA,IBA IEA,IMP IBA IEA,IDA IBA IEA,IDA IMP ISS IBA IEA,IDA IBA IEA,IDA IMP ISS,IDA IMP TAS IEA,IDA IBA IEA	TBL1X,BCOR,TAF10,UBR5,ARID4B,SUPT7L,KDM3A,CCNA2,CAMK2D,CUL4B,KMT5B,KAT6B,EPC2,TRIP12,MORF4L1,SETD6,HDAC3,ZNF335,KAT6A,KMT2A,MSL1,CARM1,SIRT2,PRMT1
0.00935568	807	493	35	0.0709939	0.0433705	GO:0006974	GO:BP	cellular response to DNA damage stimulus	21029	2906	GO:0033554	IMP,ISS IEA,IDA IMP IBA IEA,IDA,IEA,IEA,IDA,IEA,IC,IDA IBA IEA,IEA,IEA,TAS,IMP,ISS IEA,IMP IEA,ISS IEA,IBA IEA,IEA,IEA,IMP IBA IEA,IDA,IDA IEA,IDA IMP IEA,IMP IEA,IDA,IDA,IMP IBA TAS IEA,IEA,IMP,IMP IBA TAS IEA,IDA TAS IEA,IEA,IDA IMP IBA TAS IC IEA,IEA	TIPRL,FOXO1,UBR5,MYC,SOD2,INO80B,FBXW7,UBE2D3,TAF9B,CUL4B,NONO,FOXO4,IGHMBP2,KMT5B,SPRED1,NRDE2,DDIT4,MSH4,INO80D,EPC2,TRIP12,POLG,MORF4L1,FBXO31,AP5Z1,MORC2,FUS,RECQL5,CBL,TMEM161A,RAD1,RAD23B,HAUS7,POLD1,TFPT
0.0097414	654	493	30	0.0608519	0.0458716	GO:0071363	GO:BP	cellular response to growth factor stimulus	21029	19410	c("GO:0070848", "GO:0071310")	IDA ISS IBA IEA,IMP IEA,IDA IMP,IMP,IMP ISS IEA,IMP,IEA,ISS IEA,IEA,TAS,IEA,IEA,IBA,ISS IEA,ISS IEA,ISS,IDA,IEA,IDA IMP IGI ISS IBA TAS IEA,IMP,IEA,IEA,IEA,IDA ISS IEA,IEA,IDA ISS IEA,IBA,IEA,IBA IEA,IDA	SPRY2,DMD,USP9X,CASK,NRP1,JCAD,MYC,TFAP2B,FYN,UBE2D3,CCNA2,CSTF2,SPRY3,SPRED1,FLRT2,DDIT4,ZMIZ1,PAX2,BMPR2,ZEB2,IGF1R,RAF1,CYFIP2,NOTCH1,HSPA5,SOX9,DUSP15,CBL,FST,SIRT2
0.00999215	7	493	3	0.00608519	0.428571	GO:0150093	GO:BP	amyloid-beta clearance by transcytosis	21029	23289	c("GO:0045056", "GO:0097242")	IGI,IMP,IGI ISS IBA	RAB11A,CLTC,LRP1
0.00999215	1135	493	45	0.0912779	0.0396476	GO:0044265	GO:BP	cellular macromolecule catabolic process	21029	12714	c("GO:0009057", "GO:0044248", "GO:0044260")	ISS,IMP IEA,IDA IBA,IDA,IMP IBA TAS IEA,ISS IEA,IDA TAS,IBA IEA,IBA,ISS,IMP IBA,IDA IMP IBA IEA,IDA,ISS IBA,IDA IMP IBA IEA,IEA,IMP,IBA IEA,IDA IBA,IDA,IDA IMP IBA,IMP,IDA IMP IBA IEA,IBA IEA,NAS,IEA,IDA,IBA TAS IEA,IDA IBA,IDA IBA,IDA IBA IEA,IBA,IEA,IDA IBA NAS,IBA TAS IEA,IMP,IBA,IDA,IEA,IMP IBA IEA,IDA IBA IEA,IMP,IMP ISS IEA,IDA IBA,IDA	TBL1X,USP9X,TTC3,KLHDC10,UPF2,USP44,FBXO7,DCP1B,EXOG,ROCK2,RNF146,FBXW7,UBE2D3,MANBA,CUL4B,FBXO33,NRDE2,PSMA3,NEMF,PTEN,TRIP12,TRIP4,FBXO31,DCP1A,FBXO21,USP30,FUS,HSPA5,TNRC6C,UBB,PSMF1,NSFL1C,USP48,PCYOX1,DCPS,CBL,FBXL20,RPL23,LSM4,UBQLN1,RAD23B,LRP1,SIRT2,UBE2S,HSPBP1
0.00999215	1335	493	51	0.103448	0.0382022	GO:1901565	GO:BP	organonitrogen compound catabolic process	21029	24857	c("GO:1901564", "GO:1901575")	IMP,ISS,IMP IEA,IDA IBA,IDA,ISS IEA,IDA IBA,IDA TAS,ISS IEA,IEA,IMP IBA,IDA IMP IBA IEA,IDA,ISS IBA,IDA IMP IBA IEA,IEA,IBA IEA,IDA IBA,IDA,IDA IMP IBA,IMP,IDA IMP IBA IEA,IDA,NAS,IEA,IDA,IEA,IBA TAS IEA,IEA,IMP,IDA IBA,TAS,IBA IEA,IDA IBA IEA,IBA,NAS,IEA,IDA IBA NAS IEA,IMP ISS IBA TAS,IMP,IBA IEA,IDA,IDA IBA,IEA,IMP IBA IEA,ISS IEA,IDA IBA IEA,IMP,IMP ISS IEA,IDA IBA,IDA	FOXO1,TBL1X,USP9X,TTC3,KLHDC10,USP44,LTA4H,FBXO7,ADGRB1,FYN,RNF146,FBXW7,UBE2D3,MANBA,CUL4B,FBXO33,PSMA3,NEMF,PTEN,TRIP12,TRIP4,FBXO31,CREBRF,FBXO21,USP30,ADAMTS13,NOTCH1,HSPA5,SOX9,CHMP6,UBB,GUSB,GGT7,PSMF1,NSFL1C,EEF1A2,USP48,PCYOX1,HSPA8,CBL,FBXL20,RPL23,HINT1,AUH,UBQLN1,HMGCR,RAD23B,LRP1,SIRT2,UBE2S,HSPBP1
0.00999215	477	493	24	0.0486815	0.0503145	GO:0061564	GO:BP	axon development	21029	18272	GO:0031175	IMP IEA,IMP,IDA ISS IBA TAS IEA,IEA,ISS TAS NAS IEA,TAS,IBA IEA,IEA,TAS,IBA IEA,IEA,IEA,ISS IEA,TAS,IEA,IBA,IEA,IEA,IMP ISS IBA,IEA,IBA IEA,IMP IEA,IEA,IEA	STK24,USP9X,SEMA3A,BRAF,NRP1,ADGRB1,EPHA7,POU3F2,FYN,EFNB1,SPRY3,FLRT2,PTEN,PAX2,BMPR2,LAMC2,IGF1R,RAB11A,TUBB3,IST1,NOTCH1,PAFAH1B1,DPYSL2,PTCH1
0.00999215	184	493	13	0.0263692	0.0706522	GO:0031345	GO:BP	negative regulation of cell projection organization	21029	8285	c("GO:0030030", "GO:0031344", "GO:0051129")	ISS IEA,IMP IBA IEA,IEA,IEA,ISS IEA,ISS,ISS IEA,IDA,ISS IEA,IEA,IEA,IEA,IEA	SPRY2,SEMA3A,NRP1,EPHA7,FYN,SPRY3,PTEN,SPOCK1,YWHAH,TSC1,PAFAH1B1,NR2F1,CARM1
0.00999215	2246	493	77	0.156187	0.0342832	GO:0051128	GO:BP	regulation of cellular component organization	21029	15613	c("GO:0016043", "GO:0050794")	IMP IGI IBA,ISS IEA,IEA,ISS IEA,TAS,IMP,IMP IEA,IMP,IMP IEA,ISS IEA,IDA IMP IBA IEA,IMP,ISS IEA,IDA IMP IBA IEA,IEA,IDA IMP ISS IEA,TAS,IMP,ISS IEA,ISS IEA,IMP IGI IBA TAS IEA,IBA IEA,IEA,IEA,ISS IEA,IMP ISS IEA,IMP,ISS IBA,IMP,NAS,IMP,ISS,IMP,IEA,IMP,IMP ISS IEA,IMP IBA IEA,IMP,IDA IEA,ISS,IDA,ISS IEA,IEA,IEA,IEA,IDA,IDA NAS,IEA,IDA IMP IEA,IDA,ISS IEA,IEA,IBA,IMP,IDA IEA,ISS IEA,ISS IEA,IEA,IMP…	PHLDB2,ATG3,CHORDC1,SPRY2,MTRF1,SACS,STK24,FRMPD4,DMD,MKLN1,SEMA3A,PPFIA2,USP44,FBXO7,BRAF,NRP1,CDK13,MYC,ADGRB1,ARC,ROCK2,SMAP1,EPHA7,POU3F2,FYN,CCDC88A,CCT4,LZTS3,FBXW7,CAMK2D,TAF9B,SPRY3,NR1H3,FLRT2,WARS1,PTEN,WAPL,ZDHHC6,BMPR2,ZEB2,PEAK1,IGF1R,RAB11A,FBXO31,IST1,RAF1,SPOCK1,CYFIP2,FSCN1,MORC2,YWHAH,USP30,RHOF,FZD10,TSC1,NOTCH1,HSPA5,SOX9,RPTOR,SPAG9,PAFAH1B1,CLTC,PFDN4,MUL1,VDAC3,DPYSL2,HSPA8…
0.00999215	7	493	3	0.00608519	0.428571	GO:0030242	GO:BP	autophagy of peroxisome	21029	7776	GO:0006914	IBA,IBA,TAS	PIK3R4,TRAPPC8,USP30
0.0101571	161	493	12	0.0243408	0.0745342	GO:0009267	GO:BP	cellular response to starvation	21029	3866	c("GO:0031669", "GO:0033554", "GO:0042594")	IDA ISS,IMP,IEA,IDA IMP ISS IEA,ISS IEA,IDA IBA,IDA,IEP,IDA,IBA,IDA IBA IEA,TAS	FOXO1,STK24,SLC38A2,ATF4,PIK3R4,DAP,ZFYVE1,BMPR2,HSPA5,RPTOR,MAP1LC3A,HSPA8
0.010438	234	493	15	0.030426	0.0641026	GO:0048863	GO:BP	stem cell differentiation	21029	15166	GO:0030154	ISS IBA IEA,IDA IC,ISS IEA,IEA,IEA,IEA,IMP,IEA,ISS,ISS IEA,ISS IEA,ISS IEA,IEA,IMP ISS IEA,IDA ISS IEA	SEMA3A,LRP6,NRP1,CDK13,KDM3A,EFNB1,FOXO4,PSMA3,PAX2,METTL5,ZNF281,SETD6,HSPA9,NOTCH1,SOX9
0.0105902	480	493	24	0.0486815	0.05	GO:0009991	GO:BP	response to extracellular stimulus	21029	4279	GO:0009605	IDA ISS,IMP,IEA,IDA IMP ISS IEA,ISS IEA,IDA IBA,IEA,IEA,IEA,IDA,IEA,IEP,IEA,IBA IEA,ISS IEA,IDA,IMP IBA,IDA IBA IEA,IDA,TAS,IEA,IMP ISS TAS IC IEA,TAS IEA,ISS IEA	FOXO1,STK24,SLC38A2,ATF4,PIK3R4,DAP,DNMT3A,SOD2,FOXO4,ZFYVE1,PAX2,BMPR2,IGF1R,SLC27A4,TSC1,HSPA5,RPTOR,MAP1LC3A,DCPS,HSPA8,CBL,USF1,AQP3,SIRT2
0.0106927	1755	493	63	0.127789	0.0358974	GO:0006508	GO:BP	proteolysis	21029	2485	GO:0019538	IBA IEA,IDA IEA,IMP ISS,IDA IMP ISS IBA TAS IEA,IDA IMP IBA IEA,IDA IBA,IDA,IDA,IDA ISS TAS IEA,IEA,IBA TAS IEA,IDA TAS,IMP,IDA,IMP ISS,ISS IEA,ISS,IMP IBA,IDA IMP IBA IEA,IBA IEA,IDA,IDA IMP IBA IEA,IEA,IEA,IMP IBA IEA,IDA IBA,IDA,IDA,IDA,IDA IMP IBA,IEA,IDA,IMP,IBA,IDA IMP IBA IEA,IDA,TAS,IDA,IDA IBA,NAS,IDA IBA TAS IEA,IDA TAS IEA,IBA TAS IEA,IDA IBA,IEA,IDA IBA IEA,IBA,IBA IEA,IDA,IDA IBA NAS…	SENP7,CSTB,TBL1X,USP9X,TMPRSS2,TTC3,TAF10,KLHDC10,USP44,LTA4H,JOSD1,FBXO7,DAP,MYC,ROCK2,EPHA7,FYN,RNF146,FBXW7,SPINK2,UBE2D3,CUL4B,NR1H3,FBXO33,PSMA3,NEMF,PTEN,PAX2,HSPD1,TRIP12,PCOLCE2,COPS7B,TRIP4,UACA,FBXO31,IST1,RAF1,SPOCK1,CYFIP2,FBXO21,USP30,ADAMTS13,HSPA5,UBB,GGT7,PSMF1,NSFL1C,USP48,MUL1,PCYOX1,CBL,FBXL20,RPL23,DPP9,ADAMTS10,HINT1,PTCH1,UBQLN1,RAD23B,LRP1,SIRT2,UBE2S,HSPBP1
0.0107819	235	493	15	0.030426	0.0638298	GO:0016358	GO:BP	dendrite development	21029	5811	c("GO:0031175", "GO:0048856")	ISS TAS IEA,IMP,ISS IEA,ISS TAS IEA,IEA,ISS IBA,ISS IEA,IBA,ISS,IEA,ISS IEA,IEA,IEA,IMP IBA IEA,IEA	SEMA3A,PPFIA2,NRP1,ARC,FYN,LZTS3,PTEN,LAMC2,MEF2A,FBXO31,YWHAH,PAFAH1B1,RERE,SRCIN1,CARM1
0.0108424	19329	493	472	0.957404	0.0244193	GO:0009987	GO:BP	cellular process	21029	4275	GO:0008150	IMP IBA NAS IEA,IMP IEA,IBA,IMP IGI IBA,IDA IEA,IMP IBA IEA,IDA IMP IBA IEA,IDA ISS IBA IEA,IDA IEA,IDA IMP IBA,IBA,IDA IMP IEP IBA IEA,ISS IBA IEA,IEA,IEA,IDA IMP ISS IBA IEA,IBA IEA,IBA TAS IEA,IDA IMP ISS IBA IEA,IMP NAS,ISS IBA IEA,IDA IMP TAS IEA,IBA IEA,IMP IBA IEA,IBA IEA,TAS IEA,IMP IBA IEA,IMP ISS IBA TAS NAS IEA,IDA IMP ISS IBA,IMP IEA,IMP IBA IC IEA,IDA IBA IEA,IDA IMP ISS IBA TAS IEA,…	ND4,ND6,SENP7,PHLDB2,ATP5PF,RELT,TIPRL,ATG3,CSTB,TCAF2,AAMDC,CREBZF,CHORDC1,TAF1D,SLC35F2,SPRY2,PCDH9,MTRF1,FOXO1,SACS,PSPC1,STK24,OCA2,MITD1,TXNDC9,RASA3,DCUN1D2,IRS2,TBL1X,FRMPD4,APOO,EIF2S3,DMD,BCOR,USP9X,CASK,PDXK,NDUFV3,ABCG1,BRWD1,KCNJ15,TTC3,RCAN1,IFNGR2,TAF10,ZC3HC1,KLHDC10,CHCHD3,MKLN1,CELF2,UPF2,SEMA3A,HBP1,PIM3,GPR85,SLC38A2,KRR1,PPFIA2,DUSP6,USP44,LTA4H,FMC1,NFAM1,ACO2,ATF4,JOSD1,FBXO…
0.0109174	140	493	11	0.0223124	0.0785714	GO:0019827	GO:BP	stem cell population maintenance	21029	6978	c("GO:0032501", "GO:0098727")	IEA,IEA,IEA,ISS,IEA,ISS,ISS IEA,IEA,IEP,ISS IEA,IEA	FOXO1,BRAF,SS18,MYC,KDM3A,PAX2,SETD6,RAF1,NOTCH1,SOX9,VPS72
0.0110047	631	493	29	0.0588235	0.0459588	GO:0048589	GO:BP	developmental growth	21029	14915	c("GO:0032502", "GO:0040007")	IEA,IEA,IMP,IEA,IDA ISS IBA IEA,IBA IEA,ISS IEA,ISS,ISS,IEA,IEA,IEA,ISS IEA,ISS IEA,IEA,IEA,ISS,IEA,IEA,IEA,ISS IEA,ISS IEA,IEA,IEA,IEA,IEA,IEA,ISS IEA,IEA	SPRY2,DMD,USP9X,TAF10,SEMA3A,DUSP6,NRP1,BASP1,EPPK1,EPHA7,POU3F2,PKDCC,EVC,PTEN,ZMIZ1,BMPR2,MBD5,RAB11A,IST1,CYFIP2,NOTCH1,SOX9,SPAG9,PAFAH1B1,MUL1,GPAT4,DPYSL2,PTCH1,APBA1
0.0110047	163	493	12	0.0243408	0.0736196	GO:0099173	GO:BP	postsynapse organization	21029	22317	c("GO:0016043", "GO:0050808")	IEA,IMP,IEA,ISS TAS IEA,IEA,ISS TAS IEA,ISS IBA,ISS IEA,ISS IEA,IEA,IEA,IMP IBA IEA	FRMPD4,PPFIA2,NRP1,ARC,EPHA7,FYN,LZTS3,PTEN,IGF1R,PAFAH1B1,HSPA8,SRCIN1
0.0110465	236	493	15	0.030426	0.0635593	GO:0060560	GO:BP	developmental growth involved in morphogenesis	21029	17338	c("GO:0009653", "GO:0048589")	IEA,IMP,IDA ISS IBA IEA,ISS IEA,IEA,IEA,IEA,IEA,IEA,ISS IEA,ISS IEA,IEA,IEA,IEA,IEA	SPRY2,USP9X,SEMA3A,NRP1,EPHA7,BMPR2,RAB11A,IST1,CYFIP2,NOTCH1,SOX9,SPAG9,PAFAH1B1,MUL1,DPYSL2
0.011106	850	493	36	0.0730223	0.0423529	GO:0031329	GO:BP	regulation of cellular catabolic process	21029	8270	c("GO:0009894", "GO:0031323", "GO:0044248")	IMP,IMP,IDA IBA IEA,IBA IEA,IMP IBA,IMP IBA IEA,NAS,IMP IEA,IEA,ISS,IDA IMP IEA,IDA,IMP,IEA,IDA,IEA,IBA IEA,NAS,IEA,IDA,ISS IEA,IBA,IDA IBA,IMP IBA,IDA,ISS IEA,IDA,NAS,IBA TAS IEA,IDA,IMP IBA IEA,IDA,IMP,IMP IBA,IMP ISS IEA,IDA	FOXO1,IRS2,FBXO7,DCP1B,DAP,RMC1,ATP6V1H,TP53INP1,MYC,ROCK2,FBXW7,SCOC,NRDE2,PSMA3,PTEN,ATG16L1,DCP1A,ATP6V0C,USP30,FUS,TSC1,RPTOR,TNRC6C,TRIM65,UBB,SOGA1,PSMF1,EEF1A2,DCPS,RPL23,UBQLN1,RAD23B,LRP1,PHF23,SIRT2,HSPBP1
0.0111616	1551	493	57	0.115619	0.0367505	GO:0009719	GO:BP	response to endogenous stimulus	21029	4069	GO:0050896	ISS IBA IEA,ISS IBA IEA,IMP ISS IBA IEA,IMP IBA,IDA IMP,IEA,IMP,IEA,IDA,IEA,IEA,IEA,ISS IEA,ISS,IMP ISS IEA,IEA,IDA,TAS,IEA,IEA,IBA,IEA,IDA,IEA,IDA,ISS IEA,ISS IEA,IEA,IDA,IEA,IDA IMP IGI ISS IBA TAS IEA,IMP,ISS,IEA,IDA,IGI ISS TAS IEA,IEA,IDA,IEA,IDA ISS IEA,IDA,IDA ISS IEA,IEA,IDA ISS IEA,IDA IMP IBA,IEA,ISS IBA,IBA,IEA,TAS,IEA,IDA,IMP,IBA IEA,ISS,ISS,ISS IEA	SPRY2,FOXO1,IRS2,MXRA5,USP9X,LTA4H,ATF4,LRP6,UBR5,FBXO32,MYC,DNMT3A,TFAP2B,ROCK2,FYN,ARID1B,KDM3A,UBE2D3,CCNA2,CSTF2,SPRY3,UPRT,FOXO4,KCNC1,NR1H3,SPRED1,FLRT2,DDIT4,ZMIZ1,PAX2,BMPR2,ZEB2,MBD5,RXRG,TRIP4,IGF1R,GFER,YWHAH,RAN,SLC27A4,TSC1,NOTCH1,HSPA5,SOX9,RPTOR,RECQL5,SOGA1,DUSP15,SRSF4,HSPA8,CBL,USF1,RPL23,FST,LRP1,CARM1,SIRT2
0.0116984	29	493	5	0.010142	0.172414	GO:1901798	GO:BP	positive regulation of signal transduction by p53 class mediator	21029	25065	c("GO:0072331", "GO:1901796", "GO:1902533")	IDA,ISS IEA,IDA,IMP,IMP	MYC,SPRED1,UBB,RPL23,HEXIM1
0.0118398	2	493	2	0.0040568	1	GO:1904217	GO:BP	regulation of CDP-diacylglycerol-serine O-phosphatidyltransferase activity	21029	27201	GO:0051338	ISS,ISS	SERINC1,SERINC5
0.0118398	2	493	2	0.0040568	1	GO:1904222	GO:BP	positive regulation of serine C-palmitoyltransferase activity	21029	27206	c("GO:0051347", "GO:1904220")	ISS,ISS	SERINC1,SERINC5
0.0118398	2	493	2	0.0040568	1	GO:0051548	GO:BP	negative regulation of keratinocyte migration	21029	15932	c("GO:0010633", "GO:0051546", "GO:0051547")	ISS,IMP	EPPK1,PTEN
0.0118398	2	493	2	0.0040568	1	GO:1903841	GO:BP	cellular response to arsenite(3-)	21029	26865	c("GO:1903840", "GO:1903843")	IMP,IEA	SLC38A2,MYC
0.0118398	2	493	2	0.0040568	1	GO:0003252	GO:BP	negative regulation of cell proliferation involved in heart valve morphogenesis	21029	1823	c("GO:0003249", "GO:0003250", "GO:2000137")	ISS IEA,ISS IEA	BMPR2,NOTCH1
0.0118398	2	493	2	0.0040568	1	GO:1903840	GO:BP	response to arsenite(3-)	21029	26864	GO:1903842	IMP,IEA	SLC38A2,MYC
0.0118398	142	493	11	0.0223124	0.0774648	GO:0098727	GO:BP	maintenance of cell number	21029	22075	GO:0032502	IEA,IEA,IEA,ISS,IEA,ISS,ISS IEA,IEA,IEP,ISS IEA,IEA	FOXO1,BRAF,SS18,MYC,KDM3A,PAX2,SETD6,RAF1,NOTCH1,SOX9,VPS72
0.0118398	44	493	6	0.0121704	0.136364	GO:0035019	GO:BP	somatic stem cell population maintenance	21029	10088	GO:0019827	IEA,ISS,ISS,IEA,ISS IEA,IEA	BRAF,MYC,PAX2,RAF1,SOX9,VPS72
0.0118398	575	493	27	0.0547667	0.0469565	GO:0071396	GO:BP	cellular response to lipid	21029	19443	c("GO:0033993", "GO:0071310")	IMP,IDA,IEA,IEA,IMP,IDA,IEA,IDA IEA,IEA,IDA,ISS,IEA,IDA,IEA,IEA,IEA,IEA,IDA,ISS,IEA,IEA,IEP IEA,ISS IEA,TAS,IMP ISS IEA,ISS,IBA IEA	LRP6,UBR5,FBXO32,MYC,ROCK2,KDM3A,CCNA2,NR1H3,DDIT4,ZMIZ1,PAX2,RXRG,TRIP4,IGF1R,KCNMB1,GFER,BCR,YWHAH,FZD10,RAN,ADAMTS13,SOX9,GRAMD1B,HSPA8,PTCH1,CARM1,NFKBIB
0.0118398	2	493	2	0.0040568	1	GO:1904219	GO:BP	positive regulation of CDP-diacylglycerol-serine O-phosphatidyltransferase activity	21029	27203	c("GO:0051347", "GO:1904217")	ISS,ISS	SERINC1,SERINC5
0.0118398	887	493	37	0.0750507	0.0417136	GO:0033993	GO:BP	response to lipid	21029	9641	GO:0010033	ISS IEA,IDA,IMP,IDA,IEA,IEA,IEA,IMP,IEA,IDA,IEA,IDA IEA,IEA,IDA,ISS,IBA IEA,IDA,IEA,IEA,IEA,IEA,IEA,IDA,ISS,IEA,IEA,IEA,IEP ISS IEA,IBA,ISS IEA,TAS,IEA,IDA,IMP ISS IEA,IDA TAS,ISS,IBA IEA	FOXO1,ABCG1,LRP6,UBR5,FBXO32,MYC,DNMT3A,ROCK2,SOD2,KDM3A,CCNA2,NR1H3,DDIT4,ZMIZ1,PAX2,RXRG,TRIP4,NR2F2,IGF1R,KCNMB1,GFER,BCR,YWHAH,FZD10,RAN,ADAMTS13,NOTCH1,SOX9,GGT7,GRAMD1B,HSPA8,CBL,TMEM161A,PTCH1,AQP3,CARM1,NFKBIB
0.0118398	44	493	6	0.0121704	0.136364	GO:0061001	GO:BP	regulation of dendritic spine morphogenesis	21029	17767	c("GO:0010975", "GO:0022603", "GO:0060997", "GO:0099175")	IMP,ISS IEA,ISS IBA,ISS IEA,IEA,IMP IBA IEA	PPFIA2,ARC,LZTS3,PTEN,PAFAH1B1,SRCIN1
0.0119358	3117	493	100	0.20284	0.0320821	GO:0051641	GO:BP	cellular localization	21029	16015	c("GO:0009987", "GO:0051179")	IDA,ISS,IMP IBA,IEA,IEA,IMP ISS IEA,IEA,IMP IEA,TAS,ISS IEA,IMP,IMP,IDA IEA,IPI IBA,ISS IEA,ISS IEA,IMP IEA,IBA,IMP ISS IBA IEA,IBA,IMP,IBA,IEA,IMP IGI,IEA,ISS TAS IEA,ISS,IDA IMP IBA IEA,IMP HMP,ISS IEA,IDA,IBA,IBA,IMP,IBA,HMP,IMP ISS TAS IC,ISS,IDA IBA IEA,IMP,IMP,ISS IEA,IMP IBA IEA,IBA,IDA IMP ISS IBA IEA,IEA,IBA,IBA,IBA IEA,IMP IBA IEA,IEA,IMP IBA,IEA,ISS IBA IEA,ISS IEA,IDA IMP ISS IBA IEA,…	ATP5PF,ATG3,TCAF2,SPRY2,RASA3,DMD,CASK,ABCG1,UPF2,PIM3,PPFIA2,FBXO7,BRAF,LRP6,PTPRN2,NRP1,SNX10,PIK3R4,KIF13A,TRAPPC8,UBR5,SYBU,ARC,ROCK2,HMGN3,FYN,AFDN,CCDC88A,CCT4,PKDCC,SUPT7L,FAM53A,TBC1D1,FBXW7,TBCK,UBE2D3,CAMK2D,SYT7,KNL1,NRDE2,NEMF,PTEN,WAPL,ZDHHC6,VTI1A,NEUROD1,FAM126B,HSPD1,NUP35,STX6,SCYL3,CEP19,ATG16L1,AP3B2,MEF2A,RAB11A,JPH3,AP1G1,DCP1A,NOL8,BSN,RAF1,HSPA9,HDAC3,CREBRF,AP5Z1,GLIS2,BCR…
0.0119358	17	493	4	0.00811359	0.235294	GO:0010801	GO:BP	negative regulation of peptidyl-threonine phosphorylation	21029	4940	c("GO:0001933", "GO:0010799", "GO:0018107")	IDA,IMP IEA,ISS,ISS IEA	SPRY2,SPRED1,DDIT4,SIRT2
0.0119888	793	493	34	0.0689655	0.0428752	GO:0000165	GO:BP	MAPK cascade	21029	72	GO:0035556	IDA IMP ISS IBA IEA,IDA,IEA,IBA,TAS,IDA IMP IBA TAS IEA,IDA IBA IEA,ISS IEA,IMP,IDA IMP ISS,ISS,IDA,IMP,IMP ISS IBA,IMP ISS IBA TAS IEA,IEA,IMP IEA,IEA,IEA,IDA IBA,IDA IMP,IGI IEA,IDA IBA,IMP,IMP,IDA,ISS IEA,IEA,IEA,IBA,IDA IBA IEA,IEA,IEA,ISS	SPRY2,FOXO1,DMD,KLHDC10,SEMA3A,DUSP6,BRAF,NRP1,JCAD,MYC,ROCK2,EPHA7,FBXW7,SPRY3,SPRED1,PSMA3,PTEN,PRDX1,PPM1L,IGF1R,MEF2A,KARS1,RAF1,HDAC3,FZD10,NOTCH1,SOX9,SPAG9,PAFAH1B1,DUSP15,GPR37L1,ADORA1,HMGCR,PRMT1
0.0120667	1185	493	46	0.0933063	0.0388186	GO:0045944	GO:BP	positive regulation of transcription by RNA polymerase II	21029	13665	c("GO:0006357", "GO:0006366", "GO:0045893")	IDA IMP IEA,IDA,IEA,IDA IMP ISS TAS IC IEA,IDA,IBA,IDA IBA,IDA IMP IEA,IDA IEA,IEA,ISS IEA,IDA,IEA,IEA,IBA,IDA IBA IEA,IDA,IDA IMP IBA TAS IEA,IDA IEA,IBA,IDA ISS,IDA IEA,IMP ISS IEA,IMP,IBA IEA,IDA IEA,IMP,IDA IBA IEA,IEA,IMP ISS IEA,IDA IBA,IDA,ISS IBA IEA,IDA ISS IEA,TAS,IDA IEA,IDA IBA,IBA,IBA,IDA IMP,IDA IBA IEA,IMP ISS IEA,IDA IEA,IBA IEA,IBA,ISS IEA	FOXO1,TBL1X,CASK,ATF4,LRP6,CDK13,SS18,MYC,TFAP2B,HMGN3,POU3F2,NCOA7,ARID4B,KDM3A,STOX2,MAML3,FOXO4,NR1H3,ZMIZ1,KAT6B,PAX2,NEUROD1,BMPR2,ZEB2,RXRG,TCF12,NR2F2,MEF2A,RAF1,IRF1,HDAC3,CREBRF,GLIS2,NOTCH1,HSPA5,SOX9,MYBL2,ZNF335,KAT6A,KMT2A,MEF2D,USF1,RFXANK,NR2F1,SSBP2,SIRT2
0.0120762	80	493	8	0.0162272	0.1	GO:0097061	GO:BP	dendritic spine organization	21029	21648	c("GO:0099173", "GO:0106027")	IMP,ISS TAS IEA,ISS TAS IEA,ISS IBA,ISS IEA,ISS IEA,IEA,IMP IBA IEA	PPFIA2,ARC,FYN,LZTS3,PTEN,IGF1R,PAFAH1B1,SRCIN1
0.0123373	431	493	22	0.0446247	0.0510441	GO:0007409	GO:BP	axonogenesis	21029	3286	c("GO:0048667", "GO:0048812", "GO:0061564")	IMP,IDA ISS IBA TAS IEA,IEA,ISS TAS NAS IEA,TAS,IBA IEA,IEA,TAS,IBA IEA,IEA,ISS IEA,TAS,IEA,IBA,IEA,IEA,IMP ISS IBA,IEA,IBA IEA,IMP IEA,IEA,IEA	USP9X,SEMA3A,BRAF,NRP1,ADGRB1,EPHA7,POU3F2,FYN,EFNB1,FLRT2,PTEN,PAX2,BMPR2,LAMC2,IGF1R,RAB11A,TUBB3,IST1,NOTCH1,PAFAH1B1,DPYSL2,PTCH1
0.012542	1121	493	44	0.0892495	0.0392507	GO:0009628	GO:BP	response to abiotic stimulus	21029	3998	GO:0050896	IEA,ISS IEA,IDA ISS,ISS IEA,IEA,ISS IEA,IEA,IEA,IDA IEP IEA,IEA,ISS,IEA,IEA,IDA,IEA,IDA,IEA,IEA,IDA IBA IEA,IMP IEA,IDA IBA,ISS,IEA,IEA,IEA,IEA,IEP,IDA,ISS IEA,ISS IEA,IEA,ISS IEA,IEA,IMP ISS IEA,IEA,IDA,NAS IEA,IEA,IDA IEA,IDA,IMP,IEA,IDA IMP,IDA TAS	ND4,CHORDC1,FOXO1,DMD,SLC38A2,ATF4,BRAF,TP53INP1,MYC,DNMT3A,ROCK2,FYN,SOD2,FBXW7,CCNA2,CUL4B,KCNC1,PSMA3,DDIT4,PTEN,HIF1AN,HSPD1,IGF1R,KARS1,RAF1,KCNMB1,IRF1,CIAO3,TSC1,NOTCH1,HSPA5,SOX9,CBL,USF1,ADORA1,TMEM161A,ANGPTL4,PTCH1,AQP3,RAD1,UBQLN1,HMGCR,SIRT2,POLD1
0.0125805	241	493	15	0.030426	0.0622407	GO:0042593	GO:BP	glucose homeostasis	21029	11845	GO:0033500	ISS IEA,IEA,ISS IEA,ISS IEA,IEA,IEP,ISS IEA,IEA,ISS,ISS IEA,ISS,IBA IEA,IEA,TAS,IEA	FOXO1,IRS2,PIM3,PTPRN2,PPP1R3G,ZNF236,TFAP2B,HMGN3,PAX2,NEUROD1,MBD5,IGF1R,RAF1,USF1,PTCH1
0.012808	1223	493	47	0.0953347	0.0384301	GO:0042325	GO:BP	regulation of phosphorylation	21029	11680	c("GO:0016310", "GO:0019220")	IEA,IDA IMP IBA IEA,ISS IEA,ISS IEA,IEA,IEA,IDA IEA,ISS,IDA IMP,IMP IEA,IDA,IEA,IMP,IDA ISS IBA IEA,ISS IEA,IDA ISS,IDA,IBA,IBA,IBA,IBA,ISS IBA,IDA IMP IEA,IDA,ISS IEA,IDA IMP ISS IEA,IMP IEA,IDA,IBA,IDA,IDA IEA,IDA,IMP,IEA,ISS IEA,IMP,IDA IMP IBA IEA,IEA,IDA,IBA,IEA,IDA,IDA IBA,IEA,IBA,ISS,ISS NAS IEA	CHORDC1,SPRY2,IRS2,DMD,DUSP6,FBXO7,BRAF,CREBL2,LRP6,NRP1,PIK3R4,MYC,ROCK2,EPHA7,FYN,CCDC88A,FBXW7,CCNA2,CCNG2,CCNI,SPRY3,BTBD10,SPRED1,WARS1,DDIT4,PTEN,BMPR2,NR2F2,IGF1R,RBL2,RAF1,HDAC3,FZD10,TSC1,SOX9,CHMP6,RPTOR,SPAG9,EEF1A2,CBL,ADORA1,SRCIN1,HEXIM1,HMGCR,PRRC1,LRP1,SIRT2
0.012808	829	493	35	0.0709939	0.0422195	GO:0032880	GO:BP	regulation of protein localization	21029	9092	c("GO:0008104", "GO:0032879")	IMP IBA,ISS IEA,IDA,ISS IEA,IMP,IMP,IMP,IEA,ISS TAS IEA,IBA,IMP,IMP HMP,ISS IEA,IEA,IMP ISS,HMP,ISS IEA,ISS IEA,IMP IBA IEA,IC,IMP,IDA,IDA,IEA,IEA,IMP,IMP,IMP,IGI,TAS,IEA,IEA,ISS IEA,IGI,IBA IEA	TCAF2,IRS2,ABCG1,PIM3,UBR5,TFAP2B,ROCK2,HMGN3,FYN,AFDN,CCDC88A,CCT4,PKDCC,TBC1D1,FBXW7,UBE2D3,SYT7,NR1H3,WAPL,NEUROD1,STX6,HDAC3,CREBRF,GLIS2,YWHAH,RAN,MYH10,CLTC,NSFL1C,HSPA8,SRCIN1,PTCH1,HMGCR,LRP1,GRIPAP1
0.0128918	766	493	33	0.0669371	0.0430809	GO:0051603	GO:BP	proteolysis involved in cellular protein catabolic process	21029	15981	c("GO:0006508", "GO:0044257")	ISS,IMP IEA,IDA IBA,IDA,ISS IEA,IDA TAS,IMP IBA,IDA IMP IBA IEA,IDA,IDA IMP IBA IEA,IEA,IBA IEA,IDA IBA,IDA,IDA IMP IBA,IMP,IDA IMP IBA IEA,NAS,IEA,IBA TAS IEA,IDA IBA,IDA IBA IEA,IBA,IEA,IDA IBA NAS,IMP,IBA,IDA,IMP IBA IEA,IDA IBA IEA,IMP ISS IEA,IDA IBA,IDA	TBL1X,USP9X,TTC3,KLHDC10,USP44,FBXO7,RNF146,FBXW7,UBE2D3,CUL4B,FBXO33,PSMA3,NEMF,PTEN,TRIP12,TRIP4,FBXO31,FBXO21,USP30,HSPA5,UBB,PSMF1,NSFL1C,USP48,PCYOX1,CBL,FBXL20,RPL23,UBQLN1,RAD23B,SIRT2,UBE2S,HSPBP1
0.0129408	242	493	15	0.030426	0.0619835	GO:0033500	GO:BP	carbohydrate homeostasis	21029	9479	GO:0048878	ISS IEA,IEA,ISS IEA,ISS IEA,IEA,IEP,ISS IEA,IEA,ISS,ISS IEA,ISS,IBA IEA,IEA,TAS,IEA	FOXO1,IRS2,PIM3,PTPRN2,PPP1R3G,ZNF236,TFAP2B,HMGN3,PAX2,NEUROD1,MBD5,IGF1R,RAF1,USF1,PTCH1
0.0134704	2685	493	88	0.178499	0.0327747	GO:0009653	GO:BP	anatomical structure morphogenesis	21029	4023	c("GO:0032502", "GO:0048856")	IMP IGI,IMP IBA IEA,IMP IEA,IEA,IMP,IMP,IMP IBA,ISS IEA,IDA ISS IBA TAS IEA,IMP,ISS IEA,TAS IEA,IDA IBA,IMP ISS TAS NAS IEA,IMP IBA IEA,IEA,ISS,IEA,TAS,ISS,ISS,IDA ISS TAS IEA,IMP ISS TAS IEA,IEP ISS IEA,IEA,IMP ISS IBA,ISS IBA IEA,IEA,ISS TAS IEA,ISS IEA,IEA,ISS IBA,ISS IEA,ISS,IBA IEA,ISS,IDA,NAS,IMP IEA,ISS IEA,IDA IEA,IEA,IMP ISS IEA,IEA,IMP IEP ISS TAS,NAS,IMP,ISS IEA,ISS IEA,IMP,ISS IEA,IBA…	PHLDB2,RELT,SPRY2,DMD,BCOR,USP9X,BRWD1,MKLN1,SEMA3A,PPFIA2,ATF4,BRAF,LRP6,NRP1,JCAD,SNX10,BASP1,SS18,TPD52,CFAP418,MYC,ADGRB1,ARC,TFAP2B,SF3B6,ROCK2,EPHA7,POU3F2,FYN,DACT2,PKDCC,LZTS3,FBXW7,SPINK2,EFNB1,SPRY3,FOXO4,KNL1,SPRED1,FLRT2,WARS1,PSMA3,PTEN,ZMIZ1,PAX2,HIF1AN,ZDHHC6,NEUROD1,BMPR2,PRPF40A,ZNF281,LAMC2,HS6ST1,PEAK1,NR2F2,IGF1R,MEF2A,RAB11A,MEGF11,FBXO31,TUBB3,IST1,CYFIP2,BCR,YWHAH,RHOF,TSC1…
0.0134704	102	493	9	0.0182556	0.0882353	GO:0043500	GO:BP	muscle adaptation	21029	12381	c("GO:0003012", "GO:0050896")	ISS,IEA,ISS IEA,ISS,IMP,ISS,IDA IGI,IEA,ISS IEA	FOXO1,DMD,FBXO32,ROCK2,CAMK2D,GLRX3,MEF2A,ATP2A2,NOTCH1
0.0134704	169	493	12	0.0243408	0.0710059	GO:0043409	GO:BP	negative regulation of MAPK cascade	21029	12311	c("GO:0000165", "GO:0043408", "GO:1902532")	IDA IMP ISS IBA IEA,IDA,IEA,IDA IMP IBA IEA,ISS,IMP ISS IBA,IMP ISS IBA IEA,IMP,IDA,IMP,IEA,IEA	SPRY2,FOXO1,DMD,DUSP6,MYC,SPRY3,SPRED1,PTEN,IGF1R,HDAC3,PAFAH1B1,HMGCR
0.0134704	63	493	7	0.0141988	0.111111	GO:0090109	GO:BP	regulation of cell-substrate junction assembly	21029	21149	c("GO:0007044", "GO:0150116", "GO:1901888")	IMP,IDA,TAS,IMP,IDA,IDA IEA,IDA	PHLDB2,NRP1,ROCK2,PTEN,PEAK1,TSC1,CAMSAP3
0.0134704	63	493	7	0.0141988	0.111111	GO:0051893	GO:BP	regulation of focal adhesion assembly	21029	16181	c("GO:0001952", "GO:0048041", "GO:0090109")	IMP,IDA,TAS,IMP,IDA,IDA IEA,IDA	PHLDB2,NRP1,ROCK2,PTEN,PEAK1,TSC1,CAMSAP3
0.0141028	867	493	36	0.0730223	0.0415225	GO:0043604	GO:BP	amide biosynthetic process	21029	12445	c("GO:0043603", "GO:0044271")	IBA TAS IEA,IDA IBA IEA,IDA,ISS,IBA IEA,NAS,ISS,ISS IBA IEA,IBA,IEA,IBA IEA,NAS,IBA TAS NAS IEA,IBA,IDA IC IEA,IMP IEA,IBA NAS IEA,IBA TAS IEA,IMP,IBA,TAS NAS IC IEA,TAS,IDA IBA IEA,IBA IEA,IBA TAS NAS IC IEA,IDA IBA TAS IEA,IMP,IDA IMP,TAS NAS IC,IDA IBA TAS IEA,ISS IEA,IBA IEA,IBA TAS IEA,NAS IC IEA,IDA IC IEA,IBA IEA	MTRF1,EIF2S3,DMD,ATF4,DCP1B,MYC,ROCK2,SEPSECS,ZAR1,MRPL1,MRPL16,IGHMBP2,WARS1,NEMF,RPS29,METTL5,EEF1B2,EIF4A2,TRIP4,SECISBP2L,RPL4,ACSF3,KARS1,DCP1A,RPL29,IARS1,TRUB2,TSC1,RPL7A,TNRC6C,GGT7,EEF1A2,DCPS,RPL23,RPS26,EEF1G
0.0144352	1857	493	65	0.131846	0.0350027	GO:0006915	GO:BP	apoptotic process	21029	2857	GO:0012501	IMP IBA IEA,ISS IEA,IMP IEA,IDA IMP IEA,IMP IEA,ISS IEA,IEA,IEA,IEA,IMP IBA IEA,IDA IBA,ISS TAS IEA,IDA TAS IEA,IMP,IBA,IEA,IMP IGI IBA IEA,IEA,IEA,IDA ISS TAS,IEA,IEA,IDA ISS IEA,IMP,ISS IEA,IDA IMP IGI ISS IEA,IDA IEA,IEA,ISS,IMP IC,IDA,ISS IBA IEA,IMP IEA,IDA IMP ISS,ISS IEA,IMP,IMP IBA,IDA TAS IEA,IEA,IEA,IDA TAS IEA,TAS,IDA IEA,TAS,IDA IBA IEA,IEA,IEA,IDA,IMP ISS IEA,IMP TAS IEA,IMP ISS IEA,…	RELT,ATG3,SPRY2,FOXO1,STK24,IRS2,TAF10,ZC3HC1,SEMA3A,PIM3,DUSP6,ATF4,BRAF,LRP6,EXOG,NRP1,DAP,CLPTM1L,TP53INP1,MYC,GRINA,DNMT3A,TFAP2B,HS1BP3,EPHA7,SOD2,FBXW7,UBE2D3,CAMK2D,TAF9B,NONO,DDIT4,PTEN,PAX2,NEUROD1,BMPR2,HSPD1,IGF1R,MEF2A,UACA,RAF1,HSPA9,IRF1,HDAC3,CYFIP2,GFER,YWHAH,SLC27A4,NOTCH1,HSPA5,SOX9,UBB,MYBL2,EEF1A2,MUL1,CBL,KMT2A,MEF2D,ADORA1,TMEM161A,ANGPTL4,HINT1,UBQLN1,SIRT2,TFPT
0.0146461	83	493	8	0.0162272	0.0963855	GO:0048041	GO:BP	focal adhesion assembly	21029	14521	c("GO:0007044", "GO:0007160")	IMP,IDA,TAS,IMP,IDA IMP,IMP,IDA IEA,IDA	PHLDB2,NRP1,ROCK2,PTEN,PEAK1,BCR,TSC1,CAMSAP3
0.0152434	104	493	9	0.0182556	0.0865385	GO:0000045	GO:BP	autophagosome assembly	21029	20	c("GO:0070925", "GO:1905037")	ISS IBA IEA,IBA,IBA,IBA NAS IEA,IDA,IMP ISS IBA IEA,IBA,IMP IBA,IMP IBA	ATG3,TRAPPC8,TP53INP1,ATG16L1,ATP2A2,MAP1LC3A,NSFL1C,UBQLN1,PHF23
0.0158163	971	493	39	0.0791075	0.0401648	GO:0060548	GO:BP	negative regulation of cell death	21029	17329	c("GO:0008219", "GO:0010941", "GO:0048523")	IMP IEA,IDA,ISS IEA,IEA,IMP IBA IEA,IGI IEA,IDA IMP IBA IEA,IDA TAS IEA,IMP,IEA,ISS IEA,IEA,IDA ISS IEA,ISS,IEA,IMP IGI IEA,IMP IC,IDA,ISS,IEA,IDA IMP ISS,ISS IEA,IMP,IDA TAS IEA,IDA,IDA TAS IEA,TAS,TAS,IEA,IEA,IMP IEA,IMP TAS,IMP ISS IEA,IDA,IMP IEA,ISS IEA,IEA,IMP,IDA IEA	SPRY2,FOXO1,IRS2,ZC3HC1,PIM3,ATF4,FBXO7,BRAF,LRP6,NRP1,MYC,GRINA,TFAP2B,FYN,NCOA7,SOD2,TAF9B,NONO,BTBD10,PTEN,PAX2,NEUROD1,HSPD1,IGF1R,DUS2,RAF1,HSPA9,HDAC3,GFER,TSC1,NOTCH1,HSPA5,SOX9,DCPS,CBL,GPR37L1,ADORA1,TMEM161A,ANGPTL4
0.0159442	65	493	7	0.0141988	0.107692	GO:0006414	GO:BP	translational elongation	21029	2406	c("GO:0006412", "GO:0034645")	ISS IBA IEA,IBA,IBA NAS IEA,IMP,IBA,IBA IEA,IBA IEA	SEPSECS,NEMF,EEF1B2,TRIP4,SECISBP2L,EEF1A2,EEF1G
0.0159858	1479	493	54	0.109533	0.0365112	GO:0120036	GO:BP	plasma membrane bounded cell projection organization	21029	22797	GO:0030030	ISS IEA,IMP IEA,IMP TAS IEA,IMP,IDA IMP ISS IBA TAS IEA,IMP,IMP,IEA,IMP ISS TAS NAS IEA,IMP IEA,TAS,ISS TAS IEA,IBA IEA,IEA,ISS TAS IEA,IMP ISS,ISS IBA,IBA IEA,IEA,ISS IEA,IEA,ISS IEA,TAS,IEA,IBA,IMP IBA,ISS IEA,ISS,IMP IEA,IEA,IMP ISS IBA,IEA,IDA,IEA,IDA IMP IEA,ISS IEA,IEA,ISS IBA IEA,IEA,IEA,IMP IEA,IMP,ISS IEA,IEA,IEA,IEA,IEA,IMP IBA IEA,IEA,IEA,IEA,IEA,IMP IBA IEA,IMP	ATG3,STK24,DMD,USP9X,SEMA3A,PPFIA2,FBXO7,BRAF,NRP1,SNX10,ADGRB1,ARC,EPHA7,POU3F2,FYN,CCDC88A,LZTS3,EFNB1,CUL4B,SPRY3,FLRT2,PTEN,PAX2,BMPR2,LAMC2,CEP19,IGF1R,MEF2A,RAB11A,FBXO31,TUBB3,IST1,SPOCK1,CYFIP2,FSCN1,YWHAH,TSC1,NOTCH1,HSPA5,SPAG9,PAFAH1B1,UBB,ZNF335,RERE,MUL1,VDAC3,DPYSL2,SRCIN1,PTCH1,NR2F1,CARM1,CAMSAP3,FBF1,PRMT1
0.0164853	198	493	13	0.0263692	0.0656566	GO:0042594	GO:BP	response to starvation	21029	11846	c("GO:0006950", "GO:0031667")	IDA ISS,IMP,IEA,IDA IMP ISS IEA,ISS IEA,IDA IBA,IDA,IEP,IDA,IBA,IDA IBA IEA,TAS,IEA	FOXO1,STK24,SLC38A2,ATF4,PIK3R4,DAP,ZFYVE1,BMPR2,HSPA5,RPTOR,MAP1LC3A,HSPA8,CBL
0.01667	1310	493	49	0.0993915	0.0374046	GO:0071495	GO:BP	cellular response to endogenous stimulus	21029	19534	GO:0009719	ISS IBA IEA,ISS IBA IEA,IMP ISS IBA IEA,IDA IMP,IMP,IDA,IEA,IEA,IEA,ISS IEA,ISS,IMP ISS IEA,IEA,IDA,TAS,IEA,IEA,IBA,IDA,ISS IEA,ISS IEA,IEA,IDA,IEA,IDA IMP IGI ISS IBA TAS IEA,IMP,ISS,IEA,IDA,IGI ISS TAS IEA,IEA,IDA,IEA,IDA ISS IEA,IDA ISS IEA,IEA,IDA ISS IEA,IDA IMP IBA,IEA,ISS IBA,IBA,TAS,IEA,IDA,IMP,IBA IEA,ISS,ISS,ISS IEA	SPRY2,FOXO1,IRS2,USP9X,ATF4,UBR5,FBXO32,MYC,DNMT3A,TFAP2B,ROCK2,FYN,ARID1B,KDM3A,UBE2D3,CCNA2,CSTF2,SPRY3,FOXO4,SPRED1,FLRT2,DDIT4,ZMIZ1,PAX2,BMPR2,ZEB2,MBD5,RXRG,TRIP4,IGF1R,GFER,YWHAH,RAN,SLC27A4,NOTCH1,HSPA5,SOX9,RPTOR,RECQL5,SOGA1,DUSP15,HSPA8,CBL,USF1,RPL23,FST,LRP1,CARM1,SIRT2
0.0170596	12062	493	317	0.643002	0.0262809	GO:0006807	GO:BP	nitrogen compound metabolic process	21029	2765	GO:0008152	IBA IEA,IDA IEA,IDA IBA IEA,IDA,IDA IEA,IDA IMP IBA IEA,IEA,IEA,IDA IMP IBA IEA,IBA TAS IEA,IDA IMP ISS IBA IEA,ISS IBA IEA,IDA IMP IEA,IMP IBA IEA,IDA IMP ISS IBA,IDA IBA IEA,IDA ISS IEA,IDA IMP IEA,IDA IMP ISS IBA TAS IEA,IEA,IDA IMP IBA IC IEA,IDA,IDA IMP IBA IEA,IBA IEA,IDA IBA IEA,IEA,IDA IBA IC IEA,IEA,IDA IEA,IDA IBA TAS IEA,IMP IBA TAS IEA,IBA IEA,IDA IBA IEA,IPI,IEA,IDA IEA,IDA IMP ISS T…	SENP7,ATP5PF,TIPRL,ATG3,CSTB,CREBZF,CHORDC1,TAF1D,SPRY2,MTRF1,FOXO1,PSPC1,STK24,DCUN1D2,TBL1X,EIF2S3,DMD,BCOR,USP9X,CASK,PDXK,ABCG1,TMPRSS2,BRWD1,TTC3,RCAN1,TAF10,ZC3HC1,KLHDC10,CELF2,UPF2,HBP1,PIM3,SLC38A2,KRR1,DUSP6,USP44,LTA4H,NFAM1,ATF4,JOSD1,FBXO7,RTCB,BRAF,DCP1B,CREBL2,LRP6,ASB10,EXOG,PTPRN2,NRP1,PIK3R4,CDK13,F13A1,SALL3,BASP1,DAP,ZNF236,SS18,VIRMA,TP53INP1,POLR2K,UBR5,TRPS1,FBXO32,MYC,ADGR…
0.0172727	1908	493	66	0.133874	0.0345912	GO:0012501	GO:BP	programmed cell death	21029	5118	GO:0008219	IMP IBA IEA,ISS IEA,IMP IEA,IDA IMP IEA,IMP IEA,ISS IEA,IEA,IEA,IEA,IMP IBA IEA,IDA IBA,ISS TAS IEA,IDA TAS IEA,IMP,IBA,IEA,IMP IGI IBA IEA,IEA,IMP IEA,IDA ISS TAS,IEA,IEA,IDA ISS IEA,IMP,ISS IEA,IDA IMP IGI ISS IEA,IDA IEA,IEA,ISS,IMP IC,IDA,ISS IBA IEA,IMP IEA,IDA IMP ISS,ISS IEA,IMP,IMP IBA,IDA TAS IEA,IEA,IEA,IDA TAS IEA,TAS,IDA IEA,TAS,IDA IBA IEA,IEA,IEA,IDA,IMP ISS IEA,IMP TAS IEA,IMP ISS …	RELT,ATG3,SPRY2,FOXO1,STK24,IRS2,TAF10,ZC3HC1,SEMA3A,PIM3,DUSP6,ATF4,BRAF,LRP6,EXOG,NRP1,DAP,CLPTM1L,TP53INP1,MYC,GRINA,DNMT3A,TFAP2B,HS1BP3,EPHA7,SOD2,FBXW7,UBE2D3,CAMK2D,TAF9B,NONO,DDIT4,PTEN,PAX2,NEUROD1,BMPR2,HSPD1,IGF1R,MEF2A,UACA,RAF1,HSPA9,IRF1,HDAC3,CYFIP2,GFER,YWHAH,SLC27A4,NOTCH1,HSPA5,SOX9,UBB,MYBL2,EEF1A2,MUL1,DCPS,CBL,KMT2A,MEF2D,ADORA1,TMEM161A,ANGPTL4,HINT1,UBQLN1,SIRT2,TFPT
0.0175559	1521	493	55	0.111562	0.0361604	GO:0030030	GO:BP	cell projection organization	21029	7682	GO:0016043	ISS IEA,ISS IEA,IMP IEA,IMP TAS IEA,IMP,IDA IMP ISS IBA TAS IEA,IMP,IMP,IEA,IMP ISS TAS NAS IEA,IMP IEA,TAS,ISS TAS IEA,IBA IEA,IEA,ISS TAS IEA,IMP ISS IEA,ISS IBA,IBA IEA,IEA,ISS IEA,IEA,ISS IEA,TAS,IEA,IBA,IMP IBA IEA,ISS IEA,ISS,IMP IEA,IEA,IMP ISS IBA,IEA,IDA,IEA,IDA IMP IEA,ISS IEA,IEA,ISS IBA IEA,IEA,IEA,IMP IEA,IMP,ISS IEA,IEA,IEA,IEA,IEA,IMP IBA IEA,IEA,IEA,IEA,IEA,IMP IBA IEA,IMP	ATG3,SPRY2,STK24,DMD,USP9X,SEMA3A,PPFIA2,FBXO7,BRAF,NRP1,SNX10,ADGRB1,ARC,EPHA7,POU3F2,FYN,CCDC88A,LZTS3,EFNB1,CUL4B,SPRY3,FLRT2,PTEN,PAX2,BMPR2,LAMC2,CEP19,IGF1R,MEF2A,RAB11A,FBXO31,TUBB3,IST1,SPOCK1,CYFIP2,FSCN1,YWHAH,TSC1,NOTCH1,HSPA5,SPAG9,PAFAH1B1,UBB,ZNF335,RERE,MUL1,VDAC3,DPYSL2,SRCIN1,PTCH1,NR2F1,CARM1,CAMSAP3,FBF1,PRMT1
0.017727	505	493	24	0.0486815	0.0475248	GO:0009896	GO:BP	positive regulation of catabolic process	21029	4218	c("GO:0009056", "GO:0009893", "GO:0009894")	IMP,IMP,IDA IBA IEA,IBA IEA,IMP,IEA,ISS,IDA IMP IEA,IDA,IEA,IDA,IEA,IBA IEA,IDA,IEA,IEA,IDA IBA,IMP IBA,IBA TAS IEA,IEA,IMP,IMP,IMP ISS IEA,IDA	FOXO1,IRS2,FBXO7,DCP1B,TP53INP1,MYC,ROCK2,FBXW7,SCOC,CUL4B,PTEN,ATG16L1,DCP1A,CREBRF,TSC1,SOX9,TNRC6C,TRIM65,DCPS,ADORA1,UBQLN1,LRP1,SIRT2,HSPBP1
0.0178487	86	493	8	0.0162272	0.0930233	GO:1901216	GO:BP	positive regulation of neuron death	21029	24538	c("GO:0010942", "GO:0070997", "GO:1901214")	ISS IEA,IDA,ISS IEA,ISS IEA,IDA IEA,ISS,IEA,IEA	ATF4,TFAP2B,EPHA7,FYN,FBXW7,DDIT4,MYBL2,ADORA1
0.0182126	226	493	14	0.0283976	0.0619469	GO:0010632	GO:BP	regulation of epithelial cell migration	21029	4779	c("GO:0010631", "GO:0030334", "GO:0051239")	IEA,IMP TAS IEA,IMP,IDA,ISS,IMP,IEA,IEA,IMP,IDA IMP,IMP,IMP,IDA,IMP IEA	SEMA3A,NRP1,JCAD,ADGRB1,EPPK1,ROCK2,FBXW7,SPRED1,PTEN,BMPR2,NR2F2,RAB11A,NOTCH1,SOX9
0.018492	67	493	7	0.0141988	0.104478	GO:0010633	GO:BP	negative regulation of epithelial cell migration	21029	4780	c("GO:0010631", "GO:0010632", "GO:0030336", "GO:0051241")	IEA,IDA,ISS,IEA,IMP,IMP,IDA	SEMA3A,ADGRB1,EPPK1,SPRED1,PTEN,NR2F2,NOTCH1
0.0190949	449	493	22	0.0446247	0.0489978	GO:0022411	GO:BP	cellular component disassembly	21029	7592	GO:0016043	IBA,IBA TAS IEA,IDA IMP IBA IEA,IBA,IDA,IMP,IEA,ISS IEA,NAS,IDA,IDA IMP IEA,IDA,IEA,IDA IGI IBA,IEA,ISS IBA IEA,IDA TAS,IDA,IMP,TAS,IBA,IMP IBA	ATG3,MTRF1,FBXO7,EXOG,MYC,FBXW7,DDIT4,IGF1R,IST1,FSCN1,USP30,ATP2A2,PAFAH1B1,MAP1LC3A,MUL1,HSPA8,SMARCE1,RPL23,UBQLN1,LRP1,CAMSAP3,PHF23
0.0190949	1286	493	48	0.0973631	0.037325	GO:1903507	GO:BP	negative regulation of nucleic acid-templated transcription	21029	26565	c("GO:0097659", "GO:1902679", "GO:1903506")	IMP,ISS,ISS IEA,IDA,IDA IMP IEA,TAS,ISS IEA,IDA IMP IBA,IMP,IDA,IDA IMP IEA,IMP IC IEA,IDA,TAS,IMP,ISS IEA,ISS IBA IEA,ISS IBA IEA,IEA,IDA IBA,IMP,IDA IBA,IDA IMP IEA,IDA IMP,IDA,IDA IBA IEA,IDA,IMP IEA,IDA IMP,IDA,ISS IBA IEA,IMP ISS IEA,IDA IMP IBA IEA,IDA,IEA,IDA,IDA IBA,IDA,TAS,IDA IBA,IMP,IDA IMP IBA IC IEA,IDA IBA IEA,IMP IEA,IDA IBA,IDA,IDA IMP IEA,IEA	CREBZF,FOXO1,PSPC1,TBL1X,BCOR,USP9X,ATF4,BASP1,DAP,TRPS1,MYC,DNMT3A,TFAP2B,UBE2D3,TAF9B,NONO,NR1H3,CIPC,ZBTB42,KAT6B,PAX2,HIF1AN,ZEB2,ZNF281,EIF4A2,NR2F2,MEF2A,IRF1,HDAC3,CREBRF,GLIS2,NOTCH1,SOX9,RECQL5,RERE,SPEN,KAT6A,HSPA8,VPS72,SMARCE1,RPL23,HEXIM1,GATAD2A,PTCH1,NR2F1,FST,SIRT2,ZBTB45
0.0193346	509	493	24	0.0486815	0.0471513	GO:1902532	GO:BP	negative regulation of intracellular signal transduction	21029	25715	c("GO:0009968", "GO:0035556", "GO:1902531")	IDA IMP ISS IBA IEA,IDA,IEA,IEA,IMP,IDA IMP IBA IEA,ISS,IEA,IMP,IC,IMP ISS IBA,IDA,IMP ISS IBA IEA,IMP ISS IBA IEA,IMP TAS NAS IEA,IDA,IBA,IMP,IMP ISS IBA IEA,IMP,IEA,IDA,IMP,IEA	SPRY2,FOXO1,RASA3,DMD,RCAN1,DUSP6,MYC,GRINA,SOD2,TAF9B,SPRY3,NONO,SPRED1,DDIT4,PTEN,IGF1R,UACA,HDAC3,TSC1,SEC14L1,PAFAH1B1,MUL1,TMEM161A,HMGCR
0.0193346	821	493	34	0.0689655	0.0414129	GO:0044257	GO:BP	cellular protein catabolic process	21029	12709	c("GO:0030163", "GO:0044265", "GO:0044267")	ISS,IMP IEA,IDA IBA,IDA,ISS IEA,IDA TAS,IMP IBA,IDA IMP IBA IEA,IDA,IDA IMP IBA IEA,IEA,IBA IEA,IDA IBA,IDA,IDA IMP IBA,IMP,IDA IMP IBA IEA,NAS,IEA,IBA TAS IEA,IDA IBA,IDA IBA IEA,IBA,IEA,IDA IBA NAS,IMP,IBA,IDA,IMP IBA IEA,IDA IBA IEA,IMP,IMP ISS IEA,IDA IBA,IDA	TBL1X,USP9X,TTC3,KLHDC10,USP44,FBXO7,RNF146,FBXW7,UBE2D3,CUL4B,FBXO33,PSMA3,NEMF,PTEN,TRIP12,TRIP4,FBXO31,FBXO21,USP30,HSPA5,UBB,PSMF1,NSFL1C,USP48,PCYOX1,CBL,FBXL20,RPL23,UBQLN1,RAD23B,LRP1,SIRT2,UBE2S,HSPBP1
0.0195308	1288	493	48	0.0973631	0.0372671	GO:1902679	GO:BP	negative regulation of RNA biosynthetic process	21029	25832	c("GO:0010558", "GO:0031327", "GO:0032774", "GO:0051253", "GO:2001141")	IMP,ISS,ISS IEA,IDA,IDA IMP IEA,TAS,ISS IEA,IDA IMP IBA,IMP,IDA,IDA IMP IEA,IMP IC IEA,IDA,TAS,IMP,ISS IEA,ISS IBA IEA,ISS IBA IEA,IEA,IDA IBA,IMP,IDA IBA,IDA IMP IEA,IDA IMP,IDA,IDA IBA IEA,IDA,IMP IEA,IDA IMP,IDA,ISS IBA IEA,IMP ISS IEA,IDA IMP IBA IEA,IDA,IEA,IDA,IDA IBA,IDA,TAS,IDA IBA,IMP,IDA IMP IBA IC IEA,IDA IBA IEA,IMP IEA,IDA IBA,IDA,IDA IMP IEA,IEA	CREBZF,FOXO1,PSPC1,TBL1X,BCOR,USP9X,ATF4,BASP1,DAP,TRPS1,MYC,DNMT3A,TFAP2B,UBE2D3,TAF9B,NONO,NR1H3,CIPC,ZBTB42,KAT6B,PAX2,HIF1AN,ZEB2,ZNF281,EIF4A2,NR2F2,MEF2A,IRF1,HDAC3,CREBRF,GLIS2,NOTCH1,SOX9,RECQL5,RERE,SPEN,KAT6A,HSPA8,VPS72,SMARCE1,RPL23,HEXIM1,GATAD2A,PTCH1,NR2F1,FST,SIRT2,ZBTB45
0.0198064	68	493	7	0.0141988	0.102941	GO:0150116	GO:BP	regulation of cell-substrate junction organization	21029	23303	c("GO:0051128", "GO:0150115")	IMP,IDA,TAS,IMP,IDA,IDA IEA,IDA	PHLDB2,NRP1,ROCK2,PTEN,PEAK1,TSC1,CAMSAP3
0.0200187	109	493	9	0.0182556	0.0825688	GO:1905037	GO:BP	autophagosome organization	21029	27963	c("GO:0007033", "GO:0016236")	ISS IBA IEA,IBA,IBA,IBA NAS IEA,IDA,IMP ISS IBA IEA,IBA,IMP IBA,IMP IBA	ATG3,TRAPPC8,TP53INP1,ATG16L1,ATP2A2,MAP1LC3A,NSFL1C,UBQLN1,PHF23
0.0216235	89	493	8	0.0162272	0.0898876	GO:0106027	GO:BP	neuron projection organization	21029	22522	GO:0120036	IMP,ISS TAS IEA,ISS TAS IEA,ISS IBA,ISS IEA,ISS IEA,IEA,IMP IBA IEA	PPFIA2,ARC,FYN,LZTS3,PTEN,IGF1R,PAFAH1B1,SRCIN1
0.0216353	668	493	29	0.0588235	0.0434132	GO:0043408	GO:BP	regulation of MAPK cascade	21029	12310	c("GO:0000165", "GO:1902531")	IDA IMP ISS IBA IEA,IDA,IEA,IBA,TAS,IDA IMP IBA IEA,IDA IEA,ISS IEA,IMP,ISS,ISS,IDA,IMP,IMP ISS IBA,IMP ISS IBA TAS IEA,IMP IEA,IEA,IDA IBA,IDA,IMP,IMP,IDA,IEA,IEA,IBA,IDA IBA IEA,IEA,IEA,ISS	SPRY2,FOXO1,DMD,KLHDC10,SEMA3A,DUSP6,BRAF,NRP1,JCAD,MYC,ROCK2,EPHA7,FBXW7,SPRY3,SPRED1,PTEN,PRDX1,IGF1R,RAF1,HDAC3,FZD10,NOTCH1,SPAG9,PAFAH1B1,DUSP15,GPR37L1,ADORA1,HMGCR,PRMT1
0.0216353	1821	493	63	0.127789	0.0345964	GO:0040011	GO:BP	locomotion	21029	11470	GO:0008150	IMP,IDA,IMP,IMP,IEA,IMP IBA,IEA,IDA ISS IBA TAS IEA,IDA,IEA,IMP ISS TAS NAS IEA,IMP,ISS IEA,IEA,IDA,IMP,IMP ISS,IMP TAS,ISS IBA IEA,IEA,TAS IEA,IMP,IMP,IMP IEA,IEA,IBA IEA,IEA,IEA,IEA,ISS,IMP ISS IBA IEA,IMP,IDA IMP IEA,ISS,IMP,IMP IBA,NAS,IDA IMP,IMP IEA,IMP,IMP,IEA,IEA,IMP ISS IBA,TAS,ISS,IDA IMP IBA IEA,IEA,IBA,IDA ISS IBA IEA,IMP,IMP IEA,IMP,IMP ISS IEA,IEA,IEA,IBA,IBA IEA,IEA,IMP IEA,IEA,ISS…	PHLDB2,TCAF2,SPRY2,STK24,IRS2,USP9X,RCAN1,SEMA3A,FBXO7,BRAF,NRP1,JCAD,TP53INP1,MYC,ADGRB1,ARC,EPPK1,ROCK2,EPHA7,POU3F2,FYN,SOD2,AFDN,CCDC88A,FBXW7,EFNB1,FOXO4,SPRED1,FLRT2,DDIT4,PTEN,ZMIZ1,BMPR2,ZEB2,PRPF40A,LAMC2,SCYL3,PEAK1,NR2F2,IGF1R,RAB11A,FBXO31,JPH3,TUBB3,RAF1,SPOCK1,FSCN1,BCR,RHOF,NOTCH1,HSPA5,SOX9,SPAG9,PAFAH1B1,RERE,DPYSL2,SDC3,CXCR5,ADORA1,SRCIN1,PTCH1,LRP1,CAMSAP3
0.0221795	894	493	36	0.0730223	0.0402685	GO:0030334	GO:BP	regulation of cell migration	21029	7819	c("GO:0016477", "GO:2000145")	IMP,IDA,IMP,IMP,IEA,IBA IEA,IEA,IMP TAS IEA,IMP,ISS IEA,IEA,IDA,IMP ISS,IMP,IMP,IMP,IEA,IEA,IEA,IEA,IMP,IDA IMP,IMP,IMP,IMP,IMP,IEA,IEA,IDA ISS IEA,IMP,IMP IEA,IMP,IEA,IMP IEA,ISS,IDA	PHLDB2,TCAF2,SPRY2,STK24,IRS2,SEMA3A,BRAF,NRP1,JCAD,TP53INP1,MYC,ADGRB1,EPPK1,ROCK2,SOD2,AFDN,FBXW7,FOXO4,SPRED1,FLRT2,PTEN,BMPR2,LAMC2,NR2F2,IGF1R,RAB11A,FBXO31,BCR,NOTCH1,HSPA5,SOX9,SPAG9,ADORA1,SRCIN1,LRP1,CAMSAP3
0.0229057	896	493	36	0.0730223	0.0401786	GO:0006259	GO:BP	DNA metabolic process	21029	2277	c("GO:0044260", "GO:0090304")	IDA,IBA,IMP IBA IEA,IMP ISS,IDA IMP IEA,IMP,IEA,IDA TAS,IEA,IDA IEA,IEA,TAS,IMP ISS IEA,IBA TAS IEA,IEA,IMP,IDA,IEA,IMP IBA IEA,IDA TAS IEA,IEA,IDA IEA,IMP IEA,IEA,TAS,IDA,TAS,IMP IBA TAS NAS IEA,IMP,TAS,IMP,IBA TAS IEA,IDA TAS IEA,IEA,IDA IMP IBA TAS IC IEA,IEA	USP9X,EXOG,UBR5,MYC,DNMT3A,CCT4,INO80B,GAR1,UBE2D3,CUL4B,NONO,IGHMBP2,KMT5B,MSH4,INO80D,BMPR2,HSPD1,EPC2,TRIP12,POLG,IGF1R,MORF4L1,AP5Z1,GFER,RAN,FUS,KPNA2,RECQL5,KMT2A,GATAD2A,TMEM161A,RAD1,RAD23B,HAUS7,POLD1,TFPT
0.0229057	1826	493	63	0.127789	0.0345016	GO:0046907	GO:BP	intracellular transport	21029	14456	c("GO:0006810", "GO:0051641", "GO:0051649")	IDA,ISS,IMP IBA,IMP IEA,TAS,IMP,IMP,IBA,IEA,IBA,IMP ISS IBA IEA,IBA,IMP,IBA,ISS IEA,IBA IEA,IBA,IBA,IMP,IBA,HMP,ISS,IMP,IMP,IBA,IDA IMP ISS IBA IEA,IEA,IBA,IBA IEA,IMP IBA IEA,ISS IBA IEA,IBA,IMP IBA IEA,IEA,IDA,IDA,IMP,IEA,ISS IEA,IDA ISS IC,IDA IMP IBA IC IEA,IBA IEA,IMP,IEA,IMP ISS IEA,IMP,IBA IEA,IDA IBA IEA,IDA,ISS IBA IEA,IMP NAS IEA,IDA,IDA,IMP IBA TAS,IMP IBA,IEA,NAS,TAS IEA,IBA,IBA,ISS,I…	ATP5PF,ATG3,TCAF2,ABCG1,UPF2,PPFIA2,FBXO7,LRP6,SNX10,PIK3R4,KIF13A,TRAPPC8,UBR5,SYBU,FYN,CCDC88A,FAM53A,TBC1D1,FBXW7,TBCK,UBE2D3,SYT7,NRDE2,NEMF,ZDHHC6,VTI1A,NEUROD1,HSPD1,NUP35,STX6,AP3B2,RAB11A,AP1G1,HSPA9,HDAC3,CREBRF,AP5Z1,BCR,YWHAH,ATP2A2,RAN,TBC1D13,TSC1,NOTCH1,SEC16A,HSPA5,CHMP6,KPNA2,SPAG9,PAFAH1B1,CLTC,UBB,MUL1,HSPA8,RAB7B,ADORA1,RPL23,APBA1,TMED7,NOL6,LRP1,CAMSAP3,GRIPAP1
0.0232558	1544	493	55	0.111562	0.0356218	GO:0006468	GO:BP	protein phosphorylation	21029	2448	c("GO:0006464", "GO:0016310")	IEA,IDA IMP IBA IEA,IDA IMP IEA,ISS IEA,IEA,IDA IBA IEA,IEA,IEA,IDA TAS IEA,ISS,IDA IMP,IMP IEA,IBA NAS IEA,IDA IBA IEA,IDA IMP ISS IBA TAS IEA,IDA ISS IEA,IMP ISS TAS NAS IEA,IDA ISS,IDA IEA,IDA,IEA,IDA IBA,IDA IEA,IBA,IBA,IBA,IDA IMP IEA,IDA,ISS,IDA IMP ISS IEA,IEA,IMP IBA IEA,IEA,IDA IBA IEA,ISS,IDA,IDA IMP IEA,IDA TAS IEA,IDA,TAS IEA,IMP,IEA,ISS IEA,IMP,IDA IMP IBA IEA,IEA,IBA,IEA,IDA,IDA IBA…	CHORDC1,SPRY2,STK24,DMD,CASK,PIM3,DUSP6,FBXO7,BRAF,CREBL2,LRP6,NRP1,PIK3R4,CDK13,ROCK2,EPHA7,FYN,CCDC88A,PKDCC,FBXW7,TBCK,CCNA2,CAMK2D,CCNG2,CCNI,SPRY3,SPRED1,WARS1,DDIT4,PTEN,PTPN4,BMPR2,SCYL3,PEAK1,MEX3B,NR2F2,IGF1R,RAF1,HDAC3,BCR,FZD10,TSC1,SOX9,CHMP6,RPTOR,SPAG9,CBL,ADORA1,SRCIN1,HEXIM1,MAST3,HMGCR,PRRC1,LRP1,SIRT2
0.0235742	21	493	4	0.00811359	0.190476	GO:0042026	GO:BP	protein refolding	21029	11505	GO:0006457	IDA IEA,IBA,IBA,IDA IBA	HSPD1,HSPA9,HSPA5,HSPA8
0.0235742	21	493	4	0.00811359	0.190476	GO:0036120	GO:BP	cellular response to platelet-derived growth factor stimulus	21029	10900	c("GO:0036119", "GO:0071363", "GO:0071495")	IEA,IEA,IEA,IEA	MYC,FYN,CCNA2,CBL
0.0235742	21	493	4	0.00811359	0.190476	GO:1902883	GO:BP	negative regulation of response to oxidative stress	21029	26009	c("GO:0006979", "GO:0048585", "GO:1902882")	IDA,IEA,IMP,ISS IEA	FBXO7,NCOA7,GGT7,GPR37L1
0.0235742	371	493	19	0.0385396	0.0512129	GO:0032259	GO:BP	methylation	21029	8642	GO:0008152	IMP,IDA IMP,IMP,IDA IMP IEA,IEA,IEA,IEA,IBA,IBA IEA,IDA IEA,IDA IBA IEA,IMP IBA IEA,IEA,IDA IMP ISS IBA IEA,TAS,IDA IEA,IBA IEA,IDA IMP ISS IEA,IDA IMP IBA TAS IEA	BCOR,VIRMA,MYC,DNMT3A,ARID4B,KDM3A,PRMT9,TRMT12,KMT5B,METTL5,SETD6,ZNF335,PCMTD2,KMT2A,GATAD2A,BCDIN3D,TRMT1,CARM1,PRMT1
0.0238272	1688	493	59	0.119675	0.0349526	GO:1902531	GO:BP	regulation of intracellular signal transduction	21029	25714	c("GO:0009966", "GO:0035556")	IDA IMP ISS IBA IEA,IDA,IEA,IEA,IMP,IBA,TAS,IDA IMP IBA IEA,ISS IEA,IDA IEA,IMP ISS IEA,IMP,IDA ISS,IEA,ISS,IDA,IEA,IMP,IDA IMP IEA,IMP,IC,IMP ISS IBA,IDA,IMP ISS IBA TAS IEA,IEA,IMP ISS IBA IEA,IMP IBA TAS NAS IEA,IEA,IDA IBA IEA,IBA IEA,IDA TAS IEA,IMP,IMP TAS,TAS,IMP,IMP ISS IBA IEA,IDA,ISS IEA,IDA,IMP,IEA,IEA,IDA,IBA,IDA HMP,TAS,IMP IEA,IDA IBA IEA,IEA,IMP,TAS,IMP,IMP,IEA,IMP,IEA,IBA TAS,IEA,…	SPRY2,FOXO1,RASA3,DMD,RCAN1,KLHDC10,SEMA3A,DUSP6,USP44,BRAF,NRP1,JCAD,MYC,GRINA,ROCK2,EPHA7,FYN,SOD2,FBXW7,TBCK,TAF9B,SPRY3,NONO,SPRED1,RALGAPA1,DDIT4,PTEN,PRDX1,IGF1R,UACA,RAF1,HDAC3,BCR,RHOF,FZD10,TSC1,NOTCH1,SOX9,RPTOR,SEC14L1,SPAG9,PAFAH1B1,UBB,DUSP15,MUL1,KAT6A,CBL,GPR37L1,ADORA1,RPL23,ARHGAP27,HEXIM1,TMEM161A,HINT1,UBQLN1,HMGCR,ARHGEF28,NFKBIB,PRMT1
0.0241437	10	493	3	0.00608519	0.3	GO:0035247	GO:BP	peptidyl-arginine omega-N-methylation	21029	10267	GO:0035246	IEA,IEA,IEA	PRMT9,CARM1,PRMT1
0.0241437	10	493	3	0.00608519	0.3	GO:0090184	GO:BP	positive regulation of kidney development	21029	21221	c("GO:0001822", "GO:0051094", "GO:0051240", "GO:0090183")	ISS,ISS,ISS IEA	MYC,PAX2,SOX9
0.0241437	401	493	20	0.040568	0.0498753	GO:0042176	GO:BP	regulation of protein catabolic process	21029	11588	c("GO:0009894", "GO:0030163", "GO:0051246")	IMP,ISS IEA,IEA,IDA IMP IEA,IEA,IDA,IDA,IEA,IMP,IDA,IDA,NAS,IEA,IDA,IMP IEA,ISS IEA,IDA,IMP,IMP ISS IEA,IDA	FOXO1,ADGRB1,FYN,FBXW7,CUL4B,PTEN,CREBRF,SOX9,CHMP6,UBB,PSMF1,EEF1A2,FBXL20,RPL23,UBQLN1,HMGCR,RAD23B,LRP1,SIRT2,HSPBP1
0.0241437	10	493	3	0.00608519	0.3	GO:0000290	GO:BP	deadenylation-dependent decapping of nuclear-transcribed mRNA	21029	126	c("GO:0000288", "GO:0000956", "GO:0110156")	IBA IEA,IBA IEA,IBA IEA	DCP1B,DCP1A,DCPS
0.0241437	10	493	3	0.00608519	0.3	GO:0048680	GO:BP	positive regulation of axon regeneration	21029	14994	c("GO:0031103", "GO:0032103", "GO:0048679", "GO:0070572", "GO:1903036")	IEA,IEA,IEA	STK24,BRAF,IGF1R
0.0241658	209	493	13	0.0263692	0.062201	GO:0050807	GO:BP	regulation of synapse organization	21029	15351	c("GO:0050803", "GO:0050808", "GO:0051128")	IMP,IMP,IEA,ISS IEA,IEA,ISS IEA,ISS IBA,IEA,ISS IEA,IEA,IEA,IMP IBA IEA,IBA IEA	FRMPD4,PPFIA2,ADGRB1,ARC,EPHA7,FYN,LZTS3,FLRT2,PTEN,PAFAH1B1,HSPA8,SRCIN1,GRIPAP1
0.0241658	1271	493	47	0.0953347	0.0369788	GO:0051094	GO:BP	positive regulation of developmental process	21029	15586	c("GO:0032502", "GO:0048518", "GO:0050793")	IMP IGI,IBA,IEA,IMP IEA,IEA,IEA,IEA,ISS,IMP ISS IEA,IEA,ISS,ISS IEA,ISS IEA,ISS IEA,IEA,IEA,IDA,ISS IEA,ISS IEA,IEA,ISS IEA,ISS,IDA NAS,IMP,ISS IEA,IMP ISS IEA,ISS,IEA,IEA,IEA,IEA,IEA,ISS IEA,IDA IMP ISS IBA IEA,IEA,IEA,IMP ISS IBA IEA,IEA,IMP,IDA IEA,IMP,TAS,IEA,IDA,ISS,ISS IEA,IMP	PHLDB2,AAMDC,STK24,DMD,SEMA3A,ATF4,BRAF,CREBL2,NRP1,JCAD,BASP1,TMEM64,MYC,ADGRB1,SMAP1,POU3F2,SOD2,PKDCC,KMT5B,FLRT2,ZMIZ1,PAX2,HIF1AN,ZDHHC6,NEUROD1,BMPR2,ZEB2,TCF12,IGF1R,RAB11A,FBXO31,IST1,NOTCH1,SOX9,SPAG9,PAFAH1B1,ZNF335,ZBTB46,SPEN,MUL1,RAB7B,ANGPTL4,PTCH1,FST,CARM1,SIRT2,PRMT1
0.0242372	113	493	9	0.0182556	0.079646	GO:0071901	GO:BP	negative regulation of protein serine/threonine kinase activity	21029	19819	c("GO:0006469", "GO:0071900")	IEA,IBA IEA,IEA,IDA,IBA,IDA,IDA,IDA IBA,IEA	CHORDC1,SPRY2,FBXO7,LRP6,SPRY3,PTEN,NR2F2,HEXIM1,HMGCR
0.0250801	522	493	24	0.0486815	0.045977	GO:0070201	GO:BP	regulation of establishment of protein localization	21029	18729	c("GO:0032880", "GO:0045184")	IMP IBA,ISS IEA,IDA,ISS IEA,IMP,IMP,IEA,ISS IEA,IMP,ISS IEA,IMP,HMP,ISS IEA,ISS IEA,IC,IDA,IDA,IEA,IMP,IMP,TAS,IEA,ISS IEA,IBA IEA	TCAF2,IRS2,ABCG1,PIM3,UBR5,TFAP2B,HMGN3,FYN,CCT4,PKDCC,FBXW7,UBE2D3,SYT7,NR1H3,NEUROD1,HDAC3,CREBRF,YWHAH,RAN,MYH10,HSPA8,SRCIN1,HMGCR,GRIPAP1
0.0254381	53	493	6	0.0121704	0.113208	GO:0010611	GO:BP	regulation of cardiac muscle hypertrophy	21029	4759	c("GO:0003300", "GO:0014743", "GO:0043502")	ISS,ISS,IMP,ISS,IDA IGI,ISS IEA	FOXO1,ROCK2,CAMK2D,GLRX3,MEF2A,NOTCH1
0.0258055	137	493	10	0.020284	0.0729927	GO:0001889	GO:BP	liver development	21029	628	c("GO:0048732", "GO:0061008")	IEA,IEA,IEA,IEA,IEA,ISS,IBA IEA,IEA,IEA,IEA	TAF10,UPF2,ACO2,MYC,SOD2,FBXW7,GFER,NOTCH1,SOX9,PTCH1
0.0266615	93	493	8	0.0162272	0.0860215	GO:0007044	GO:BP	cell-substrate junction assembly	21029	2963	c("GO:0034329", "GO:0150115")	IMP,IDA,TAS,IMP,IDA IMP,IMP,IDA IEA,IDA	PHLDB2,NRP1,ROCK2,PTEN,PEAK1,BCR,TSC1,CAMSAP3
0.0266615	93	493	8	0.0162272	0.0860215	GO:0030901	GO:BP	midbrain development	21029	8053	c("GO:0007420", "GO:0048856")	HEP,TAS,HEP,HEP,HEP,HEP,HEP,HEP	ATP5PF,LRP6,BASP1,YWHAH,SEC16A,HSPA5,RAD1,SIRT2
0.0267269	22	493	4	0.00811359	0.181818	GO:0036119	GO:BP	response to platelet-derived growth factor	21029	10899	c("GO:0009719", "GO:0070848")	IEA,IEA,IEA,IEA	MYC,FYN,CCNA2,CBL
0.0267269	22	493	4	0.00811359	0.181818	GO:0045056	GO:BP	transcytosis	21029	13113	c("GO:0016192", "GO:0032501")	IMP,IGI,IMP,IGI ISS IBA TAS	IGF1R,RAB11A,CLTC,LRP1
0.0267269	22	493	4	0.00811359	0.181818	GO:0003085	GO:BP	negative regulation of systemic arterial blood pressure	21029	1660	c("GO:0003073", "GO:0045776")	ISS IEA,IMP,ISS IEA,IEA	SOD2,BMPR2,GPR37L1,ADORA1
0.0267269	22	493	4	0.00811359	0.181818	GO:0010042	GO:BP	response to manganese ion	21029	4318	GO:0010038	IEA,IEA,ISS IEA,IEA	ATF4,SOD2,D2HGDH,HSPA5
0.027094	7474	493	207	0.419878	0.027696	GO:0032501	GO:BP	multicellular organismal process	21029	8813	GO:0008150	IEA,IMP IGI,HEP,IMP IBA IEA,IEA,IMP ISS IBA IEA,ISS IEA,IMP IEA,IEA,IEA,IMP,IMP ISS IBA NAS IEA,IMP IEA,IMP TAS,ISS IEA,IEA,IEA,TAS,IEA,IDA IMP ISS IBA TAS IEA,NAS IEA,IMP,IBA IEA,IEA,ISS NAS IEA,IEA,IDA IMP ISS IEA,IMP IEA,IEA,TAS IEA,IDA ISS IBA TAS IC,IMP ISS TAS NAS IEA,IMP IBA IEA,NAS,ISS IEA,IMP TAS,IDA IBA TAS IEA,HEP ISS IEA,IEA,IBA,IEA,IEP IBA,ISS IEA,ISS,IBA,IMP ISS,ISS IEA,IMP ISS IEA,…	ND4,PHLDB2,ATP5PF,RELT,CSTB,SPRY2,FOXO1,STK24,OCA2,IRS2,TBL1X,DMD,BCOR,USP9X,ABCG1,RCAN1,TAF10,CELF2,UPF2,SEMA3A,SLC38A2,PPFIA2,DUSP6,LTA4H,NFAM1,ACO2,ATF4,FBXO7,RTCB,BRAF,LRP6,NRP1,JCAD,RAPGEF5,SNX10,CDK13,F13A1,BASP1,ANKS6,DLGAP1,SS18,TPD52,TMEM64,CFAP418,SYBU,TRPS1,FBXO32,MYC,ADGRB1,ARC,EPPK1,DNMT3A,TFAP2B,SF3B6,ROCK2,SNTG2,SMAP1,EPHA7,POU3F2,FYN,SOD2,ARID1B,ARID4B,DACT2,CCDC88A,PKDCC,LZTS3,KD…
0.027094	3	493	2	0.0040568	0.666667	GO:0150019	GO:BP	basal dendrite morphogenesis	21029	23247	c("GO:0048813", "GO:0150018")	ISS TAS IEA,ISS IEA	SEMA3A,NRP1
0.027094	3	493	2	0.0040568	0.666667	GO:0150018	GO:BP	basal dendrite development	21029	23246	GO:0016358	ISS TAS IEA,ISS IEA	SEMA3A,NRP1
0.027094	3	493	2	0.0040568	0.666667	GO:1903375	GO:BP	facioacoustic ganglion development	21029	26445	GO:0061550	IEA,IEA	SEMA3A,NRP1
0.027094	3	493	2	0.0040568	0.666667	GO:0003249	GO:BP	cell proliferation involved in heart valve morphogenesis	21029	1820	c("GO:0003179", "GO:0061323", "GO:2000793")	ISS IEA,ISS IEA	BMPR2,NOTCH1
0.027094	3	493	2	0.0040568	0.666667	GO:0003250	GO:BP	regulation of cell proliferation involved in heart valve morphogenesis	21029	1821	c("GO:0003249", "GO:2000136")	ISS IEA,ISS IEA	BMPR2,NOTCH1
0.027094	3	493	2	0.0040568	0.666667	GO:0035900	GO:BP	response to isolation stress	21029	10733	GO:0006950	IEA,IEA	ACO2,SOD2
0.027094	3	493	2	0.0040568	0.666667	GO:0150020	GO:BP	basal dendrite arborization	21029	23248	c("GO:0140059", "GO:0150019")	ISS TAS IEA,ISS IEA	SEMA3A,NRP1
0.0271562	37	493	5	0.010142	0.135135	GO:0097242	GO:BP	amyloid-beta clearance	21029	21742	GO:0032501	IMP,IGI,IMP,ISS IEA,IMP IGI ISS IBA TAS NAS	IGF1R,RAB11A,CLTC,HMGCR,LRP1
0.0271584	1597	493	56	0.11359	0.0350657	GO:0016192	GO:BP	vesicle-mediated transport	21029	5747	GO:0006810	IEA,IEA,IEA,IEA,ISS IEA,IEA,IBA IEA,TAS,IEA,IBA,IMP ISS,IBA IEA,IDA,IMP ISS IBA IEA,ISS IEA,IBA IEA,TAS,ISS IEA,IBA,ISS IBA IEA,IMP,IMP IBA,ISS IEA,IDA IMP ISS IBA IEA,IEA,TAS IEA,IPI IMP IBA IEA,IMP IBA,IBA IEA,IMP,IDA IMP IGI IBA NAS,IMP IBA IEA,IEA,IMP,IBA,IEA,IEA,IEA,IMP IEA,IBA,IDA IBA,IMP IBA IEA,ISS IEA,IMP,IBA IEA,IMP TAS IEA,IEA,IMP IBA,TAS,IEA,IEA,ISS IEA,IEA,IBA,IMP IGI ISS IBA TAS NAS…	SFT2D2,ATG3,CASK,TMPRSS2,MKLN1,BRAF,LRP6,NRP1,SNX10,PIK3R4,KIF13A,TRAPPC8,ATP6V1H,ADGRB1,ARC,SMAP1,FYN,PKDCC,RAB3IL1,SYT7,NR1H3,GOLGA5,PTEN,VTI1A,LY75,LRP1B,STX6,CEP19,AP3B2,IGF1R,RAB11A,AP1G1,BSN,AP5Z1,TVP23A,BCR,ATP2A2,NOTCH1,SEC16A,CHMP6,SPAG9,CLTC,RIMS4,DPYSL2,HSPA8,CBL,SV2A,RAB7B,ADORA1,SRCIN1,FBXL20,ARHGAP27,APBA1,TMED7,LRP1,GRIPAP1
0.0271695	497	493	23	0.0466531	0.0462777	GO:0051223	GO:BP	regulation of protein transport	21029	15699	c("GO:0015031", "GO:0051049", "GO:0070201")	IMP IBA,ISS IEA,IDA,ISS IEA,IMP,IMP,IEA,ISS IEA,ISS IEA,IMP,HMP,ISS IEA,ISS IEA,IC,IDA,IDA,IEA,IMP,IMP,TAS,IEA,ISS IEA,IBA IEA	TCAF2,IRS2,ABCG1,PIM3,UBR5,TFAP2B,HMGN3,FYN,PKDCC,FBXW7,UBE2D3,SYT7,NR1H3,NEUROD1,HDAC3,CREBRF,YWHAH,RAN,MYH10,HSPA8,SRCIN1,HMGCR,GRIPAP1
0.0274797	188	493	12	0.0243408	0.0638298	GO:0031099	GO:BP	regeneration	21029	8156	GO:0048856	IMP IEA,IEA,IEA,IEA,IEA,ISS,IEA,IEA,IEA,IEA,IEA,IEA	STK24,DMD,UPF2,BRAF,MYC,EPPK1,CCNA2,PTEN,IGF1R,GFER,NOTCH1,PTCH1
0.0276295	1284	493	47	0.0953347	0.0366044	GO:0045892	GO:BP	negative regulation of transcription, DNA-templated	21029	13616	c("GO:0006351", "GO:0006355", "GO:1903507")	IMP,ISS,ISS IEA,IDA,IDA IMP IEA,TAS,ISS IEA,IDA IMP IBA,IMP,IDA,IDA IMP IEA,IMP IC IEA,IDA,TAS,IMP,ISS IEA,ISS IBA IEA,ISS IBA IEA,IEA,IDA IBA,IMP,IDA IBA,IDA IMP IEA,IDA IMP,IDA IBA IEA,IDA,IMP IEA,IDA IMP,IDA,ISS IBA IEA,IMP ISS IEA,IDA IMP IBA IEA,IDA,IEA,IDA,IDA IBA,IDA,TAS,IDA IBA,IMP,IDA IMP IBA IC IEA,IDA IBA IEA,IMP IEA,IDA IBA,IDA,IDA IMP IEA,IEA	CREBZF,FOXO1,PSPC1,TBL1X,BCOR,USP9X,ATF4,BASP1,DAP,TRPS1,MYC,DNMT3A,TFAP2B,UBE2D3,TAF9B,NONO,NR1H3,CIPC,ZBTB42,KAT6B,PAX2,HIF1AN,ZEB2,ZNF281,NR2F2,MEF2A,IRF1,HDAC3,CREBRF,GLIS2,NOTCH1,SOX9,RECQL5,RERE,SPEN,KAT6A,HSPA8,VPS72,SMARCE1,RPL23,HEXIM1,GATAD2A,PTCH1,NR2F1,FST,SIRT2,ZBTB45
0.027639	214	493	13	0.0263692	0.0607477	GO:0006457	GO:BP	protein folding	21029	2439	GO:0009987	ISS IEA,NAS,IEA,ISS IBA,IDA IBA TAS IEA,IEA,IDA ISS IBA IEA,IBA IEA,IBA TAS,IDA TAS IEA,IDA IBA NAS IEA,IBA IEA,TAS	CHORDC1,SACS,TXNDC9,PDIA4,CCT4,PPIL3,HSPD1,HSPA9,HSPA5,PFDN4,HSPA8,DNAJC25,HSPBP1
0.027639	267	493	15	0.030426	0.0561798	GO:0030336	GO:BP	negative regulation of cell migration	21029	7821	c("GO:0016477", "GO:0030334", "GO:2000146")	IMP,IMP,IEA,IEA,ISS IEA,IDA,IMP ISS,IMP,IEA,IMP,IMP,IEA,IDA,IEA,ISS	PHLDB2,STK24,SEMA3A,BRAF,TP53INP1,ADGRB1,EPPK1,AFDN,SPRED1,PTEN,NR2F2,BCR,NOTCH1,ADORA1,LRP1
0.027639	1564	493	55	0.111562	0.0351662	GO:0034645	GO:BP	cellular macromolecule biosynthetic process	21029	10011	c("GO:0009059", "GO:0044249", "GO:0044260")	IBA TAS IEA,IMP NAS,IDA IBA IEA,ISS,IBA IEA,IBA IEA,IMP ISS NAS,ISS,ISS IEA,IMP,ISS IBA IEA,IBA,IDA TAS,IC IEA,IMP,IEA,IBA,IBA IEA,TAS NAS,IMP,IBA TAS NAS IEA,IEA,IBA,IDA IC IEA,IMP,IDA IBA IEA,IMP IEA,IBA NAS IEA,IMP ISS,IBA TAS IEA,IEA,IBA TAS IEA,IMP,IBA,IDA IMP IBA TAS IEA,TAS NAS IC IEA,IDA IBA IEA,IBA IEA,IBA TAS NAS IC IEA,IDA IBA TAS IEA,IEA,IMP,IEA,IDA IMP,TAS NAS IC,IDA IBA TAS IEA,IMP …	MTRF1,IRS2,EIF2S3,ATF4,DCP1B,PPP1R3G,MYC,ROCK2,CCDC88A,CCT4,SEPSECS,ZAR1,GAR1,OSTC,CCNA2,MRPL1,ITM2A,MRPL16,IGHMBP2,CDAN1,WARS1,PSMA3,NEMF,RPS29,WAPL,ZDHHC6,METTL5,EEF1B2,BMPR2,HS6ST1,ATG16L1,EIF4A2,TRIP4,SECISBP2L,POLG,RPL4,KARS1,DCP1A,RPL29,IARS1,GFER,TRUB2,TTF1,TSC1,RPL7A,TNRC6C,RECQL5,GGT7,EEF1A2,DCPS,RPL23,RPS26,EEF1G,PRMT1,POLD1
0.028226	164	493	11	0.0223124	0.0670732	GO:0001764	GO:BP	neuron migration	21029	542	c("GO:0016477", "GO:0048699")	IMP,ISS IBA IEA,ISS IEA,IEA,IEA,ISS,IMP,IEA,IEA,ISS,IMP ISS IEA	USP9X,SEMA3A,NRP1,FYN,FLRT2,DDIT4,ZMIZ1,NR2F2,FBXO31,SPOCK1,PAFAH1B1
0.0282777	140	493	10	0.020284	0.0714286	GO:0061008	GO:BP	hepaticobiliary system development	21029	17774	GO:0048731	IEA,IEA,IEA,IEA,IEA,ISS,IBA IEA,IEA,IEA,IEA	TAF10,UPF2,ACO2,MYC,SOD2,FBXW7,GFER,NOTCH1,SOX9,PTCH1
0.0285622	215	493	13	0.0263692	0.0604651	GO:0050803	GO:BP	regulation of synapse structure or activity	21029	15347	GO:0065008	IMP,IMP,IEA,ISS IEA,IEA,ISS IEA,ISS IBA,IEA,ISS IEA,IEA,IEA,IMP IBA IEA,IBA IEA	FRMPD4,PPFIA2,ADGRB1,ARC,EPHA7,FYN,LZTS3,FLRT2,PTEN,PAFAH1B1,HSPA8,SRCIN1,GRIPAP1
0.0291143	190	493	12	0.0243408	0.0631579	GO:0006479	GO:BP	protein methylation	21029	2458	c("GO:0008213", "GO:0043414")	IMP,IEA,IEA,IEA,IEA,IBA IEA,IDA IBA IEA,IMP IBA IEA,IEA,IDA IMP ISS IBA IEA,IDA IMP ISS IEA,IDA IMP IBA TAS IEA	BCOR,DNMT3A,ARID4B,KDM3A,PRMT9,KMT5B,SETD6,ZNF335,PCMTD2,KMT2A,CARM1,PRMT1
0.0291143	190	493	12	0.0243408	0.0631579	GO:0008213	GO:BP	protein alkylation	21029	3556	GO:0006464	IMP,IEA,IEA,IEA,IEA,IBA IEA,IDA IBA IEA,IMP IBA IEA,IEA,IDA IMP ISS IBA IEA,IDA IMP ISS IEA,IDA IMP IBA TAS IEA	BCOR,DNMT3A,ARID4B,KDM3A,PRMT9,KMT5B,SETD6,ZNF335,PCMTD2,KMT2A,CARM1,PRMT1
0.0291143	752	493	31	0.0628803	0.0412234	GO:0043549	GO:BP	regulation of kinase activity	21029	12408	c("GO:0042325", "GO:0051338")	IEA,IBA IEA,ISS IEA,IEA,IDA IMP,IDA,IBA,IDA ISS,IDA,IBA,IBA,IBA,IBA,IDA,IDA,IDA,IEA,IDA,IBA,IDA,IMP,IEA,IMP,IDA IBA IEA,IDA,IBA,IEA,IDA,IDA IBA,IEA,IBA	CHORDC1,SPRY2,IRS2,FBXO7,LRP6,PIK3R4,EPHA7,CCDC88A,FBXW7,CCNA2,CCNG2,CCNI,SPRY3,SPRED1,WARS1,PTEN,BMPR2,NR2F2,IGF1R,RBL2,FZD10,TSC1,CHMP6,RPTOR,EEF1A2,CBL,ADORA1,SRCIN1,HEXIM1,HMGCR,PRRC1
0.0291143	190	493	12	0.0243408	0.0631579	GO:0050821	GO:BP	protein stabilization	21029	15361	GO:0031647	ISS,IMP,ISS,IMP,IDA,IDA,IDA,IMP ISS,IDA IMP IEA,IMP,IMP,IMP	TBL1X,USP9X,CREBL2,CCT4,FBXW7,TAF9B,PTEN,HSPD1,TSC1,SEC16A,MUL1,RPL23
0.0291472	11	493	3	0.00608519	0.272727	GO:0070572	GO:BP	positive regulation of neuron projection regeneration	21029	18949	c("GO:0010976", "GO:0031102", "GO:0048584", "GO:0051094", "GO:0070570")	IEA,IEA,IEA	STK24,BRAF,IGF1R
0.0291472	11	493	3	0.00608519	0.272727	GO:0035246	GO:BP	peptidyl-arginine N-methylation	21029	10266	GO:0018216	IEA,IEA,IEA	PRMT9,CARM1,PRMT1
0.0291472	38	493	5	0.010142	0.131579	GO:0090049	GO:BP	regulation of cell migration involved in sprouting angiogenesis	21029	21094	c("GO:0002042", "GO:0043535")	IEA,IMP,IEA,IEA,IDA	NRP1,JCAD,FBXW7,SPRED1,NOTCH1
0.0291472	11	493	3	0.00608519	0.272727	GO:0071394	GO:BP	cellular response to testosterone stimulus	21029	19441	c("GO:0033574", "GO:0071396", "GO:0071407", "GO:1901655")	IEA,IMP,IEA	MYC,ROCK2,IGF1R
0.0292228	2074	493	69	0.139959	0.033269	GO:0006928	GO:BP	movement of cell or subcellular component	21029	2868	GO:0009987	IMP,IDA,IMP,IMP,IEA,IMP IBA,IDA ISS IBA TAS IEA,IEA,IMP ISS TAS NAS IEA,IMP,ISS IBA IEA,ISS IEA,IBA,IEA,IDA,IMP,IMP ISS,IMP TAS,IBA IEA,IEA,TAS IEA,IMP,IMP,IMP IEA,IEA,ISS IC,IBA IEA,IEA,IEA,IEA,ISS,IMP ISS IBA IEA,IMP,IDA IMP IEA,ISS,IMP,IMP IBA,NAS,IDA IMP,ISS IBA,IMP IEA,IMP,IMP,IEA,IMP ISS IBA,TAS,ISS,IDA IMP IBA IEA,IEA,IBA,ISS,IDA ISS IBA IEA,IMP,IMP IEA,IDA,IMP,IMP ISS IBA IEA,IDA,IEA,IEA,…	PHLDB2,TCAF2,SPRY2,STK24,IRS2,USP9X,SEMA3A,BRAF,NRP1,JCAD,KIF13A,TP53INP1,SYBU,MYC,ADGRB1,ARC,EPPK1,ROCK2,EPHA7,POU3F2,FYN,SOD2,AFDN,CCDC88A,FBXW7,CAMK2D,EFNB1,FOXO4,SPRED1,FLRT2,DDIT4,PTEN,ZMIZ1,BMPR2,ZEB2,PRPF40A,LAMC2,SCYL3,PEAK1,AP3B2,NR2F2,IGF1R,RAB11A,FBXO31,TUBB3,RAF1,SPOCK1,FSCN1,BCR,RHOF,ATP2A2,NOTCH1,HSPA5,SOX9,MYH10,SPAG9,PAFAH1B1,UBB,RERE,DPYSL2,SDC3,HSPA8,CXCR5,ADORA1,SRCIN1,PTCH1,AP…
0.0292228	23	493	4	0.00811359	0.173913	GO:0021884	GO:BP	forebrain neuron development	21029	7426	c("GO:0021879", "GO:0021954")	IEA,IEA,IMP,IEA	SEMA3A,NRP1,ZMIZ1,UBB
0.0292571	118	493	9	0.0182556	0.0762712	GO:0042752	GO:BP	regulation of circadian rhythm	21029	11941	c("GO:0007623", "GO:0050789")	ISS IEA,IMP,ISS,IMP IEA,ISS IEA,TAS,ISS IEA,ISS,IEA	PSPC1,USP9X,ROCK2,FBXW7,NONO,NR1H3,CIPC,HDAC3,ADORA1
0.0302662	953	493	37	0.0750507	0.0388248	GO:2000145	GO:BP	regulation of cell motility	21029	29375	c("GO:0040012", "GO:0048870", "GO:0051270")	IMP,IDA,IMP,IMP,IEA,IBA IEA,IEA,IMP TAS IEA,IMP,ISS IEA,IEA,IDA,IMP ISS,IMP TAS,IMP,IMP,IEA,IEA,IEA,IEA,IMP,IDA IMP,IMP,IMP,IMP,IMP,IEA,TAS,IEA,IDA ISS IEA,IMP,IMP IEA,IMP,IEA,IMP IEA,ISS,IDA	PHLDB2,TCAF2,SPRY2,STK24,IRS2,SEMA3A,BRAF,NRP1,JCAD,TP53INP1,MYC,ADGRB1,EPPK1,ROCK2,SOD2,AFDN,FBXW7,FOXO4,SPRED1,FLRT2,PTEN,BMPR2,LAMC2,NR2F2,IGF1R,RAB11A,FBXO31,RAF1,BCR,NOTCH1,HSPA5,SOX9,SPAG9,ADORA1,SRCIN1,LRP1,CAMSAP3
0.0302662	56	493	6	0.0121704	0.107143	GO:0014743	GO:BP	regulation of muscle hypertrophy	21029	5231	c("GO:0014896", "GO:0090257")	ISS,ISS,IMP,ISS,IDA IGI,ISS IEA	FOXO1,ROCK2,CAMK2D,GLRX3,MEF2A,NOTCH1
0.0302662	56	493	6	0.0121704	0.107143	GO:0051438	GO:BP	regulation of ubiquitin-protein transferase activity	21029	15853	GO:0051338	IBA,IMP,IDA,IDA IEA,IDA,IDA	DCUN1D2,USP44,FBXW7,PTEN,RPL23,UBE2S
0.0303429	1088	493	41	0.0831643	0.0376838	GO:0009790	GO:BP	embryo development	21029	4134	GO:0007275	IEA,IMP IGI,IEA,IEA,IEA,ISS IEA,IEA,IDA IBA,IEA,ISS,IEA,IEA,IEA,IEA,IBA,ISS IEA,IEP,IEA,IEA,ISS,ISS IEA,ISS IEA,IEA,ISS IEA,IEA,ISS IEA,IEA,IEA,IEA,IEA,IEA,ISS IEA,ISS IEA,IEA,IEA,IEA,TAS,IMP ISS IEA,IEA,ISS IEA,IEA	ND4,PHLDB2,SPRY2,BCOR,SEMA3A,ATF4,RTCB,LRP6,NRP1,BASP1,ANKS6,MYC,DNMT3A,SF3B6,ROCK2,PKDCC,STOX2,EFNB1,ZMIZ1,PAX2,NEUROD1,BMPR2,RNF220,ZNF281,HS6ST1,TRIP12,NR2F2,TPRA1,ADCY9,BCR,TSC1,NOTCH1,SOX9,PAFAH1B1,NSRP1,ZNF335,KMT2A,PTCH1,APBA1,CAMSAP3,PRMT1
0.0304982	1575	493	55	0.111562	0.0349206	GO:0010941	GO:BP	regulation of cell death	21029	5064	c("GO:0008219", "GO:0050794")	IMP IEA,IDA IMP,ISS IEA,IEA,IMP IBA IEA,IDA IBA IEA,IGI ISS TAS IEA,IDA IMP IBA IEA,IDA TAS IEA,IMP,IEA,IEA,IDA ISS IEA,IEA,IEA,IDA ISS IEA,IMP,ISS IEA,ISS IEA,IEA,IDA IMP IGI IEA,IDA IEA,ISS,IMP IC,IDA,ISS,ISS,IMP IEA,IDA IMP ISS,ISS IEA,IMP,IDA TAS IEA,IDA,IDA TAS IEA,TAS,TAS,IEA,IDA,ISS IEA,IMP ISS IEA,IMP TAS,IMP ISS IEA,IDA,IEA,IEA,IDA,IMP IEA,ISS IEA,IEA,IMP,IDA IEA,IMP,IGI,ISS IEA,IBA IEA	SPRY2,FOXO1,IRS2,ZC3HC1,PIM3,DUSP6,ATF4,FBXO7,BRAF,LRP6,NRP1,TP53INP1,MYC,GRINA,DNMT3A,TFAP2B,HS1BP3,EPHA7,FYN,NCOA7,SOD2,FBXW7,CAMK2D,TAF9B,NONO,BTBD10,DDIT4,PTEN,PAX2,NEUROD1,HSPD1,IGF1R,DUS2,RAF1,HSPA9,HDAC3,GFER,SLC27A4,TSC1,NOTCH1,HSPA5,SOX9,UBB,MYBL2,EEF1A2,DCPS,CBL,GPR37L1,ADORA1,TMEM161A,ANGPTL4,UBQLN1,LRP1,SIRT2,TFPT
0.0305075	119	493	9	0.0182556	0.0756303	GO:0001952	GO:BP	regulation of cell-matrix adhesion	21029	677	c("GO:0007160", "GO:0010810")	IMP,IEA,IMP,IDA,TAS,IMP,IDA,IDA IMP IEA,IDA	PHLDB2,DMD,CASK,NRP1,ROCK2,PTEN,PEAK1,TSC1,CAMSAP3
0.0317263	1367	493	49	0.0993915	0.0358449	GO:0019220	GO:BP	regulation of phosphate metabolic process	21029	6478	c("GO:0006796", "GO:0051174")	IDA IBA IEA,IEA,IDA IMP IBA IEA,ISS IEA,ISS IEA,IEA,IEA,IEA,IDA IEA,ISS,IDA IMP,IMP IEA,IDA,IEA,IMP IGI,IDA ISS IBA IEA,ISS IEA,IDA ISS,IDA,IBA,IBA,IBA,IBA,ISS IBA,IDA IMP IEA,IDA,ISS IEA,IDA IMP ISS IEA,IMP IEA,IDA,IBA,IDA,IDA IEA,IDA,IMP,IMP IEA,ISS IEA,IMP,IDA IMP IBA IEA,IEA,IDA,IBA,IEA,IDA,IDA IBA,IEA,IBA,ISS,ISS NAS IEA	TIPRL,CHORDC1,SPRY2,IRS2,DMD,RCAN1,DUSP6,FBXO7,BRAF,CREBL2,LRP6,NRP1,PIK3R4,MYC,ROCK2,EPHA7,FYN,CCDC88A,FBXW7,CCNA2,CCNG2,CCNI,SPRY3,BTBD10,SPRED1,WARS1,DDIT4,PTEN,BMPR2,NR2F2,IGF1R,RBL2,RAF1,HDAC3,FZD10,TSC1,SOX9,CHMP6,RPTOR,SPAG9,EEF1A2,CBL,ADORA1,SRCIN1,HEXIM1,HMGCR,PRRC1,LRP1,SIRT2
0.0317528	14361	493	366	0.742394	0.0254857	GO:0008152	GO:BP	metabolic process	21029	3533	GO:0008150	IMP IBA NAS IEA,IMP IEA,IBA IEA,IDA IEA,IDA IBA IEA,IDA ISS IBA IEA,IDA IEA,IDA IMP IEP IBA IEA,IEA,IEA,IDA IMP IBA IEA,IBA TAS IEA,IDA IMP ISS IBA IEA,ISS IBA IEA,IDA IMP IEA,IBA TAS IEA,IMP IBA IEA,IMP ISS TAS NAS IEA,IDA IMP ISS IBA,IDA IBA IEA,IDA ISS IEA,IDA IMP IEA,IDA IMP ISS IBA TAS IEA,IEA,IDA IMP IBA IC IEA,IMP IBA TAS NAS,IDA ISS IEA,IDA IMP IBA IEA,IBA IEA,IDA IBA IEA,IEA,IDA IBA IC I…	ND4,ND6,SENP7,ATP5PF,TIPRL,ATG3,CSTB,CREBZF,CHORDC1,TAF1D,SPRY2,MTRF1,FOXO1,PSPC1,STK24,OCA2,DCUN1D2,IRS2,TBL1X,EIF2S3,DMD,BCOR,USP9X,CASK,PDXK,NDUFV3,ABCG1,TMPRSS2,BRWD1,TTC3,RCAN1,TAF10,ZC3HC1,KLHDC10,MKLN1,CELF2,UPF2,HBP1,PIM3,SLC38A2,KRR1,DUSP6,USP44,LTA4H,FMC1,NFAM1,ACO2,ATF4,JOSD1,FBXO7,RTCB,BRAF,DCP1B,CREBL2,LRP6,ASB10,EXOG,PTPRN2,NRP1,PIK3R4,SACM1L,CDK13,PPP1R3G,F13A1,SALL3,BASP1,DAP,ZNF2…
0.0319649	2639	493	84	0.170385	0.0318302	GO:0035556	GO:BP	intracellular signal transduction	21029	10475	GO:0007165	IMP IBA,IDA IMP ISS IBA IEA,IDA,IMP,IEA,ISS IEA,IMP IBA IEA,IBA,TAS,IDA IMP IBA TAS IEA,ISS IEA,IDA,ISS IEA,IDA IBA IEA,IEA,IMP ISS IEA,IMP,NAS IEA,IEA,IDA IMP ISS,IEA,IMP ISS IBA IEA,IDA,IDA TAS IEA,IMP IEA,IDA ISS,IDA IMP IEA,IMP,IEP,TAS IC,IC,IMP ISS IBA,IDA,IEA,IMP ISS IBA TAS IEA,IEA,IEA,IMP ISS IBA IEA,IMP ISS IBA TAS NAS IEA,ISS,IDA,IEA,IEA,IDA IBA IC IEA,IDA IMP,IBA IEA,IMP IEA,IGI IEA,ID…	TIPRL,SPRY2,FOXO1,STK24,RASA3,DMD,RCAN1,KLHDC10,SEMA3A,DUSP6,USP44,NFAM1,ATF4,BRAF,ASB10,NRP1,JCAD,RAPGEF5,SS18,MYC,GRINA,ROCK2,EPHA7,FYN,SOD2,CCDC88A,FBXW7,TBCK,CCNA2,CAMK2D,TAF9B,SPRY3,NONO,FOXO4,SPRED1,RALGAPA1,PSMA3,DDIT4,PTEN,PAX2,NEUROD1,PRDX1,PPM1L,IGF1R,MEF2A,UACA,FBXO31,KARS1,RAF1,HDAC3,ADCY9,BCR,RHOF,ATP2A2,FZD10,TSC1,NOTCH1,SOX9,RPTOR,SEC14L1,SPAG9,PAFAH1B1,UBB,DUSP15,MUL1,KAT6A,CBL,CX…
0.0320267	387	493	19	0.0385396	0.0490956	GO:0030900	GO:BP	forebrain development	21029	8052	c("GO:0007420", "GO:0048856")	IEA,IMP IEA,IEA,IEA,IEA,IEA,IEA,IEA,ISS IEA,IMP,ISS IEA,IEA,IEA,IEA,IEA,IEA,IMP ISS IEA,IEA,IEA	DMD,SEMA3A,SLC38A2,NRP1,MYC,POU3F2,FYN,KCNC1,PTEN,ZMIZ1,NEUROD1,NR2F2,IGF1R,RAN,TSC1,NOTCH1,PAFAH1B1,UBB,ZNF335
0.0320267	387	493	19	0.0385396	0.0490956	GO:0018205	GO:BP	peptidyl-lysine modification	21029	6091	GO:0018193	IBA,IMP,IDA IBA,IEA,IDA IBA,IEA,IBA IEA,IDA,IDA IBA IEA,IEA,IDA IBA,IDA IBA IEA,IMP IBA IEA,IDA IEA,IDA IBA IEA,IDA IMP ISS IBA IEA,IDA IBA IEA,IMP IEA,IDA	SENP7,BCOR,TAF10,ARID4B,SUPT7L,KDM3A,KMT5B,ZMIZ1,KAT6B,EPC2,MORF4L1,SETD6,ZNF335,MUL1,KAT6A,KMT2A,MSL1,HINT1,SIRT2
0.0320267	301	493	16	0.0324544	0.0531561	GO:0016050	GO:BP	vesicle organization	21029	5655	GO:0006996	IGI,IMP,IMP,ISS,ISS,NAS,ISS IBA,ISS,IPI IBA IEA,IMP,NAS,IC,IEA,IBA TAS,ISS IEA,IBA	ALS2CL,SNX10,KIF13A,SPINK2,SYT7,KNL1,VTI1A,ZEB2,STX6,RAB11A,IST1,AP1G1,SEC16A,CHMP6,PAFAH1B1,RAB7B
0.0321544	1369	493	49	0.0993915	0.0357925	GO:0051174	GO:BP	regulation of phosphorus metabolic process	21029	15658	c("GO:0006793", "GO:0031323")	IDA IBA IEA,IEA,IDA IMP IBA IEA,ISS IEA,ISS IEA,IEA,IEA,IEA,IDA IEA,ISS,IDA IMP,IMP IEA,IDA,IEA,IMP IGI,IDA ISS IBA IEA,ISS IEA,IDA ISS,IDA,IBA,IBA,IBA,IBA,ISS IBA,IDA IMP IEA,IDA,ISS IEA,IDA IMP ISS IEA,IMP IEA,IDA,IBA,IDA,IDA IEA,IDA,IMP,IMP IEA,ISS IEA,IMP,IDA IMP IBA IEA,IEA,IDA,IBA,IEA,IDA,IDA IBA,IEA,IBA,ISS,ISS NAS IEA	TIPRL,CHORDC1,SPRY2,IRS2,DMD,RCAN1,DUSP6,FBXO7,BRAF,CREBL2,LRP6,NRP1,PIK3R4,MYC,ROCK2,EPHA7,FYN,CCDC88A,FBXW7,CCNA2,CCNG2,CCNI,SPRY3,BTBD10,SPRED1,WARS1,DDIT4,PTEN,BMPR2,NR2F2,IGF1R,RBL2,RAF1,HDAC3,FZD10,TSC1,SOX9,CHMP6,RPTOR,SPAG9,EEF1A2,CBL,ADORA1,SRCIN1,HEXIM1,HMGCR,PRRC1,LRP1,SIRT2
0.0324407	144	493	10	0.020284	0.0694444	GO:0071322	GO:BP	cellular response to carbohydrate stimulus	21029	19371	c("GO:0009743", "GO:0071310", "GO:1901701")	IEA,ISS IEA,ISS IEA,IEP,IEA,IEA,ISS,IEA,IBA IEA,IEA	IRS2,PIM3,PTPRN2,ZNF236,MYC,HMGN3,PAX2,NEUROD1,IGF1R,RAF1
0.0329185	77	493	7	0.0141988	0.0909091	GO:0003300	GO:BP	cardiac muscle hypertrophy	21029	1869	GO:0014897	ISS,ISS,IMP,ISS,IDA IGI,IEA,ISS IEA	FOXO1,ROCK2,CAMK2D,GLRX3,MEF2A,ATP2A2,NOTCH1
0.0329996	478	493	22	0.0446247	0.0460251	GO:1901652	GO:BP	response to peptide	21029	24931	c("GO:0010243", "GO:1901700")	ISS IBA IEA,IMP ISS IBA IEA,IEA,IEA,IEA,ISS,IMP ISS IEA,IEA,IEA,IEA,IDA,ISS,IGI ISS TAS IEA,IEA,IDA ISS IEA,IDA IEA,IEA,ISS IBA,IEA,IDA,IMP,ISS	FOXO1,IRS2,LTA4H,LRP6,MYC,ROCK2,FYN,ARID1B,CCNA2,UPRT,FOXO4,MBD5,IGF1R,GFER,SLC27A4,TSC1,NOTCH1,SOGA1,SRSF4,USF1,RPL23,LRP1
0.0337173	221	493	13	0.0263692	0.0588235	GO:0048588	GO:BP	developmental cell growth	21029	14914	c("GO:0016049", "GO:0048468", "GO:0048589")	IMP,IDA ISS IBA IEA,ISS IEA,IEA,IEA,IEA,IEA,IEA,ISS IEA,IEA,IEA,IEA,IEA	USP9X,SEMA3A,NRP1,EPHA7,BMPR2,RAB11A,IST1,CYFIP2,SOX9,SPAG9,PAFAH1B1,MUL1,DPYSL2
0.0338741	1029	493	39	0.0791075	0.0379009	GO:0051270	GO:BP	regulation of cellular component movement	21029	15734	c("GO:0006928", "GO:0032879", "GO:0050794")	IMP,IDA,IMP,IMP,IEA,IBA IEA,IEA,IMP ISS TAS IEA,IMP,ISS IEA,IEA,IDA,IMP ISS,IMP TAS,IMP,IMP,IEA,IC,IEA,IEA,IEA,IMP,IDA IMP,IMP,IMP,IMP,IMP,IEA,TAS,IEA,ISS,IDA ISS IEA,IMP,IMP IEA,IMP,IEA,IMP IEA,ISS,IDA	PHLDB2,TCAF2,SPRY2,STK24,IRS2,SEMA3A,BRAF,NRP1,JCAD,TP53INP1,MYC,ADGRB1,EPPK1,ROCK2,SOD2,AFDN,FBXW7,CAMK2D,FOXO4,SPRED1,FLRT2,PTEN,BMPR2,LAMC2,NR2F2,IGF1R,RAB11A,FBXO31,RAF1,BCR,ATP2A2,NOTCH1,HSPA5,SOX9,SPAG9,ADORA1,SRCIN1,LRP1,CAMSAP3
0.0342014	99	493	8	0.0162272	0.0808081	GO:0150115	GO:BP	cell-substrate junction organization	21029	23302	GO:0034330	IMP,IDA,TAS,IMP,IDA IMP,IMP,IDA IEA,IDA	PHLDB2,NRP1,ROCK2,PTEN,PEAK1,BCR,TSC1,CAMSAP3
0.034641	573	493	25	0.0507099	0.04363	GO:0010942	GO:BP	positive regulation of cell death	21029	5065	c("GO:0008219", "GO:0010941", "GO:0048522")	IMP,IDA IBA IEA,ISS TAS IEA,IEA,IDA,IEA,IDA,ISS IEA,ISS IEA,IDA,IDA IEA,ISS,ISS,IMP IEA,ISS IEA,IMP,IDA,ISS IEA,IDA,IEA,IEA,IEA,IGI,ISS IEA,IBA IEA	FOXO1,DUSP6,ATF4,TP53INP1,MYC,DNMT3A,TFAP2B,EPHA7,FYN,SOD2,FBXW7,CAMK2D,DDIT4,PTEN,NEUROD1,HSPD1,SLC27A4,NOTCH1,UBB,MYBL2,EEF1A2,ADORA1,LRP1,SIRT2,TFPT
0.034641	997	493	38	0.0770791	0.0381143	GO:0040012	GO:BP	regulation of locomotion	21029	11471	c("GO:0040011", "GO:0050789")	IMP,IDA,IMP,IMP,IEA,IBA IEA,IDA,IEA,IMP ISS TAS IEA,IMP,ISS IEA,IEA,IDA,IMP ISS,IMP TAS,IMP,IMP,IEA,IEA,IEA,IEA,IMP,IDA IMP IEA,IMP,IMP,IMP,IMP,IEA,TAS,IEA,IDA ISS IEA,IMP,IMP IEA,IMP,IEA,IMP IEA,ISS,IDA	PHLDB2,TCAF2,SPRY2,STK24,IRS2,SEMA3A,FBXO7,BRAF,NRP1,JCAD,TP53INP1,MYC,ADGRB1,EPPK1,ROCK2,SOD2,AFDN,FBXW7,FOXO4,SPRED1,FLRT2,PTEN,BMPR2,LAMC2,NR2F2,IGF1R,RAB11A,FBXO31,RAF1,BCR,NOTCH1,HSPA5,SOX9,SPAG9,ADORA1,SRCIN1,LRP1,CAMSAP3
0.0350613	146	493	10	0.020284	0.0684932	GO:0006865	GO:BP	amino acid transport	21029	2814	c("GO:0015849", "GO:0071705")	IEA,IDA IMP ISS IBA TAS IEA,IEA,IDA IMP IBA TAS IEA,IMP TAS IEA,IBA IEA,IEA,IEA,IEA,IEA	OCA2,SLC38A2,MYC,SLC25A29,SLC7A6,SLC38A10,SV2A,ADORA1,APBA1,SERINC5
0.0350613	146	493	10	0.020284	0.0684932	GO:1903305	GO:BP	regulation of regulated secretory pathway	21029	26379	c("GO:0017157", "GO:0045055")	IEA,IEA,IBA IEA,IMP,IEA,IEA,IEA,ISS,IEA,IEA	CASK,BRAF,SYT7,AP1G1,BCR,ATP2A2,NOTCH1,RIMS4,FBXL20,APBA1
0.0352952	171	493	11	0.0223124	0.0643275	GO:0021953	GO:BP	central nervous system neuron differentiation	21029	7495	c("GO:0007417", "GO:0030182")	IEA,IEA,ISS,ISS IEA,IMP,IEA,ISS,IMP IEA,IEA,IEA,IEA	SEMA3A,NRP1,MDGA2,PTEN,ZMIZ1,SCYL3,SPOCK1,PAFAH1B1,UBB,ZNF335,PTCH1
0.0352952	12	493	3	0.00608519	0.25	GO:0072017	GO:BP	distal tubule development	21029	19908	GO:0072080	ISS IEA,ISS,IEA	TFAP2B,PAX2,NOTCH1
0.0352952	12	493	3	0.00608519	0.25	GO:0072148	GO:BP	epithelial cell fate commitment	21029	20036	c("GO:0030855", "GO:0045165")	ISS,IEA,IMP	NRP1,NEUROD1,NR2F2
0.0356861	100	493	8	0.0162272	0.08	GO:1990830	GO:BP	cellular response to leukemia inhibitory factor	21029	29148	c("GO:0071345", "GO:1990823")	IEA,IEA,IEA,IEA,IEA,IEA,IEA,IEA	SPRY2,SNX10,KDM3A,NUP35,PCOLCE2,MYNN,MYBL2,SRM
0.0361025	123	493	9	0.0182556	0.0731707	GO:0045471	GO:BP	response to ethanol	21029	13278	GO:0097305	IEA,IEA,IEA,IEA,IEA,IEA,IEA,IEA,IEA	ND4,TP53INP1,MYC,DNMT3A,FYN,SOD2,IGF1R,KCNMB1,CBL
0.0366931	1104	493	41	0.0831643	0.0371377	GO:0043085	GO:BP	positive regulation of catalytic activity	21029	12141	c("GO:0044093", "GO:0050790")	IEA,IBA,IEA,IDA,IEA,IMP,IDA ISS,IMP ISS,IBA,ISS,ISS,IMP,IDA ISS,IMP,IBA,IDA,IBA,IMP,ISS IEA,IDA IEA,IEA,IDA,IEA,IBA,IBA,IEA,IDA IBA,IDA IMP IEA,IMP,IDA,IBA,IDA,IDA IBA IEA,IDA,IDA,IEA,IDA,ISS,ISS,IBA,IDA	SPRY2,DCUN1D2,DCP1B,PIK3R4,PPP1R3G,DAP,MYC,ROCK2,EPHA7,FYN,SERINC1,AFDN,CCDC88A,CCT4,TBC1D1,FBXW7,TBCK,NR1H3,RALGAPA1,PTEN,BMPR2,HSPD1,PCOLCE2,IGF1R,UACA,DCP1A,CYFIP2,BCR,FZD10,SLC27A4,TBC1D13,TSC1,RPTOR,EEF1A2,MUL1,ADORA1,SRCIN1,ARHGAP27,SERINC5,PRRC1,UBE2S
0.0366931	25	493	4	0.00811359	0.16	GO:0010875	GO:BP	positive regulation of cholesterol efflux	21029	4998	c("GO:0010874", "GO:0032376", "GO:0033344")	IEA,IDA IMP TAS IEA,IDA,ISS	ABCG1,NR1H3,PTCH1,LRP1
0.0366931	25	493	4	0.00811359	0.16	GO:1904385	GO:BP	cellular response to angiotensin	21029	27364	c("GO:0071375", "GO:1990776")	IEA,ISS,IEA,IEA	MYC,ROCK2,ARID1B,IGF1R
0.0366931	901	493	35	0.0709939	0.0388457	GO:0014070	GO:BP	response to organic cyclic compound	21029	5187	GO:0010033	IEA,IEA,IMP,IMP,IDA,IEA,IEA,IEA,IMP,IEA,IDA,IEA,IDA,IEA,IDA,IEA,IDA,IEA,IEA,IEA,IDA,IEA,IEA,IEA,IEA,IBA,IEA,IDA,ISS IEA,TAS,IEA,IMP ISS IEA,TAS,ISS IEA,ISS IEA	ND6,DUSP6,ATF4,LRP6,UBR5,FBXO32,MYC,DNMT3A,ROCK2,SOD2,KDM3A,CCNA2,NR1H3,DDIT4,ZMIZ1,RXRG,TRIP4,NR2F2,IGF1R,KCNMB1,YWHAH,RAN,NOTCH1,HSPA5,RECQL5,GGT7,MAP1LC3A,MUL1,GRAMD1B,HSPA8,CBL,PTCH1,AQP3,CARM1,SIRT2
0.0366931	25	493	4	0.00811359	0.16	GO:0048011	GO:BP	neurotrophin TRK receptor signaling pathway	21029	14504	c("GO:0007169", "GO:0038179")	IEA,ISS,IEA,IEA	SPRY2,DDIT4,RAF1,CYFIP2
0.0366931	59	493	6	0.0121704	0.101695	GO:0060997	GO:BP	dendritic spine morphogenesis	21029	17763	c("GO:0031175", "GO:0048812", "GO:0048813", "GO:0060996", "GO:0097061")	IMP,ISS TAS IEA,ISS IBA,ISS IEA,IEA,IMP IBA IEA	PPFIA2,ARC,LZTS3,PTEN,PAFAH1B1,SRCIN1
0.0366955	198	493	12	0.0243408	0.0606061	GO:0006403	GO:BP	RNA localization	21029	2396	GO:0033036	TAS,ISS IEA,IMP HMP,IMP,IEA,IEA,NAS,IMP IC,IMP,IBA,IEA,IBA	UPF2,ARC,CCT4,NRDE2,HNRNPA3,NUP35,RBFOX1,RAN,TSC1,ZNHIT3,NCBP3,NOL6
0.0369791	336	493	17	0.0344828	0.0505952	GO:0007517	GO:BP	muscle organ development	21029	3383	c("GO:0048513", "GO:0061061")	IBA NAS IEA,IEA,ISS,IEA,TAS,IEA,IEA,IMP,IEA,TAS,ISS IEA,IEA,NAS,IEA,ISS IEA,TAS IEA,IDA	DMD,RCAN1,BASP1,ADGRB1,EVC,FOXO4,KMT5B,ZBTB42,RXRG,TCF12,CHD2,NR2F2,MEF2A,RBFOX1,NOTCH1,MEF2D,SIRT2
0.0369791	101	493	8	0.0162272	0.0792079	GO:1990823	GO:BP	response to leukemia inhibitory factor	21029	29146	GO:0034097	IEA,IEA,IEA,IEA,IEA,IEA,IEA,IEA	SPRY2,SNX10,KDM3A,NUP35,PCOLCE2,MYNN,MYBL2,SRM
0.0369791	41	493	5	0.010142	0.121951	GO:0010799	GO:BP	regulation of peptidyl-threonine phosphorylation	21029	4938	c("GO:0001932", "GO:0018107")	IDA,IMP IEA,ISS,IMP,ISS IEA	SPRY2,SPRED1,DDIT4,RPTOR,SIRT2
0.0382449	80	493	7	0.0141988	0.0875	GO:0031397	GO:BP	negative regulation of protein ubiquitination	21029	8304	c("GO:0016567", "GO:0031396", "GO:1903321")	IDA,IMP,IMP IBA,ISS IEA,IEA,IMP IBA,IDA	SPRY2,USP44,UBR5,ADGRB1,FYN,TRIP12,RPL23
0.0382449	1177	493	43	0.0872211	0.0365336	GO:0048878	GO:BP	chemical homeostasis	21029	15181	GO:0042592	ISS IEA,IEA,TAS IEA,ISS IEA,IDA IMP IBA,ISS IEA,IEA,IEA,ISS IEA,IEA,IEA,IEP,NAS,IEA,IDA,IEA,ISS IEA,IEA,ISS IEA,IMP IEA,IBA,ISS,IDA ISS TAS IC,IDA ISS IEA,ISS,IBA,ISS IEA,ISS,IBA IEA,TAS IEA,IEA,IDA,IDA IMP IBA IEA,IBA IEA,ISS IEA,IBA,ISS TAS IEA,IEA,IEA,ISS IBA IEA,IEA,TAS IEA,IMP	FOXO1,RASA3,IRS2,DMD,ABCG1,PIM3,ATF4,LRP6,PTPRN2,SNX10,PPP1R3G,ZNF236,ATP6V1H,TMEM64,MYC,GRINA,TFAP2B,HMGN3,FYN,SOD2,MICU3,FBXW7,CAMK2D,NR1H3,PAX2,GLRX3,NEUROD1,MBD5,IGF1R,JPH3,RAF1,CIAO3,ATP2A2,SLC31A2,GRAMD1B,CXCR5,USF1,SV2A,ADORA1,ANGPTL4,PTCH1,AQP3,POLD1
0.0382449	675	493	28	0.0567951	0.0414815	GO:0010564	GO:BP	regulation of cell cycle process	21029	4717	c("GO:0022402", "GO:0051726")	IMP,IEA,ISS IEA,IEA,IMP,TAS,IMP,IEA,TAS,IEA,IDA IEA,IEA,IDA,IMP IBA IEA,IMP,IEA,IMP,IBA,IMP IEA,IEA,IMP,IMP,IMP,IGI,IMP,IMP,IMP IGI IBA IEA,ISS NAS IEA	TIPRL,CHORDC1,USP44,FBXO7,PIK3R4,CDK13,KIF13A,ROCK2,FBXW7,CUL4B,FOXO4,PSMA3,PTEN,WAPL,PRPF40A,IGF1R,RAB11A,RBL2,FBXO31,TPRA1,SOX9,RPTOR,CLTC,NSFL1C,CXCR5,RPL23,RAD1,SIRT2
0.0382449	80	493	7	0.0141988	0.0875	GO:0014897	GO:BP	striated muscle hypertrophy	21029	5325	GO:0014896	ISS,ISS,IMP,ISS,IDA IGI,IEA,ISS IEA	FOXO1,ROCK2,CAMK2D,GLRX3,MEF2A,ATP2A2,NOTCH1
0.038329	226	493	13	0.0263692	0.0575221	GO:0007160	GO:BP	cell-matrix adhesion	21029	3062	GO:0031589	IMP,IEA,IMP,ISS IEA,TAS,IDA,TAS,IMP,IDA IMP,IMP,IDA IMP IEA,NAS,IDA	PHLDB2,DMD,CASK,MKLN1,PPFIA2,NRP1,ROCK2,PTEN,PEAK1,BCR,TSC1,ADAMTS13,CAMSAP3
0.0390903	2742	493	86	0.174442	0.031364	GO:0006796	GO:BP	phosphate-containing compound metabolic process	21029	2754	GO:0006793	IDA IEA,IDA IBA IEA,IEA,IDA IMP IBA IEA,IDA IMP IEA,ISS IEA,ISS IEA,IEA,IDA IMP IBA IC IEA,IEA,IDA IBA IEA,IDA IEA,IEA,IDA TAS IEA,ISS,IDA IMP,TAS IEA,IMP IEA,IDA IBA NAS IEA,IDA IBA TAS IEA,IDA IBA IEA,IEA,IDA IMP IGI ISS IBA TAS IEA,IDA ISS IBA IEA,IMP ISS TAS NAS IEA,ISS IEA,IDA ISS,IBA TAS IEA,IDA IEA,IDA,IEA,IDA IBA,IDA IEA,IBA,IBA,IBA,IEA,ISS IBA,ISS IEA,IDA IMP IEA,IDA,ISS IEA,IDA IMP ISS …	ATP5PF,TIPRL,CHORDC1,SPRY2,STK24,IRS2,DMD,CASK,PDXK,RCAN1,PIM3,DUSP6,FBXO7,BRAF,CREBL2,LRP6,PTPRN2,NRP1,PIK3R4,SACM1L,CDK13,MYC,ROCK2,EPHA7,FYN,SERINC1,CCDC88A,LCLAT1,PKDCC,FBXW7,TBCK,CCNA2,CAMK2D,CCNG2,CCNI,SPRY3,UPRT,BTBD10,NR1H3,SPRED1,WARS1,DDIT4,PTEN,PTPN4,BMPR2,FAM126B,SCYL3,PPM1L,PEAK1,MTMR10,MEX3B,NR2F2,IGF1R,RBL2,ACSF3,KARS1,RAF1,HDAC3,ADCY9,ATP6V0C,BCR,FZD10,RAN,TSC1,SOX9,CHMP6,RPTOR,PC…
0.0392191	1076	493	40	0.0811359	0.0371747	GO:0001932	GO:BP	regulation of protein phosphorylation	21029	662	c("GO:0006468", "GO:0031399", "GO:0042325")	IEA,IDA IMP IBA IEA,ISS IEA,IEA,IEA,IDA IEA,ISS,IDA IMP,IMP IEA,IMP,IDA ISS IEA,ISS IEA,IDA ISS,IDA,IBA,IBA,IBA,IBA,IDA IMP IEA,IDA,ISS,IDA IMP ISS IEA,IMP IEA,IDA,IDA IEA,IDA,IMP,IEA,ISS IEA,IMP,IDA IMP IBA IEA,IEA,IBA,IEA,IDA,IDA IBA,IEA,IBA,ISS,ISS IEA	CHORDC1,SPRY2,DMD,DUSP6,FBXO7,BRAF,CREBL2,LRP6,NRP1,ROCK2,EPHA7,FYN,CCDC88A,FBXW7,CCNA2,CCNG2,CCNI,SPRY3,SPRED1,WARS1,DDIT4,PTEN,BMPR2,NR2F2,RAF1,HDAC3,FZD10,TSC1,SOX9,CHMP6,RPTOR,SPAG9,CBL,ADORA1,SRCIN1,HEXIM1,HMGCR,PRRC1,LRP1,SIRT2
0.0402821	150	493	10	0.020284	0.0666667	GO:0001678	GO:BP	cellular glucose homeostasis	21029	493	c("GO:0042593", "GO:0055082")	ISS,IEA,ISS IEA,ISS IEA,IEP,IEA,ISS,IEA,IBA IEA,IEA	FOXO1,IRS2,PIM3,PTPRN2,ZNF236,HMGN3,PAX2,NEUROD1,IGF1R,RAF1
0.0403328	976	493	37	0.0750507	0.0379098	GO:0051336	GO:BP	regulation of hydrolase activity	21029	15791	GO:0050790	IDA IBA IEA,IDA IEA,IEA,IEA,IEA,IMP,IDA,IMP IGI ISS,ISS IEA,ISS,IMP,IBA,IBA IEA,IBA,TAS,IMP,ISS IEA,IMP,IDA,IDA,IEA,IBA,TAS,IDA,IDA IBA,IDA IMP IEA,TAS,IMP,IDA IEA,IBA,IDA IMP IEA,IEA,IEA,IDA,ISS IBA IEA,IDA IEA,ISS IC	TIPRL,CSTB,SPRY2,RASA3,RCAN1,DAP,MYC,ROCK2,EPHA7,FYN,AFDN,TBC1D1,SPINK2,TBCK,CAMK2D,NR1H3,RALGAPA1,PSMA3,PAX2,HSPD1,PCOLCE2,UACA,RAF1,SPOCK1,CYFIP2,BCR,FICD,FZD10,SLC27A4,TBC1D13,TSC1,PAFAH1B1,PSMF1,MUL1,ARHGAP27,ANGPTL4,LRP1
0.0406313	399	493	19	0.0385396	0.047619	GO:0034470	GO:BP	ncRNA processing	21029	9946	c("GO:0006396", "GO:0034660")	IEA,IDA IBA IEA,IBA IEA,IDA IBA IEA,IBA,IBA IEA,IDA IEA,IMP IEA,IMP IBA,IBA,IDA IBA IEA,NAS,IMP IEA,IBA,IBA IEA,IBA,ISS IBA,IDA IBA,IBA TAS IEA	KRR1,RTCB,GAR1,INTS12,MRPL1,TRMT12,METTL5,WDR75,TOE1,INTS14,DUS2,KARS1,NOL8,RPL7A,UTP6,ZNHIT3,NOL6,BCDIN3D,TRMT1
0.0406313	744	493	30	0.0608519	0.0403226	GO:1903047	GO:BP	mitotic cell cycle process	21029	26163	c("GO:0000278", "GO:0022402")	IEA,IMP IBA,IEA,ISS IEA,IEA,TAS,IDA,IBA,IDA IBA,IBA,IBA,NAS IEA,IEA,IEA,IDA,IMP,IBA,IMP IEA,IEA,IMP TAS,IMP IEA,IMP,IDA,IMP IBA IEA,IMP,IEA,IGI,IBA,TAS NAS,IDA IMP	SPRY2,MITD1,TAF10,USP44,FBXO7,CDK13,MYC,ROCK2,CCNA2,CCNG2,CCNI,CUL4B,FOXO4,PSMA3,PTEN,RAB11A,RBL2,FBXO31,TPRA1,RAN,CHMP6,RPTOR,MYH10,PAFAH1B1,CLTC,MYBL2,NSFL1C,CENPK,SIRT2,UBE2S
0.0406313	283	493	15	0.030426	0.0530035	GO:2000146	GO:BP	negative regulation of cell motility	21029	29376	c("GO:0040013", "GO:0048870", "GO:0051271", "GO:2000145")	IMP,IMP,IEA,IEA,ISS IEA,IDA,IMP ISS,IMP,IEA,IMP,IMP,IEA,IDA,IEA,ISS	PHLDB2,STK24,SEMA3A,BRAF,TP53INP1,ADGRB1,EPPK1,AFDN,SPRED1,PTEN,NR2F2,BCR,NOTCH1,ADORA1,LRP1
0.0406313	26	493	4	0.00811359	0.153846	GO:0033522	GO:BP	histone H2A ubiquitination	21029	9500	GO:0016574	IDA,IMP IBA,IDA,IMP IBA	BCOR,UBR5,CUL4B,TRIP12
0.0406313	2634	493	83	0.168357	0.031511	GO:0006366	GO:BP	transcription by RNA polymerase II	21029	2364	GO:0006351	IDA IBA,IDA IMP IBA IEA,IDA IBA,IMP IEA,TAS,IEA,IBA IEA,IDA IBA IC,IBA,IDA IMP ISS IBA TAS IC IEA,IEA,IDA,IDA IBA,IBA,IBA,IDA IBA,IDA TAS,IDA IBA,IDA IMP IBA IEA,IMP IC IEA,IDA IBA IEA,IEA,ISS IBA IEA,IDA IBA,IMP IEA,IBA,IBA IEA,IBA IEA,IBA IEA,TAS,IDA IBA IEA,TAS,IMP IEA,IDA IBA,IDA IMP ISS IBA TAS IEA,IBA IEA,IEA,IDA IBA IEA,IBA,IDA ISS IBA,IDA IBA,IDA IBA IEA,IMP ISS IEA,IDA IMP IBA IEA,IBA IE…	CREBZF,FOXO1,TBL1X,BCOR,USP9X,CASK,BRWD1,TAF10,HBP1,ATF4,CREBL2,LRP6,CDK13,SALL3,ZNF236,SS18,POLR2K,TRPS1,MYC,DNMT3A,TFAP2B,HMGN3,POU3F2,NCOA7,SOD2,ARID1B,ARID4B,KDM3A,STOX2,UBE2D3,MAML3,CAMK2D,TAF9B,FOXO4,NR1H3,ZBTB42,PSMA3,ZMIZ1,KAT6B,PAX2,HIF1AN,NEUROD1,BMPR2,ZEB2,EPC2,ZNF281,RXRG,MYNN,TCF12,NR2F2,MEF2A,RBL2,RAF1,IRF1,HDAC3,CREBRF,GLIS2,FUS,NOTCH1,HSPA5,SOX9,RECQL5,MYBL2,ZNF335,ZBTB46,SPEN,KAT…
0.0406313	26	493	4	0.00811359	0.153846	GO:1904666	GO:BP	regulation of ubiquitin protein ligase activity	21029	27618	GO:0051438	IMP,IDA IEA,IDA,IDA	USP44,PTEN,RPL23,UBE2S
0.0411388	61	493	6	0.0121704	0.0983607	GO:2000300	GO:BP	regulation of synaptic vesicle exocytosis	21029	29528	c("GO:0016079", "GO:0046928", "GO:1903305")	IEA,IEA,IEA,ISS,IEA,IEA	CASK,BRAF,ATP2A2,RIMS4,FBXL20,APBA1
0.0412768	1645	493	56	0.11359	0.0340426	GO:0051674	GO:BP	localization of cell	21029	16045	c("GO:0009987", "GO:0051179")	IMP,IDA,IMP,IMP,IEA,IMP IBA,ISS IBA IEA,IEA,IMP ISS TAS IEA,IMP,ISS IEA,IEA,IDA,IMP,IMP ISS,IMP TAS,IEA,TAS IEA,IMP,IMP,IMP IEA,IEA,IEA,IEA,IEA,IEA,ISS,IMP ISS IBA IEA,IMP,IDA IMP,ISS,IMP,IMP,NAS,IDA IMP,IMP IEA,IMP,IMP,IEA,TAS,ISS,IDA IMP IBA IEA,IEA,IBA,IDA ISS IEA,IMP,IMP IEA,IMP,IMP ISS IEA,IEA,IBA,IBA IEA,IEA,IMP IEA,ISS,IDA	PHLDB2,TCAF2,SPRY2,STK24,IRS2,USP9X,SEMA3A,BRAF,NRP1,JCAD,TP53INP1,MYC,ADGRB1,ARC,EPPK1,ROCK2,POU3F2,FYN,SOD2,AFDN,CCDC88A,FBXW7,EFNB1,FOXO4,SPRED1,FLRT2,DDIT4,PTEN,ZMIZ1,BMPR2,ZEB2,PRPF40A,LAMC2,SCYL3,PEAK1,NR2F2,IGF1R,RAB11A,FBXO31,RAF1,SPOCK1,FSCN1,BCR,RHOF,NOTCH1,HSPA5,SOX9,SPAG9,PAFAH1B1,RERE,SDC3,CXCR5,ADORA1,SRCIN1,LRP1,CAMSAP3
0.0412768	4	493	2	0.0040568	0.5	GO:0072289	GO:BP	metanephric nephron tubule formation	21029	20177	c("GO:0072079", "GO:0072174", "GO:0072282")	ISS,ISS IEA	PAX2,SOX9
0.0412768	4	493	2	0.0040568	0.5	GO:0072717	GO:BP	cellular response to actinomycin D	21029	20443	c("GO:0071236", "GO:0072716", "GO:1901653")	IEA,IMP	GFER,RPL23
0.0412768	4	493	2	0.0040568	0.5	GO:0015988	GO:BP	energy coupled proton transmembrane transport, against electrochemical gradient	21029	5635	GO:1902600	IBA,IBA	ND4,NDUFS7
0.0412768	1645	493	56	0.11359	0.0340426	GO:0048870	GO:BP	cell motility	21029	15173	c("GO:0006928", "GO:0040011", "GO:0051674")	IMP,IDA,IMP,IMP,IEA,IMP IBA,ISS IBA IEA,IEA,IMP ISS TAS IEA,IMP,ISS IEA,IEA,IDA,IMP,IMP ISS,IMP TAS,IEA,TAS IEA,IMP,IMP,IMP IEA,IEA,IEA,IEA,IEA,IEA,ISS,IMP ISS IBA IEA,IMP,IDA IMP,ISS,IMP,IMP,NAS,IDA IMP,IMP IEA,IMP,IMP,IEA,TAS,ISS,IDA IMP IBA IEA,IEA,IBA,IDA ISS IEA,IMP,IMP IEA,IMP,IMP ISS IEA,IEA,IBA,IBA IEA,IEA,IMP IEA,ISS,IDA	PHLDB2,TCAF2,SPRY2,STK24,IRS2,USP9X,SEMA3A,BRAF,NRP1,JCAD,TP53INP1,MYC,ADGRB1,ARC,EPPK1,ROCK2,POU3F2,FYN,SOD2,AFDN,CCDC88A,FBXW7,EFNB1,FOXO4,SPRED1,FLRT2,DDIT4,PTEN,ZMIZ1,BMPR2,ZEB2,PRPF40A,LAMC2,SCYL3,PEAK1,NR2F2,IGF1R,RAB11A,FBXO31,RAF1,SPOCK1,FSCN1,BCR,RHOF,NOTCH1,HSPA5,SOX9,SPAG9,PAFAH1B1,RERE,SDC3,CXCR5,ADORA1,SRCIN1,LRP1,CAMSAP3
0.0412768	4	493	2	0.0040568	0.5	GO:0060979	GO:BP	vasculogenesis involved in coronary vascular morphogenesis	21029	17746	c("GO:0001570", "GO:0060977")	IMP,ISS IEA	SPRED1,NOTCH1
0.0412768	4	493	2	0.0040568	0.5	GO:0097491	GO:BP	sympathetic neuron projection guidance	21029	21876	GO:0097485	ISS IEA,ISS IEA	SEMA3A,NRP1
0.0412768	230	493	13	0.0263692	0.0565217	GO:0032984	GO:BP	protein-containing complex disassembly	21029	9180	c("GO:0022411", "GO:0043933")	IBA TAS IEA,IDA,IEA,ISS IEA,NAS,IDA,IDA IBA,ISS IBA IEA,IDA TAS,IDA,IMP,IBA,IMP IBA	MTRF1,MYC,DDIT4,IGF1R,IST1,ATP2A2,MAP1LC3A,HSPA8,SMARCE1,RPL23,UBQLN1,CAMSAP3,PHF23
0.0412768	4	493	2	0.0040568	0.5	GO:0033183	GO:BP	negative regulation of histone ubiquitination	21029	9298	c("GO:0016574", "GO:0031057", "GO:0031397", "GO:0033182")	IMP IBA,IMP IBA	UBR5,TRIP12
0.0412768	4	493	2	0.0040568	0.5	GO:0097490	GO:BP	sympathetic neuron projection extension	21029	21875	GO:1990138	ISS IEA,ISS IEA	SEMA3A,NRP1
0.0412768	4	493	2	0.0040568	0.5	GO:0021856	GO:BP	hypothalamic tangential migration using cell-axon interactions	21029	7399	GO:0021855	IEA,IEA	SEMA3A,NRP1
0.0412768	4	493	2	0.0040568	0.5	GO:0021828	GO:BP	gonadotrophin-releasing hormone neuronal migration to the hypothalamus	21029	7371	c("GO:0001764", "GO:0021856", "GO:0021888")	IEA,IEA	SEMA3A,NRP1
0.0412768	4	493	2	0.0040568	0.5	GO:0061428	GO:BP	negative regulation of transcription from RNA polymerase II promoter in response to hypoxia	21029	18172	c("GO:0061418", "GO:0097201")	IDA IBA,IMP	HIF1AN,SIRT2
0.0412768	4	493	2	0.0040568	0.5	GO:2000793	GO:BP	cell proliferation involved in heart valve development	21029	30001	c("GO:0003170", "GO:0008283")	ISS IEA,ISS IEA	BMPR2,NOTCH1
0.0412768	4	493	2	0.0040568	0.5	GO:0015990	GO:BP	electron transport coupled proton transport	21029	5637	GO:0015988	IBA,IBA	ND4,NDUFS7
0.0412768	4	493	2	0.0040568	0.5	GO:1903690	GO:BP	negative regulation of wound healing, spreading of epidermal cells	21029	26743	c("GO:0030336", "GO:0035313", "GO:0061045", "GO:1903689")	IMP,IMP	PHLDB2,PTEN
0.0412768	82	493	7	0.0141988	0.0853659	GO:0014896	GO:BP	muscle hypertrophy	21029	5324	GO:0003012	ISS,ISS,IMP,ISS,IDA IGI,IEA,ISS IEA	FOXO1,ROCK2,CAMK2D,GLRX3,MEF2A,ATP2A2,NOTCH1
0.0412768	4	493	2	0.0040568	0.5	GO:1904220	GO:BP	regulation of serine C-palmitoyltransferase activity	21029	27204	GO:0051338	ISS,ISS	SERINC1,SERINC5
0.0412768	4	493	2	0.0040568	0.5	GO:0036486	GO:BP	ventral trunk neural crest cell migration	21029	11103	GO:0036484	IEA,IEA	SEMA3A,NRP1
0.0412768	4	493	2	0.0040568	0.5	GO:1901315	GO:BP	negative regulation of histone H2A K63-linked ubiquitination	21029	24625	c("GO:0033183", "GO:0070535", "GO:1900045", "GO:1901314")	IMP IBA,IMP IBA	UBR5,TRIP12
0.0412768	4	493	2	0.0040568	0.5	GO:0036484	GO:BP	trunk neural crest cell migration	21029	11101	c("GO:0001755", "GO:0035290")	IEA,IEA	SEMA3A,NRP1
0.0412768	4	493	2	0.0040568	0.5	GO:2000137	GO:BP	negative regulation of cell proliferation involved in heart morphogenesis	21029	29367	c("GO:0008285", "GO:0061323", "GO:2000136")	ISS IEA,ISS IEA	BMPR2,NOTCH1
0.0412768	4	493	2	0.0040568	0.5	GO:1901314	GO:BP	regulation of histone H2A K63-linked ubiquitination	21029	24624	c("GO:0033182", "GO:0070535", "GO:1900044")	IMP IBA,IMP IBA	UBR5,TRIP12
0.0412768	4	493	2	0.0040568	0.5	GO:0035290	GO:BP	trunk segmentation	21029	10294	c("GO:0007350", "GO:0035282")	IEA,IEA	SEMA3A,NRP1
0.0420653	204	493	12	0.0243408	0.0588235	GO:1901215	GO:BP	negative regulation of neuron death	21029	24537	c("GO:0060548", "GO:0070997", "GO:1901214")	IGI IEA,IDA IMP IBA IEA,IEA,IEA,IEA,IEA,IGI,IDA,ISS,IEA,IEA,IEA	ATF4,FBXO7,BRAF,NRP1,TFAP2B,NCOA7,SOD2,NONO,BTBD10,GFER,TSC1,CBL
0.0420653	204	493	12	0.0243408	0.0588235	GO:0099003	GO:BP	vesicle-mediated transport in synapse	21029	22232	GO:0016192	IEA,IEA,IEA,ISS,ISS IEA,IEA,IEA,ISS,IEA,IEA,IEA,IBA IEA	CASK,BRAF,ARC,SYT7,PTEN,BSN,ATP2A2,RIMS4,SV2A,FBXL20,APBA1,GRIPAP1
0.0436829	27	493	4	0.00811359	0.148148	GO:0048679	GO:BP	regulation of axon regeneration	21029	14993	c("GO:0031103", "GO:0032101", "GO:0070570", "GO:1903034")	IMP IEA,IEA,IEA,IEA	STK24,BRAF,PTEN,IGF1R
0.0436829	129	493	9	0.0182556	0.0697674	GO:0071333	GO:BP	cellular response to glucose stimulus	21029	19382	c("GO:0001678", "GO:0009749", "GO:0071331")	IEA,ISS IEA,ISS IEA,IEP,IEA,ISS,IEA,IBA IEA,IEA	IRS2,PIM3,PTPRN2,ZNF236,HMGN3,PAX2,NEUROD1,IGF1R,RAF1
0.0436829	27	493	4	0.00811359	0.148148	GO:0008053	GO:BP	mitochondrial fusion	21029	3513	c("GO:0007005", "GO:0048284")	IMP,IMP,ISS IEA,IDA	CHCHD3,ZDHHC6,USP30,MUL1
0.0436981	179	493	11	0.0223124	0.0614525	GO:0000910	GO:BP	cytokinesis	21029	311	c("GO:0022402", "GO:0051301")	IMP IBA,IMP,IMP,IBA,IMP,IEA,IMP,IMP,IMP IEA,IDA,IMP	MITD1,PIK3R4,KIF13A,ROCK2,PRPF40A,IGF1R,RAB11A,IST1,CHMP6,MYH10,CXCR5
0.0438824	2763	493	86	0.174442	0.0311256	GO:0006793	GO:BP	phosphorus metabolic process	21029	2751	GO:0044237	IDA IEA,IDA IBA IEA,IEA,IDA IMP IBA IEA,IDA IMP IEA,ISS IEA,ISS IEA,IEA,IDA IMP IBA IC IEA,IEA,IDA IBA IEA,IDA IEA,IEA,IDA TAS IEA,ISS,IDA IMP,TAS IEA,IMP IEA,IDA IBA NAS IEA,IDA IBA TAS IEA,IDA IBA IEA,IEA,IDA IMP IGI ISS IBA TAS IEA,IDA ISS IBA IEA,IMP ISS TAS NAS IEA,ISS IEA,IDA ISS,IBA TAS IEA,IDA IEA,IDA,IEA,IDA IBA,IDA IEA,IBA,IBA,IBA,IEA,ISS IBA,ISS IEA,IDA IMP IEA,IDA,ISS IEA,IDA IMP ISS …	ATP5PF,TIPRL,CHORDC1,SPRY2,STK24,IRS2,DMD,CASK,PDXK,RCAN1,PIM3,DUSP6,FBXO7,BRAF,CREBL2,LRP6,PTPRN2,NRP1,PIK3R4,SACM1L,CDK13,MYC,ROCK2,EPHA7,FYN,SERINC1,CCDC88A,LCLAT1,PKDCC,FBXW7,TBCK,CCNA2,CAMK2D,CCNG2,CCNI,SPRY3,UPRT,BTBD10,NR1H3,SPRED1,WARS1,DDIT4,PTEN,PTPN4,BMPR2,FAM126B,SCYL3,PPM1L,PEAK1,MTMR10,MEX3B,NR2F2,IGF1R,RBL2,ACSF3,KARS1,RAF1,HDAC3,ADCY9,ATP6V0C,BCR,FZD10,RAN,TSC1,SOX9,CHMP6,RPTOR,PC…
0.0449497	656	493	27	0.0547667	0.0411585	GO:2000112	GO:BP	regulation of cellular macromolecule biosynthetic process	21029	29342	c("GO:0010556", "GO:0031326", "GO:0034645")	TAS,IMP NAS,IBA,ISS,IBA IEA,IBA IEA,IMP ISS NAS,ISS,ISS,IMP,ISS IBA IEA,IMP,IBA,IMP,IMP,IMP IEA,IMP,TAS,IBA,IBA IEA,IEA,IMP,IEA,IDA IMP,IDA IBA TAS IEA,IBA TAS IEA,ISS	MTRF1,IRS2,EIF2S3,ATF4,DCP1B,PPP1R3G,MYC,ROCK2,CCDC88A,CCT4,SEPSECS,CCNA2,ITM2A,CDAN1,WAPL,METTL5,BMPR2,EIF4A2,SECISBP2L,DCP1A,GFER,TRUB2,TTF1,TSC1,TNRC6C,DCPS,PRMT1
0.0449497	44	493	5	0.010142	0.113636	GO:1903053	GO:BP	regulation of extracellular matrix organization	21029	26169	c("GO:0030198", "GO:0051128")	IMP IGI,IDA,ISS IEA,IEA,TAS	PHLDB2,FSCN1,NOTCH1,SOX9,LRP1
0.0449497	63	493	6	0.0121704	0.0952381	GO:0061951	GO:BP	establishment of protein localization to plasma membrane	21029	18476	c("GO:0072659", "GO:0090150")	ISS,ISS,ISS IEA,IBA,IMP,IBA IEA	KIF13A,AFDN,PKDCC,RAB11A,SEC16A,GRIPAP1
0.0455784	318	493	16	0.0324544	0.0503145	GO:0040013	GO:BP	negative regulation of locomotion	21029	11472	c("GO:0040011", "GO:0040012", "GO:0048519")	IMP,IMP,IBA IEA,IEA,IEA,ISS IEA,IDA,IMP ISS,IMP,IEA,IMP,IMP,IEA,IDA,IEA,ISS	PHLDB2,STK24,SEMA3A,BRAF,NRP1,TP53INP1,ADGRB1,EPPK1,AFDN,SPRED1,PTEN,NR2F2,BCR,NOTCH1,ADORA1,LRP1
0.0455784	561	493	24	0.0486815	0.0427807	GO:0034762	GO:BP	regulation of transmembrane transport	21029	10048	c("GO:0050794", "GO:0051049", "GO:0055085")	IDA IBA,IMP,ISS IEA,IBA IEA,IEA,IDA,ISS,IEA,IEA,IBA IEA,ISS IEA,IDA ISS TAS IC,IDA,IEA,IEA,IEA,IBA IEA,IEA,TAS IEA,IEA,IDA,IEA,IEA,IMP	TCAF2,IRS2,DMD,KCNJ15,IFNGR2,BRAF,CREBL2,MYC,KCNQ3,ARC,FYN,CAMK2D,LRRC55,KCNC1,CACNA1E,KLHL24,KCNJ13,MEF2A,JPH3,KCNMB1,YWHAH,SLC31A2,REM1,UBQLN1
0.0456888	437	493	20	0.040568	0.0457666	GO:0031331	GO:BP	positive regulation of cellular catabolic process	21029	8272	c("GO:0009896", "GO:0031325", "GO:0031329", "GO:0044248")	IMP,IMP,IDA IBA IEA,IBA IEA,IMP,IEA,ISS,IDA IMP IEA,IDA,IDA,IEA,IBA IEA,IEA,IDA IBA,IMP IBA,IBA TAS IEA,IMP,IMP,IMP ISS IEA,IDA	FOXO1,IRS2,FBXO7,DCP1B,TP53INP1,MYC,ROCK2,FBXW7,SCOC,PTEN,ATG16L1,DCP1A,TSC1,TNRC6C,TRIM65,DCPS,UBQLN1,LRP1,SIRT2,HSPBP1
0.0460701	207	493	12	0.0243408	0.057971	GO:0071383	GO:BP	cellular response to steroid hormone stimulus	21029	19430	c("GO:0032870", "GO:0048545", "GO:0071396", "GO:0071407")	IDA,IEA,IDA,IEA,IDA,IEA,IDA,IEA,IDA,IEA,TAS,ISS	UBR5,FBXO32,KDM3A,DDIT4,ZMIZ1,RXRG,TRIP4,IGF1R,YWHAH,RAN,HSPA8,CARM1
0.0465568	438	493	20	0.040568	0.0456621	GO:0051960	GO:BP	regulation of nervous system development	21029	16236	c("GO:0007399", "GO:2000026")	IBA IEA,IEA,ISS IEA,IEA,IEA,IEA,IEA,ISS IEA,IEA,IEA,IEA,IEA,IEA,ISS IEA,ISS IEA,IEA,IMP ISS IBA IEA,IMP,IEA,ISS IEA	SEMA3A,BRAF,NRP1,MYC,ADGRB1,EPHA7,FLRT2,PTEN,BMPR2,RXRG,RAB11A,FBXO31,IST1,YWHAH,NOTCH1,PAFAH1B1,ZNF335,SPEN,GPR37L1,SIRT2
0.0465568	438	493	20	0.040568	0.0456621	GO:0043161	GO:BP	proteasome-mediated ubiquitin-dependent protein catabolic process	21029	12191	c("GO:0006511", "GO:0010498")	ISS,IDA,ISS IEA,IDA IMP IBA IEA,IDA,IBA,IEA,IEA,IDA IBA,IMP,IDA IMP IBA IEA,IBA TAS,IEA,IBA,IBA,IMP IBA IEA,IDA IBA IEA,IMP ISS IEA,IDA,IDA	TBL1X,KLHDC10,USP44,FBXW7,UBE2D3,CUL4B,FBXO33,PSMA3,NEMF,TRIP4,FBXO31,HSPA5,PSMF1,NSFL1C,FBXL20,UBQLN1,RAD23B,SIRT2,UBE2S,HSPBP1
0.0466906	1841	493	61	0.123732	0.0331342	GO:0016310	GO:BP	phosphorylation	21029	5782	GO:0006796	IEA,IDA IMP IBA IEA,IDA IMP IEA,ISS IEA,ISS IEA,IEA,IEA,IDA IBA IEA,IEA,IEA,IDA TAS IEA,ISS,IDA IMP,IMP IEA,IDA IBA NAS IEA,IDA IBA IEA,IEA,IDA IMP ISS IBA TAS IEA,IDA ISS IBA IEA,IMP ISS TAS NAS IEA,IDA ISS,IDA IEA,IDA,IEA,IDA IBA,IDA IEA,IBA,IBA,IBA,ISS IBA,IDA IMP IEA,IDA,ISS IEA,IDA IMP ISS IEA,IEA,IMP IBA IEA,IEA,IDA IBA IEA,ISS,IDA,IDA IMP IBA IEA,IDA,IDA TAS IEA,IDA,TAS IEA,IMP,IEA,ISS IEA…	CHORDC1,SPRY2,STK24,IRS2,DMD,CASK,PDXK,PIM3,DUSP6,FBXO7,BRAF,CREBL2,LRP6,NRP1,PIK3R4,CDK13,MYC,ROCK2,EPHA7,FYN,CCDC88A,PKDCC,FBXW7,TBCK,CCNA2,CAMK2D,CCNG2,CCNI,SPRY3,BTBD10,SPRED1,WARS1,DDIT4,PTEN,PTPN4,BMPR2,SCYL3,PEAK1,MEX3B,NR2F2,IGF1R,RBL2,RAF1,HDAC3,BCR,FZD10,TSC1,SOX9,CHMP6,RPTOR,SPAG9,EEF1A2,CBL,ADORA1,SRCIN1,HEXIM1,MAST3,HMGCR,PRRC1,LRP1,SIRT2
0.046847	131	493	9	0.0182556	0.0687023	GO:0071331	GO:BP	cellular response to hexose stimulus	21029	19380	c("GO:0009746", "GO:0071326")	IEA,ISS IEA,ISS IEA,IEP,IEA,ISS,IEA,IBA IEA,IEA	IRS2,PIM3,PTPRN2,ZNF236,HMGN3,PAX2,NEUROD1,IGF1R,RAF1
0.046847	924	493	35	0.0709939	0.0378788	GO:0046903	GO:BP	secretion	21029	14455	GO:0006810	ISS IEA,IEA,IDA,ISS IEA,IEA,ISS IEA,IEA,TAS,TAS,IEA,IMP,IEA,IEA,IBA,ISS IBA IEA,ISS IEA,IDA IC,IMP IBA,IMP,IEA,IBA,IEA,IEA,ISS IEA,IMP,IEA,ISS IEA,ISS IEA,IEA,IEA,IEA,IEA,IEA,IEA,ISS IEA	IRS2,CASK,ABCG1,PIM3,BRAF,PTPRN2,SNX10,PDIA4,TPD52,MYC,TFAP2B,HMGN3,UPRT,RAB3IL1,SYT7,NR1H3,NEUROD1,RAB11A,AP1G1,RAF1,TVP23A,BCR,ATP2A2,NOTCH1,MYH10,PAFAH1B1,RIMS4,GPAT4,CBL,SV2A,ADORA1,SRCIN1,FBXL20,APBA1,HMGCR
0.0471379	156	493	10	0.020284	0.0641026	GO:0050770	GO:BP	regulation of axonogenesis	21029	15322	c("GO:0007409", "GO:0010975", "GO:0022603")	IBA IEA,IEA,ISS IEA,IEA,IEA,ISS IEA,IEA,IEA,IEA,IEA	SEMA3A,BRAF,NRP1,EPHA7,POU3F2,PTEN,BMPR2,RAB11A,IST1,PAFAH1B1
0.0471379	891	493	34	0.0689655	0.0381594	GO:0070925	GO:BP	organelle assembly	21029	19155	c("GO:0006996", "GO:0022607")	ISS IBA IEA,TAS,IMP,IBA,IBA,IMP,ISS,ISS,NAS,IMP IEA,ISS IEA,IMP IBA,IBA NAS IEA,ISS IEA,IMP,IBA,NAS,IMP,IDA,IDA,ISS,TAS,ISS IEA,IMP ISS IBA IEA,IEA,IBA,IEA,IBA,IBA,IEA,IMP IBA,IMP IBA IEA,IMP IBA,IMP IBA	ATG3,DMD,SNX10,TRAPPC8,TP53INP1,CCDC88A,SPINK2,SYT7,KNL1,ZFYVE1,PTEN,CEP19,ATG16L1,MEF2A,RAB11A,TUBGCP4,IST1,HDAC3,FSCN1,ATP2A2,NOTCH1,CHMP6,PAFAH1B1,MAP1LC3A,MYBL2,NSFL1C,VDAC3,RAB7B,LSM4,CENPK,UBQLN1,FBF1,HAUS7,PHF23
0.0471379	291	493	15	0.030426	0.0515464	GO:0051271	GO:BP	negative regulation of cellular component movement	21029	15735	c("GO:0006928", "GO:0048523", "GO:0051270")	IMP,IMP,IEA,IEA,ISS IEA,IDA,IMP ISS,IMP,IEA,IMP,IMP,IEA,IDA,IEA,ISS	PHLDB2,STK24,SEMA3A,BRAF,TP53INP1,ADGRB1,EPPK1,AFDN,SPRED1,PTEN,NR2F2,BCR,NOTCH1,ADORA1,LRP1
0.047192	14	493	3	0.00608519	0.214286	GO:1901201	GO:BP	regulation of extracellular matrix assembly	21029	24523	c("GO:0044087", "GO:0085029", "GO:1903053")	IMP IGI,ISS IEA,IEA	PHLDB2,NOTCH1,SOX9
0.047192	14	493	3	0.00608519	0.214286	GO:0071236	GO:BP	cellular response to antibiotic	21029	19289	c("GO:0046677", "GO:0070887")	IEA,IEA,IMP	GFER,HSPA5,RPL23
0.0474607	28	493	4	0.00811359	0.142857	GO:0016226	GO:BP	iron-sulfur cluster assembly	21029	5756	c("GO:0006790", "GO:0031163")	IDA,IMP IEA,IMP IBA IEA,IDA IBA TAS IEA	GLRX3,HSPA9,CIAO3,NFS1
0.0474607	45	493	5	0.010142	0.111111	GO:2000273	GO:BP	positive regulation of signaling receptor activity	21029	29501	c("GO:0010469", "GO:0044093")	IEA,TAS,IBA IEA,IDA,IEA	IFNGR2,NRP1,ARC,FBXW7,ADORA1
0.0474607	45	493	5	0.010142	0.111111	GO:0008631	GO:BP	intrinsic apoptotic signaling pathway in response to oxidative stress	21029	3644	c("GO:0036473", "GO:0097193")	IMP,IMP IEA,IDA IEA,IDA,IMP	STK24,SOD2,FBXW7,NONO,UBQLN1
0.0474607	28	493	4	0.00811359	0.142857	GO:0031163	GO:BP	metallo-sulfur cluster assembly	21029	8214	GO:0022607	IDA,IMP IEA,IMP IBA IEA,IDA IBA TAS IEA	GLRX3,HSPA9,CIAO3,NFS1
0.0474607	28	493	4	0.00811359	0.142857	GO:0070168	GO:BP	negative regulation of biomineral tissue development	21029	18706	c("GO:0031214", "GO:0051093", "GO:0051241", "GO:0070167", "GO:0110150")	IMP,ISS,ISS IEA,IDA ISS IEA	BCOR,ROCK2,NOTCH1,SOX9
0.0474607	28	493	4	0.00811359	0.142857	GO:1990776	GO:BP	response to angiotensin	21029	29119	GO:0043434	IEA,ISS,IEA,IEA	MYC,ROCK2,ARID1B,IGF1R
0.0475942	292	493	15	0.030426	0.0513699	GO:0010631	GO:BP	epithelial cell migration	21029	4778	c("GO:0001667", "GO:0090132")	IEA,IMP ISS TAS IEA,IMP,IDA,ISS,IMP,IEA,IEA,IMP IEA,IDA IMP,ISS,IMP,IMP,IDA,IMP IEA	SEMA3A,NRP1,JCAD,ADGRB1,EPPK1,ROCK2,FBXW7,SPRED1,PTEN,BMPR2,ZEB2,NR2F2,RAB11A,NOTCH1,SOX9
0.0478654	209	493	12	0.0243408	0.0574163	GO:0007623	GO:BP	circadian rhythm	21029	3485	GO:0048511	ISS IEA,IMP,ISS IEA,ISS,IMP IEA,ISS IEA,TAS,ISS IEA,ISS IEA,ISS,ISS,IEA	PSPC1,USP9X,ATF4,ROCK2,FBXW7,NONO,NR1H3,CIPC,PTEN,HDAC3,KMT2A,ADORA1
0.0485873	996	493	37	0.0750507	0.0371486	GO:0051241	GO:BP	negative regulation of multicellular organismal process	21029	15714	c("GO:0032501", "GO:0048519", "GO:0051239")	IMP ISS IEA,ISS,IMP,IBA IEA,ISS IEA,IEA,IEA,IMP,IDA IEA,ISS,IMP ISS,IEA,IMP,IMP IEA,IDA,ISS IEA,IMP ISS IEA,IMP ISS IEA,ISS,ISS,ISS IEA,IMP,IEA,ISS IEA,IEA,ISS IEA,IEA,IDA ISS IEA,IDA ISS IEA,IEA,IMP,IC,IEA,IEA,ISS IEA,ISS IEA,IDA ISS	SPRY2,FOXO1,BCOR,SEMA3A,ATF4,FBXO7,NRP1,MYC,ADGRB1,EPPK1,ROCK2,EPHA7,TMEM131L,FBXW7,FOXO4,NR1H3,SPRED1,PTEN,PAX2,GLRX3,BMPR2,NR2F2,HSPA9,IRF1,BCR,YWHAH,ATP2A2,NOTCH1,SOX9,ZBTB46,MUL1,USF1,GPR37L1,ADORA1,PTCH1,HMGCR,SIRT2
0.0486192	183	493	11	0.0223124	0.0601093	GO:0008361	GO:BP	regulation of cell size	21029	3602	GO:0032535	IDA IBA IEA,ISS IEA,IEA,ISS IEA,IEA,IEA,IEA,IEA,IMP,IEA,IEA	SEMA3A,NRP1,EPHA7,PTEN,BMPR2,RAB11A,IST1,TSC1,RPTOR,PAFAH1B1,DPYSL2
0.0487045	293	493	15	0.030426	0.0511945	GO:0060485	GO:BP	mesenchyme development	21029	17266	c("GO:0009888", "GO:0048513")	IMP,ISS IEA,ISS IBA IEA,IDA IC,ISS IEA,ISS,ISS,ISS,IEA,ISS IEA,IMP,ISS,ISS IEA,IMP ISS IEA,ISS IEA	PHLDB2,SPRY2,SEMA3A,LRP6,NRP1,BASP1,MYC,ROCK2,EFNB1,SPRED1,PTEN,PAX2,BMPR2,NOTCH1,SOX9
0.0493902	567	493	24	0.0486815	0.042328	GO:0071407	GO:BP	cellular response to organic cyclic compound	21029	19454	c("GO:0014070", "GO:0071310")	IMP,IMP,IDA,IEA,IEA,IMP,IDA,IEA,IEA,IDA,IEA,IDA,IEA,IEA,IDA,IEA,IEA,IEA,IDA,ISS IEA,TAS,IMP ISS IEA,ISS,ISS IEA	ATF4,LRP6,UBR5,FBXO32,MYC,ROCK2,KDM3A,CCNA2,DDIT4,ZMIZ1,RXRG,TRIP4,IGF1R,KCNMB1,YWHAH,RAN,HSPA5,RECQL5,MUL1,GRAMD1B,HSPA8,PTCH1,CARM1,SIRT2
0.049826	133	493	9	0.0182556	0.0676692	GO:0071326	GO:BP	cellular response to monosaccharide stimulus	21029	19375	c("GO:0034284", "GO:0071322")	IEA,ISS IEA,ISS IEA,IEP,IEA,ISS,IEA,IBA IEA,IEA	IRS2,PIM3,PTPRN2,ZNF236,HMGN3,PAX2,NEUROD1,IGF1R,RAF1
0.0499133	536	493	23	0.0466531	0.0429104	GO:0034660	GO:BP	ncRNA metabolic process	21029	10020	GO:0016070	IEA,IDA IBA IEA,IEA,IBA IEA,IDA IBA IEA,IBA,IBA IEA,IBA TAS NAS IEA,IDA IEA,IMP IEA,IMP IBA,IBA,IDA IBA IEA,IDA IBA NAS IEA,IMP IEA,IDA IBA TAS IEA,IBA,IBA IEA,IBA,ISS IBA,IDA IBA TAS,IBA TAS IEA,TAS	KRR1,RTCB,SEPSECS,GAR1,INTS12,MRPL1,TRMT12,WARS1,METTL5,WDR75,TOE1,INTS14,DUS2,KARS1,NOL8,IARS1,RPL7A,UTP6,ZNHIT3,NOL6,BCDIN3D,TRMT1,SNAPC2
4.21178e-21	12193	506	392	0.774704	0.0321496	GO:0005737	GO:CC	cytoplasm	21672	384	c("GO:0005622", "GO:0110165")	IDA TAS NAS IEA,ISS TAS IEA,IBA,IDA IBA IEA,IDA HDA IBA TAS IEA,IEA,IDA IBA TAS IEA,IBA IEA,IDA IPI IBA TAS IEA,IDA IBA TAS IEA,ISS IBA IEA,IDA,IDA,ISS IBA TAS IEA,IBA TAS IEA,IDA ISS TAS IEA,IDA IEA,IEA,IDA TAS IEA,IDA IBA TAS IEA,IEA,IDA IBA IEA,TAS,IMP IEA,IBA TAS IEA,IDA HDA IBA IEA,IDA IBA TAS,IDA ISS IBA TAS IEA,IDA IBA TAS IEA,IDA TAS IEA,HDA IBA TAS IEA,IDA IMP HDA IBA TAS NAS IEA,IDA HDA…	ND4,ND6,SENP7,PHLDB2,ATP5PF,RELT,MRPL48,TIPRL,ATG3,CSTB,AAMDC,CREBZF,TAF1D,SPRY2,MTRF1,FOXO1,SACS,PSPC1,STK24,OCA2,MITD1,TXNDC9,RASA3,DCUN1D2,IRS2,APOO,EIF2S3,DMD,USP9X,CASK,PDXK,NDUFV3,ABCG1,BRWD1,TTC3,RCAN1,IFNGR2,TAF10,CALU,KLHDC10,CHCHD3,MKLN1,CELF2,UPF2,PIM3,GPR85,SLC38A2,KRR1,PPFIA2,DUSP6,USP44,LTA4H,FMC1,NFAM1,ACO2,ATF4,JOSD1,FBXO7,RTCB,BRAF,DCP1B,LRP6,ASB10,ALS2CL,EXOG,PTPRN2,NRP1,JCAD,GL…
1.09207e-18	4161	506	187	0.369565	0.0449411	GO:0005654	GO:CC	nucleoplasm	21672	311	c("GO:0031981", "GO:0110165")	IDA,IDA,IDA IBA TAS,TAS,IDA IEA,TAS,IDA IBA TAS,IDA,IDA,IDA,TAS,IDA,IDA IBA TAS,IDA TAS,IDA,IEA,IDA,IDA,IDA TAS,IDA TAS,TAS,IDA,TAS IEA,IDA,IDA TAS,IDA,IDA IBA TAS IEA,IDA ISS IEA,IDA,IDA IEA,TAS IEA,IDA IBA TAS,IDA,IDA IEA,IDA,IDA TAS IEA,IDA TAS,TAS,IDA TAS,IDA,IDA,IDA TAS,IDA,IDA IBA,IDA TAS,IDA,IDA,IDA IBA,IDA TAS,IDA IBA TAS,IDA TAS IEA,IDA TAS IEA,TAS,TAS,IDA,IDA IBA TAS IEA,IDA TAS,TAS,IDA…	RELT,CREBZF,TAF1D,FOXO1,PSPC1,STK24,TBL1X,BCOR,PDXK,TMPRSS2,BRWD1,TTC3,TAF10,ZC3HC1,KLHDC10,MKLN1,CELF2,HBP1,KRR1,DUSP6,USP44,LTA4H,ATF4,FBXO7,RTCB,RAPGEF5,CDK13,BASP1,ANKRD12,VIRMA,TP53INP1,POLR2K,UBR5,TRPS1,FBXO32,MYC,DNMT3A,TFAP2B,SF3B6,SNTG2,HMGN3,POU3F2,RNF146,ARID1B,ARID4B,AFDN,CCT4,SUPT7L,INO80B,KDM3A,FBXW7,GAR1,INTS12,UBE2D3,SCOC,MAML3,CCNA2,CAMK2D,CSTF2,TAF9B,CUL4B,UPRT,NONO,FOXO4,BTBD10…
4.06837e-11	5373	506	199	0.393281	0.037037	GO:0005829	GO:CC	cytosol	21672	469	c("GO:0005737", "GO:0110165")	IDA,IBA,IDA IBA TAS,IDA IBA,IDA,ISS IBA TAS IEA,ISS TAS,IDA TAS,IDA,TAS,IBA TAS IEA,IDA,IBA TAS,TAS,IDA IBA TAS,TAS IEA,HDA IBA TAS IEA,IDA,IDA,ISS IEA,IDA TAS,IDA,TAS,IDA IBA TAS IEA,IDA IBA TAS,IBA,TAS,IDA TAS IEA,IDA,IDA TAS,IDA TAS,TAS,TAS,IDA,TAS,IDA,IDA,TAS,TAS,IDA,IDA IEA,IDA IBA,TAS,IDA,IDA TAS,TAS,IDA TAS,IDA,IDA TAS,IDA TAS IEA,TAS IEA,IDA,IDA,IDA TAS,IDA IEA,IDA IBA TAS IEA,IDA,TAS,TAS…	PHLDB2,TIPRL,ATG3,CSTB,TAF1D,SPRY2,FOXO1,STK24,TXNDC9,RASA3,IRS2,APOO,EIF2S3,DMD,USP9X,CASK,PDXK,BRWD1,TTC3,MKLN1,UPF2,PIM3,PPFIA2,DUSP6,LTA4H,ACO2,JOSD1,FBXO7,RTCB,BRAF,DCP1B,ASB10,ALS2CL,NRP1,PIK3R4,CDK13,ANKRD12,TRAPPC8,ATP6V1H,VIRMA,TP53INP1,CFAP418,POLR2K,UBR5,FBXO32,ARC,ROCK2,HMGN3,FYN,RNF146,ACAT2,ARID1B,ARID4B,AFDN,CCDC88A,CCT4,LCLAT1,SEPSECS,FBXW7,UBE2D3,SCOC,CCNA2,CAMK2D,MRPL1,CUL4B,SPR…
4.06837e-11	5442	506	201	0.397233	0.036935	GO:0031981	GO:CC	nuclear lumen	21672	1450	c("GO:0005634", "GO:0070013")	IDA,IDA,IDA,IDA IBA TAS IEA,TAS,IDA IEA,IDA TAS,IDA IBA TAS,IDA,IDA,IDA,IDA,IDA TAS,IDA,IDA IBA TAS,IDA TAS,IDA,IEA,IDA,IDA,IDA IBA TAS IEA,IDA TAS,TAS,IDA,IDA TAS IEA,IDA,IDA TAS,IDA,IDA IBA TAS IEA,IDA IEA,IDA ISS IEA,IDA,TAS IEA,IDA IEA,TAS IEA,IDA IBA TAS,IDA,IDA IEA,IDA,IDA TAS IEA,IDA,IDA TAS,TAS,IDA TAS,IDA,IDA,IDA TAS,IDA,IDA IBA,IDA TAS,IDA,IDA,IDA IBA,IDA IBA TAS IEA,IDA IBA TAS,IDA TAS…	RELT,CSTB,CREBZF,TAF1D,FOXO1,PSPC1,STK24,TBL1X,BCOR,CASK,PDXK,TMPRSS2,BRWD1,TTC3,TAF10,ZC3HC1,KLHDC10,MKLN1,CELF2,HBP1,KRR1,DUSP6,USP44,LTA4H,ATF4,FBXO7,RTCB,RAPGEF5,CDK13,NOL7,BASP1,ANKRD12,NOL4,VIRMA,TP53INP1,POLR2K,UBR5,TRPS1,FBXO32,MYC,EPPK1,DNMT3A,TFAP2B,SF3B6,SNTG2,HMGN3,POU3F2,RNF146,ARID1B,ARID4B,AFDN,CCT4,SUPT7L,INO80B,KDM3A,FBXW7,GAR1,INTS12,UBE2D3,SCOC,MAML3,CCNA2,CAMK2D,CSTF2,TAF9B,CU…
4.68371e-10	6569	506	226	0.44664	0.034404	GO:0070013	GO:CC	intracellular organelle lumen	21672	2716	c("GO:0043229", "GO:0043233")	IDA,IDA IBA IEA,IDA TAS,IDA,IDA IBA TAS IEA,TAS,IDA IEA,IDA TAS,IDA IBA TAS,IDA,IDA,IDA TAS,IDA,IDA TAS,IDA,IDA IBA TAS,TAS IEA,IDA TAS,IDA,IEA,IDA,IDA,IDA IBA TAS IEA,IDA TAS,TAS,IDA TAS,TAS,IDA TAS IEA,IDA,IDA TAS,IDA,TAS IEA,IDA IBA TAS IEA,TAS,IDA IEA,IDA ISS IEA,IBA IEA,IDA,TAS IEA,IDA IEA,TAS IEA,IDA IBA TAS,IDA,IDA IEA,IDA,IDA TAS IEA,IDA,IDA TAS,TAS,IDA TAS,IDA,IDA,IDA TAS,IDA,IDA TAS IEA…	RELT,MRPL48,CSTB,CREBZF,TAF1D,FOXO1,PSPC1,STK24,TBL1X,BCOR,CASK,PDXK,TMPRSS2,BRWD1,TTC3,TAF10,CALU,ZC3HC1,KLHDC10,MKLN1,CELF2,HBP1,KRR1,DUSP6,USP44,LTA4H,ACO2,ATF4,FBXO7,RTCB,RAPGEF5,PDIA4,CDK13,F13A1,NOL7,BASP1,PRELID3A,ANKRD12,NOL4,VIRMA,TP53INP1,POLR2K,UBR5,TRPS1,FBXO32,MYC,EPPK1,DNMT3A,TFAP2B,SF3B6,SNTG2,HMGN3,POU3F2,RNF146,SOD2,ARID1B,ARID4B,AFDN,CCT4,SUPT7L,INO80B,KDM3A,FBXW7,GAR1,INTS12,UB…
4.68371e-10	6570	506	226	0.44664	0.0343988	GO:0043233	GO:CC	organelle lumen	21672	2130	c("GO:0031974", "GO:0043226")	IDA,IDA IBA IEA,IDA TAS,IDA,IDA IBA TAS IEA,TAS,IDA IEA,IDA TAS,IDA IBA TAS,IDA,IDA,IDA TAS,IDA,IDA TAS,IDA,IDA IBA TAS,TAS IEA,IDA TAS,IDA,IEA,IDA,IDA,IDA IBA TAS IEA,IDA TAS,TAS,IDA TAS,TAS,IDA TAS IEA,IDA,IDA TAS,IDA,TAS IEA,IDA IBA TAS IEA,TAS,IDA IEA,IDA ISS IEA,IBA IEA,IDA,TAS IEA,IDA IEA,TAS IEA,IDA IBA TAS,IDA,IDA IEA,IDA,IDA TAS IEA,IDA,IDA TAS,TAS,IDA TAS,IDA,IDA,IDA TAS,IDA,IDA TAS IEA…	RELT,MRPL48,CSTB,CREBZF,TAF1D,FOXO1,PSPC1,STK24,TBL1X,BCOR,CASK,PDXK,TMPRSS2,BRWD1,TTC3,TAF10,CALU,ZC3HC1,KLHDC10,MKLN1,CELF2,HBP1,KRR1,DUSP6,USP44,LTA4H,ACO2,ATF4,FBXO7,RTCB,RAPGEF5,PDIA4,CDK13,F13A1,NOL7,BASP1,PRELID3A,ANKRD12,NOL4,VIRMA,TP53INP1,POLR2K,UBR5,TRPS1,FBXO32,MYC,EPPK1,DNMT3A,TFAP2B,SF3B6,SNTG2,HMGN3,POU3F2,RNF146,SOD2,ARID1B,ARID4B,AFDN,CCT4,SUPT7L,INO80B,KDM3A,FBXW7,GAR1,INTS12,UB…
4.68371e-10	6570	506	226	0.44664	0.0343988	GO:0031974	GO:CC	membrane-enclosed lumen	21672	1444	GO:0110165	IDA,IDA IBA IEA,IDA TAS,IDA,IDA IBA TAS IEA,TAS,IDA IEA,IDA TAS,IDA IBA TAS,IDA,IDA,IDA TAS,IDA,IDA TAS,IDA,IDA IBA TAS,TAS IEA,IDA TAS,IDA,IEA,IDA,IDA,IDA IBA TAS IEA,IDA TAS,TAS,IDA TAS,TAS,IDA TAS IEA,IDA,IDA TAS,IDA,TAS IEA,IDA IBA TAS IEA,TAS,IDA IEA,IDA ISS IEA,IBA IEA,IDA,TAS IEA,IDA IEA,TAS IEA,IDA IBA TAS,IDA,IDA IEA,IDA,IDA TAS IEA,IDA,IDA TAS,TAS,IDA TAS,IDA,IDA,IDA TAS,IDA,IDA TAS IEA…	RELT,MRPL48,CSTB,CREBZF,TAF1D,FOXO1,PSPC1,STK24,TBL1X,BCOR,CASK,PDXK,TMPRSS2,BRWD1,TTC3,TAF10,CALU,ZC3HC1,KLHDC10,MKLN1,CELF2,HBP1,KRR1,DUSP6,USP44,LTA4H,ACO2,ATF4,FBXO7,RTCB,RAPGEF5,PDIA4,CDK13,F13A1,NOL7,BASP1,PRELID3A,ANKRD12,NOL4,VIRMA,TP53INP1,POLR2K,UBR5,TRPS1,FBXO32,MYC,EPPK1,DNMT3A,TFAP2B,SF3B6,SNTG2,HMGN3,POU3F2,RNF146,SOD2,ARID1B,ARID4B,AFDN,CCT4,SUPT7L,INO80B,KDM3A,FBXW7,GAR1,INTS12,UB…
5.55833e-07	14514	506	397	0.784585	0.0273529	GO:0043231	GO:CC	intracellular membrane-bounded organelle	21672	2128	c("GO:0043227", "GO:0043229")	IDA TAS NAS IEA,ISS TAS IEA,IDA IBA,IDA HDA IBA TAS IEA,IDA,IDA IBA TAS IEA,IDA TAS IEA,IDA IBA IEA,IDA IBA TAS IEA,ISS IEA,IBA TAS IEA,IDA ISS IBA TAS IEA,IDA,IDA IBA IEA,IDA TAS IEA,IDA IBA IEA,IDA IEA,IEA,IMP IEA,IDA IBA TAS IEA,IDA HDA IBA IEA,IDA TAS IEA,IDA IEA,IBA,IDA IEA,IDA HDA TAS,IDA IMP HDA IBA TAS NAS IEA,IDA HDA ISS IEA,IDA,IDA HDA IBA TAS IEA,IDA IEA,IBA IEA,HDA IEA,IDA IBA TAS IEA…	ND4,ND6,SENP7,ATP5PF,RELT,MRPL48,CSTB,CREBZF,TAF1D,SPRY2,MTRF1,FOXO1,SACS,PSPC1,STK24,OCA2,MITD1,TXNDC9,DCUN1D2,TBL1X,APOO,DMD,BCOR,USP9X,CASK,PDXK,NDUFV3,ABCG1,TMPRSS2,BRWD1,TTC3,RCAN1,IFNGR2,TAF10,CALU,ZC3HC1,KLHDC10,CHCHD3,MKLN1,CELF2,UPF2,HBP1,GPR85,KRR1,DUSP6,USP44,LTA4H,FMC1,NFAM1,ACO2,ATF4,FBXO7,RTCB,BRAF,DCP1B,CREBL2,LRP6,ASB10,EXOG,PTPRN2,NRP1,RAPGEF5,SNX10,PIK3R4,SACM1L,PDIA4,CDK13,F13A…
6.27667e-07	17758	506	460	0.909091	0.0259038	GO:0005622	GO:CC	intracellular anatomical structure	21672	283	GO:0110165	IDA TAS NAS IEA,ISS TAS IEA,IDA IBA,IDA IBA IEA,IDA HDA IBA TAS IEA,IDA IEA,IDA IBA TAS IEA,IBA IEA,IDA IPI IBA TAS IEA,IDA IBA TAS IEA,ISS IBA IEA,IDA ISA IBA IEA,IDA IBA TAS IEA,IDA ISS IBA TAS IEA,IBA TAS IEA,IDA ISS ISA IBA TAS IEA,IDA IEA,IDA IBA IEA,IDA TAS IEA,IDA IBA TAS IEA,IDA IEA,IDA IBA IEA,TAS,IMP IEA,IBA TAS IEA,IDA IBA TAS IEA,IEA,IDA HDA IBA IEA,IDA IBA TAS,IDA ISS IBA TAS IEA,IDA…	ND4,ND6,SENP7,PHLDB2,ATP5PF,RELT,MRPL48,TIPRL,ATG3,CSTB,AAMDC,CREBZF,TAF1D,SPRY2,MTRF1,FOXO1,SACS,PSPC1,STK24,OCA2,MITD1,TXNDC9,RASA3,DCUN1D2,IRS2,TBL1X,FRMPD4,APOO,EIF2S3,DMD,BCOR,USP9X,CASK,PDXK,NDUFV3,ABCG1,TMPRSS2,BRWD1,TTC3,RCAN1,IFNGR2,TAF10,CALU,ZC3HC1,KLHDC10,CHCHD3,MKLN1,CELF2,UPF2,HBP1,PIM3,GPR85,SLC38A2,KRR1,PPFIA2,DUSP6,USP44,LTA4H,FMC1,NFAM1,ACO2,ATF4,JOSD1,FBXO7,RTCB,BRAF,DCP1B,CREB…
5.76962e-06	1424	506	66	0.130435	0.0463483	GO:1902494	GO:CC	catalytic complex	21672	4012	GO:0032991	IDA NAS,IPI IBA,IBA,IDA IBA,IDA,IDA IMP IBA NAS IEA,IDA IBA,IDA,IDA,IDA TAS,ISS IBA IEA,IPI ISS IBA IEA,IBA,IDA IEA,IDA,IDA IBA,IDA IBA,IBA,IDA IBA IEA,IDA IBA,IDA IBA IEA,IBA,IDA IPI,IDA IBA TAS IEA,IDA IBA IEA,IDA IBA IEA,IBA,IBA,IDA IBA,IDA IBA IEA,IDA IBA IEA,IEA,IDA ISS IBA TAS IEA,IDA IBA IEA,IDA,IDA,IBA IEA,IMP,IBA,IDA IEA,IDA IBA,IDA IBA IEA,IDA IBA IEA,IDA IBA TAS,IDA IBA,NAS,IDA,ISS IEA…	ND4,ATG3,DCUN1D2,TBL1X,BCOR,NDUFV3,TAF10,KLHDC10,MKLN1,FBXO7,PIK3R4,CDK13,PPP1R3G,SS18,VIRMA,POLR2K,FBXO32,SF3B6,ARID1B,SUPT7L,INO80B,KDM3A,FBXW7,GAR1,OSTC,CCNA2,CCNG2,CCNI,TAF9B,CUL4B,AQR,FBXO33,PSMA3,KAT6B,HNRNPA3,PPIL3,EPC2,KLHL24,WDR93,POLG,IGF1R,MORF4L1,FBXO31,HDAC3,POLR3E,FBXO21,RECQL5,PAFAH1B1,ZNF335,PSMF1,RERE,KAT6A,KMT2A,SMARCE1,MSL1,FBXL20,GATAD2A,NDUFS7,UQCR11,HINT1,UBQLN1,RAD23B,UBE2S…
5.80872e-06	15557	506	414	0.818182	0.0266118	GO:0043227	GO:CC	membrane-bounded organelle	21672	2124	GO:0043226	IDA TAS NAS IEA,ISS TAS IEA,IDA IBA,IDA HDA IBA TAS IEA,IDA,IDA IBA TAS IEA,HDA,IDA HDA TAS IEA,IDA IBA IEA,IDA IBA TAS IEA,ISS IEA,IBA TAS IEA,IDA ISS IBA TAS IEA,IDA,IDA IBA IEA,IDA HDA TAS IEA,IDA IBA IEA,IDA HDA IEA,IEA,IMP IEA,HDA,IDA IBA TAS IEA,IDA HDA IBA IEA,HDA,IDA TAS IEA,IDA IEA,IBA,IDA ISS IEA,IDA HDA TAS,IDA IMP HDA IBA TAS NAS IEA,IDA HDA ISS IEA,IDA HDA,IDA HDA IBA TAS IEA,IDA IEA…	ND4,ND6,SENP7,ATP5PF,RELT,MRPL48,SFT2D2,CSTB,CREBZF,TAF1D,SPRY2,MTRF1,FOXO1,SACS,PSPC1,STK24,OCA2,MITD1,TXNDC9,DCUN1D2,MXRA5,TBL1X,APOO,EIF2S3,DMD,BCOR,USP9X,CASK,PDXK,NDUFV3,ABCG1,TMPRSS2,BRWD1,TTC3,RCAN1,IFNGR2,TAF10,CALU,ZC3HC1,KLHDC10,CHCHD3,MKLN1,CELF2,UPF2,HBP1,GPR85,KRR1,PPFIA2,DUSP6,USP44,LTA4H,FMC1,NFAM1,ACO2,ATF4,FBXO7,RTCB,BRAF,DCP1B,CREBL2,LRP6,ASB10,EXOG,PTPRN2,NRP1,RAPGEF5,SNX10,PIK…
8.7895e-05	1674	506	70	0.13834	0.041816	GO:0005739	GO:CC	mitochondrion	21672	385	c("GO:0005737", "GO:0043231")	IDA TAS NAS IEA,ISS TAS IEA,IDA HDA IBA TAS IEA,IDA IBA TAS IEA,IDA,IBA TAS IEA,ISS,IDA,IDA HDA IBA IEA,IEA,IDA IMP HDA IBA TAS NAS IEA,IDA,IDA HDA ISS IBA IEA,IDA IBA IEA,HDA IBA TAS IEA,IDA IEA,IEA,IDA IBA IEA,IEA,IDA,IBA IEA,IEA,IDA,ISS,IBA,IDA IBA TAS IEA,IDA,IDA IBA IEA,IBA TAS IEA,IEA,TAS IEA,TAS IEA,IDA IBA TAS IEA,IDA IEA,IDA TAS IEA,IEA,IDA ISS IBA TAS IEA,IBA IEA,IDA ISS IBA TAS IEA,IBA…	ND4,ND6,ATP5PF,MRPL48,CREBZF,MTRF1,FOXO1,SACS,APOO,DMD,NDUFV3,ABCG1,CHCHD3,FMC1,ACO2,FBXO7,BRAF,EXOG,NRP1,NOL7,PRELID3A,MYC,HS1BP3,FYN,ACAT2,SOD2,ARID4B,MPC1,MICU3,FBXW7,MRPL1,COX7B,MRPL16,ZFYVE1,SLC25A29,DDIT4,HSPD1,ECHDC2,D2HGDH,WDR93,POLG,PDPR,ACSF3,KARS1,RAF1,HSPA9,TNRC18,GFER,SNN,YWHAH,USP30,TRUB2,HSPA5,GLOD4,UBB,NFS1,PFDN4,UBIAD1,USP48,MUL1,VDAC3,DCPS,TOMM6,NDUFS7,UQCR11,AUH,NOL6,COQ10A,CHC…
0.00010776	414	506	27	0.0533597	0.0652174	GO:0016607	GO:CC	nuclear speck	21672	901	GO:0016604	IEA,IDA,IEA,IDA IEA,ISS IEA,IDA IEA,IDA,IDA IEA,IEA,IDA,IDA IEA,IDA IEA,IEA,IDA IBA,IDA,IDA,IDA,IDA,IDA,ISS IEA,IDA IEA,IDA,IDA,IDA IBA IEA,IDA,ISS IEA,IEA	PSPC1,HBP1,ATF4,CDK13,BASP1,VIRMA,AFDN,MAML3,NONO,FOXO4,NRDE2,PRPF40A,TOE1,TRIP12,TCF12,MORF4L1,PHF7,RAF1,AP5Z1,GLIS2,NSRP1,NCBP3,KAT6A,SRSF4,VPS72,MSL1,GATAD2A
0.000140278	633	506	35	0.06917	0.0552923	GO:0030424	GO:CC	axon	21672	1098	GO:0043005	IEA,TAS,IEA,IDA IEA,IBA IEA,IEA,IEA,ISS IEA,IEA,IEA,ISS IBA IEA,ISS IEA,IBA IEA,IEA,IEA,IBA IEA,IBA IEA,ISS IEA,IBA IEA,ISS,ISS IBA IEA,IEA,IEA,IEA,IEA,IMP,IEA,ISS,IBA,IEA,IEA,ISS IEA,IEA,IEA,ISS IEA	PCDH9,SACS,DMD,USP9X,SEMA3A,SLC38A2,PPFIA2,NRP1,BASP1,SYBU,KCNQ3,IGHMBP2,KCNC1,KLHL24,AP3B2,IGF1R,RAB11A,TUBB3,BSN,SPOCK1,FSCN1,ADCY9,BCR,TSC1,PAFAH1B1,MUL1,DPYSL2,GRIK3,HSPA8,CBL,ADORA1,SRCIN1,PTCH1,GRIPAP1,SIRT2
0.00025605	15870	506	413	0.816206	0.0260239	GO:0043229	GO:CC	intracellular organelle	21672	2126	c("GO:0005622", "GO:0043226")	IDA TAS NAS IEA,ISS TAS IEA,IDA IBA,IDA,IDA HDA IBA TAS IEA,IDA,IDA IBA TAS IEA,IDA TAS IEA,IDA ISA IBA IEA,IDA IBA TAS IEA,IDA ISS IEA,IBA TAS IEA,IDA ISS ISA IBA TAS IEA,IDA,IDA IBA IEA,IDA TAS IEA,IDA IBA IEA,IDA IEA,IEA,IMP IEA,IDA IBA TAS IEA,IEA,IDA HDA IBA IEA,IDA ISS IBA TAS IEA,IDA IEA,IBA,IDA TAS IEA,IDA HDA TAS,IDA IMP HDA IBA TAS NAS IEA,IDA HDA ISS IEA,IDA,IDA HDA IBA TAS IEA,IDA IEA…	ND4,ND6,SENP7,PHLDB2,ATP5PF,RELT,MRPL48,CSTB,CREBZF,TAF1D,SPRY2,MTRF1,FOXO1,SACS,PSPC1,STK24,OCA2,MITD1,TXNDC9,DCUN1D2,TBL1X,FRMPD4,APOO,DMD,BCOR,USP9X,CASK,PDXK,NDUFV3,ABCG1,TMPRSS2,BRWD1,TTC3,RCAN1,IFNGR2,TAF10,CALU,ZC3HC1,KLHDC10,CHCHD3,MKLN1,CELF2,UPF2,HBP1,GPR85,KRR1,DUSP6,USP44,LTA4H,FMC1,NFAM1,ACO2,ATF4,FBXO7,RTCB,BRAF,DCP1B,CREBL2,LRP6,ASB10,EXOG,PTPRN2,NRP1,RAPGEF5,SNX10,PIK3R4,SACM1L,PD…
0.000302809	16674	506	429	0.847826	0.0257287	GO:0043226	GO:CC	organelle	21672	2123	GO:0110165	IDA TAS NAS IEA,ISS TAS IEA,IDA IBA,IDA,IDA HDA IBA TAS IEA,IDA,IDA IBA TAS IEA,HDA,IDA HDA TAS IEA,IDA ISA IBA IEA,IDA IBA TAS IEA,IDA ISS IEA,IBA TAS IEA,IDA ISS ISA IBA TAS IEA,IDA,IDA IBA IEA,IDA HDA TAS IEA,IDA IBA IEA,IDA HDA IEA,IEA,IMP IEA,HDA,IDA IBA TAS IEA,IEA,IDA HDA IBA IEA,HDA,IDA ISS IBA TAS IEA,IDA IEA,IBA,IDA ISS TAS IEA,IDA HDA TAS,IDA IMP HDA IBA TAS NAS IEA,IDA HDA ISS IEA,IDA…	ND4,ND6,SENP7,PHLDB2,ATP5PF,RELT,MRPL48,SFT2D2,CSTB,CREBZF,TAF1D,SPRY2,MTRF1,FOXO1,SACS,PSPC1,STK24,OCA2,MITD1,TXNDC9,DCUN1D2,MXRA5,TBL1X,FRMPD4,APOO,EIF2S3,DMD,BCOR,USP9X,CASK,PDXK,NDUFV3,ABCG1,TMPRSS2,BRWD1,TTC3,RCAN1,IFNGR2,TAF10,CALU,ZC3HC1,KLHDC10,CHCHD3,MKLN1,CELF2,UPF2,HBP1,GPR85,KRR1,PPFIA2,DUSP6,USP44,LTA4H,FMC1,NFAM1,ACO2,ATF4,FBXO7,RTCB,BRAF,DCP1B,CREBL2,LRP6,ASB10,EXOG,PTPRN2,NRP1,RAP…
0.000624445	801	506	39	0.0770751	0.0486891	GO:1990234	GO:CC	transferase complex	21672	4218	GO:1902494	IPI IBA,IBA,IDA,IDA IBA,IDA,IDA,IDA TAS,ISS IBA IEA,IPI ISS IBA IEA,IDA,IDA IBA,IDA IBA,IDA IBA,IDA IPI,IDA IBA IEA,IDA IBA IEA,IBA,IBA,IDA IBA,IDA IBA IEA,IEA,IDA IBA IEA,IBA IEA,IMP,IDA IEA,IDA IBA,IDA IBA IEA,IDA IBA IEA,IDA IBA,NAS,IDA,IDA IEA,IDA IBA IEA,IDA IBA IEA,IDA IBA IEA,IBA,IDA,IDA,IDA IBA IEA	ATG3,DCUN1D2,BCOR,TAF10,KLHDC10,MKLN1,FBXO7,PIK3R4,CDK13,VIRMA,POLR2K,FBXO32,SUPT7L,FBXW7,OSTC,CCNA2,CCNG2,CCNI,TAF9B,CUL4B,FBXO33,KAT6B,EPC2,KLHL24,POLG,IGF1R,MORF4L1,FBXO31,POLR3E,FBXO21,RECQL5,ZNF335,KAT6A,KMT2A,MSL1,FBXL20,UBE2S,PRMT1,POLD1
0.000874021	1347	506	56	0.110672	0.0415739	GO:0043005	GO:CC	neuron projection	21672	2090	GO:0120025	IEA,TAS,IDA IBA IEA,ISS IEA,IDA IEA,IBA IEA,IEA,IDA IEA,IDA IEA,IDA,IEA,ISS IEA,IEA,IEA,ISS IBA IEA,ISS IBA IEA,ISS IEA,IBA IEA,ISS IEA,IBA IEA,IBA,ISS IEA,IBA IEA,IEA,ISS IEA,ISS,IEA,IEA,IEA,IEA,IBA IEA,IBA IEA,ISS IEA,ISS IBA IEA,ISS,IEA,ISS IBA IEA,IEA,IEA,IEA,IEA,IBA IEA,IDA,IMP,IEA,ISS,IBA,IEA,IBA IEA,IEA,ISS IEA,IEA,IEA,IBA,IEA,ISS IEA	PCDH9,SACS,FRMPD4,DMD,USP9X,SEMA3A,SLC38A2,PPFIA2,ATF4,FBXO7,BRAF,NRP1,BASP1,SYBU,KCNQ3,ADGRB1,ARC,EPHA7,FYN,LZTS3,CAMK2D,IGHMBP2,KCNC1,FLRT2,PTEN,VTI1A,GLRX3,HNRNPA3,KLHL24,AP3B2,IGF1R,RAB11A,TUBB3,BSN,SPOCK1,CYFIP2,FSCN1,ADCY9,BCR,TSC1,RPTOR,PAFAH1B1,UBB,MUL1,DPYSL2,GRIK3,HSPA8,CBL,SV2A,ADORA1,SRCIN1,NDUFS7,PTCH1,APBA1,GRIPAP1,SIRT2
0.00107685	2312	506	84	0.166008	0.0363322	GO:0042995	GO:CC	cell projection	21672	2089	GO:0110165	IEA,IEA,TAS,IDA IBA IEA,IDA ISS IBA IEA,IDA IEA,ISS,ISS IEA,IBA IEA,IEA,IDA IEA,IDA IEA,IDA,IEA,ISS IEA,IDA IBA,ISS IEA,IEA,IEA,IDA,IEA,ISS IBA IEA,ISS IBA IEA,ISS IEA,IEA,IBA IEA,ISS IEA,IEA,IDA IEA,IEA,IBA IEA,IDA ISS IBA TAS IEA,IBA,IEA,ISS IEA,IBA IEA,IEA,IDA ISS IBA IEA,ISS,IEA,IEA,IEA,IMP,IDA IEA,IEA,IDA IBA IEA,ISS IEA,IEA,IBA IEA,IBA IEA,ISS IEA,ISS IBA IEA,IEA,ISS,IEA,IDA ISS IBA IEA,IEA…	SPRY2,PCDH9,SACS,FRMPD4,DMD,USP9X,CASK,MKLN1,SEMA3A,SLC38A2,PPFIA2,ATF4,FBXO7,BRAF,NRP1,JCAD,PIK3R4,BASP1,ANKS6,CFAP418,SYBU,KCNQ3,ADGRB1,ARC,EPPK1,EPHA7,FYN,KIZ,CCDC88A,CCT4,LZTS3,EVC,CAMK2D,SYT7,IGHMBP2,KCNC1,FLRT2,PTEN,VTI1A,GLRX3,METTL5,HNRNPA3,HSPD1,SCYL3,KLHL24,CEP19,ATG16L1,AP3B2,IGF1R,RAB11A,TUBB3,BSN,RAF1,SPOCK1,CYFIP2,FSCN1,ADCY9,GLIS2,BCR,RHOF,RAN,SLC27A4,TSC1,RPTOR,MYH10,PAFAH1B1,UBB,…
0.00117483	2076	506	77	0.152174	0.0370906	GO:0030054	GO:CC	cell junction	21672	1025	GO:0110165	IDA,IDA,IEA,IDA IBA IEA,ISS IBA IEA,IDA HDA ISS IEA,IEA,IDA IBA TAS IEA,IEA,ISS IEA,IDA HDA IEA,IDA IBA IEA,IDA,IBA IEA,IDA,IEA,ISS IBA TAS IEA,ISS IEA,IDA IBA IEA,IEA,ISS IEA,IDA IBA TAS IEA,ISS IBA IEA,ISS,ISS IBA IEA,IEA,HDA ISS IEA,IBA,HDA,ISS,IDA IEA,IEA,IDA IEA,IBA IEA,IEA,IDA IEA,IDA IBA IEA,IMP,IDA IMP IBA,HDA,ISS IBA TAS IEA,IEA,HDA,ISS NAS,IDA IEA,IDA IEA,HDA,ISS IEA,IC,IEA,IEA,HDA,ISS …	PHLDB2,TCAF2,PCDH9,FRMPD4,DMD,CASK,MKLN1,PPFIA2,LRP6,PTPRN2,NRP1,JCAD,BASP1,DLGAP1,CFAP418,KCNQ3,ADGRB1,ARC,EPPK1,EPHA7,FYN,AFDN,LZTS3,EFNB1,SYT7,KCNC1,FLRT2,PSMA3,RPS29,VTI1A,METTL5,HNRNPA3,BMPR2,STX6,CACNA1E,KLHL24,PEAK1,TRIP4,RAB11A,RPL4,BSN,KCNMB1,HSPA9,SPOCK1,CYFIP2,FSCN1,ATP6V0C,BCR,YWHAH,ATP2A2,TSC1,RPL7A,NOTCH1,HSPA5,KPNA2,PAFAH1B1,CLTC,MAP1LC3A,RIMS4,EEF1A2,GRIK3,HSPA8,CBL,SV2A,ADORA1,SR…
0.00264883	835	506	38	0.0750988	0.045509	GO:0036477	GO:CC	somatodendritic compartment	21672	1960	GO:0110165	TAS,IDA IBA IEA,IEA,IEA,IEA,IDA IEA,IEA,IEA,ISS IBA IEA,ISS TAS IEA,IEA,ISS IEA,IBA IEA,ISS IBA IEA,ISS,IEA,IEA,IEA,ISS IEA,ISS,ISS IEA,IEA,IEA,IEA,IBA IEA,IDA,IMP,IEA,ISS,IBA,IEA,IEA,ISS IEA,IEA,IEA,IBA,IEA,ISS IEA	SACS,FRMPD4,DMD,SEMA3A,SLC38A2,PPFIA2,ATF4,LRP6,ADGRB1,ARC,EPHA7,FYN,LZTS3,KCNC1,VTI1A,GLRX3,KLHL24,IGF1R,FBXO31,TUBB3,BSN,ADCY9,BCR,RPTOR,PAFAH1B1,UBB,MUL1,DPYSL2,GRIK3,HSPA8,SV2A,ADORA1,SRCIN1,NDUFS7,PTCH1,APBA1,GRIPAP1,SIRT2
0.00264883	773	506	36	0.0711462	0.0465718	GO:0140535	GO:CC	intracellular protein-containing complex	21672	3964	GO:0032991	IPI IBA,IBA,IDA,IDA IBA,IDA,IDA,IDA TAS,IDA IBA IEA,IDA IBA,IDA IBA,IDA IBA,IDA IBA,IDA IPI,IDA,IDA IBA,IDA IBA IEA,IEA,IDA ISS IBA TAS IEA,IDA IBA IEA,IBA IEA,IMP,IDA IEA,IDA IBA IEA,IDA IBA IEA,IDA IBA,NAS,IDA IBA IEA,IDA,NAS IEA,IDA IBA IEA,IDA IBA IEA,IBA,IEA,IEA,IDA,IDA IBA IEA	ATG3,DCUN1D2,BCOR,TAF10,KLHDC10,MKLN1,FBXO7,RTCB,TRAPPC8,POLR2K,FBXO32,SUPT7L,FBXW7,CAMK2D,TAF9B,CUL4B,FBXO33,PSMA3,KAT6B,EPC2,KLHL24,POLG,MORF4L1,FBXO31,POLR3E,FBXO21,RPTOR,RECQL5,PSMF1,KAT6A,MSL1,FBXL20,UBQLN1,RAD23B,UBE2S,POLD1
0.00373698	2124	506	76	0.150198	0.0357815	GO:0098588	GO:CC	bounding membrane of organelle	21672	3578	GO:0031090	IEA,IDA IBA IEA,IEA,IDA HDA IEA,IEA,ISS,IEA,IEA,HDA,TAS,TAS,ISS TAS IEA,IDA IEA,TAS,IDA TAS IEA,IDA IEA,IDA HDA IBA IEA,HDA NAS IEA,IEA,IEA,IBA TAS IEA,IEA,IEA,TAS,IEA,TAS IEA,IEA,IDA,IBA TAS IEA,IEA,ISS,IBA TAS IEA,IEA,IBA TAS IEA,IEA,TAS,IBA IEA,IEA,TAS IEA,TAS,ISS IBA TAS IEA,IEA,TAS,HDA,IEA,IBA,HDA TAS IEA,IDA TAS IEA,TAS,TAS IC IEA,TAS,IBA IEA,IDA IBA TAS IEA,HDA,IEA,IDA IEA,TAS IEA,TAS,IBA …	STK24,OCA2,MITD1,APOO,DMD,CASK,ABCG1,IFNGR2,CHCHD3,NFAM1,LRP6,PTPRN2,SNX10,PIK3R4,SACM1L,KIF13A,RMC1,ATP6V1H,SYBU,ARC,EVC,GASK1B,UBE2D3,MANBA,SCOC,CAMK2D,SYT7,ZFYVE1,GOLGA5,GPR135,RPS29,VTI1A,MARCHF4,STX6,SCYL3,HS6ST1,ATG16L1,AP3B2,RAB11A,JPH3,AP1G1,BSN,RAF1,HSPA9,SNN,TVP23A,ATP6V0C,USP30,RHOF,ATP2A2,NOTCH1,SEC16A,CHMP6,RPTOR,KPNA2,SPAG9,CLTC,UBB,MAP1LC3A,EEF1A2,UBIAD1,MUL1,VDAC3,HSPA8,SV2A,TOMM6…
0.00415545	2205	506	78	0.15415	0.0353741	GO:0120025	GO:CC	plasma membrane bounded cell projection	21672	3858	GO:0042995	IEA,IEA,TAS,IDA IBA IEA,IDA ISS IEA,IDA IEA,ISS,ISS IEA,IBA IEA,IEA,IDA IEA,IDA IEA,IDA,IEA,ISS IEA,IDA IBA,ISS IEA,IEA,IEA,IDA,IEA,ISS IBA IEA,ISS IBA IEA,ISS IEA,IBA IEA,ISS IEA,IDA IEA,IBA IEA,IDA ISS IBA TAS IEA,IBA,ISS IEA,IBA IEA,IEA,ISS IEA,ISS,IEA,IEA,IMP,IDA IEA,IEA,IDA IBA IEA,ISS IEA,IEA,IBA IEA,IBA IEA,ISS IEA,ISS IBA IEA,IEA,ISS,IEA,IDA ISS IBA IEA,IEA,IEA,IEA,IEA,IBA IEA,IDA IEA,IEA…	SPRY2,PCDH9,SACS,FRMPD4,DMD,USP9X,CASK,MKLN1,SEMA3A,SLC38A2,PPFIA2,ATF4,FBXO7,BRAF,NRP1,JCAD,PIK3R4,BASP1,ANKS6,CFAP418,SYBU,KCNQ3,ADGRB1,ARC,EPHA7,FYN,CCDC88A,LZTS3,EVC,CAMK2D,IGHMBP2,KCNC1,FLRT2,PTEN,VTI1A,GLRX3,HNRNPA3,HSPD1,SCYL3,KLHL24,CEP19,ATG16L1,AP3B2,IGF1R,RAB11A,TUBB3,BSN,RAF1,SPOCK1,CYFIP2,FSCN1,ADCY9,GLIS2,BCR,RAN,SLC27A4,TSC1,RPTOR,MYH10,PAFAH1B1,UBB,MUL1,DPYSL2,GRIK3,SDC3,HSPA8,CBL…
0.00760844	3657	506	116	0.229249	0.03172	GO:0031090	GO:CC	organelle membrane	21672	1215	c("GO:0016020", "GO:0043227")	IDA TAS NAS IEA,ISS TAS IEA,IDA IBA TAS IEA,TAS,IEA,IDA IBA IEA,IEA,IDA HDA IBA IEA,IEA,ISS,IDA IMP IBA TAS NAS IEA,IEA,IEA,IEA,IDA,IDA HDA ISS IBA IEA,TAS,IEA,TAS,IDA IBA IEA,ISS TAS IEA,IEA,IDA IEA,TAS,IDA ISS TAS IEA,IDA ISS IEA,IDA HDA IBA IEA,HDA NAS IEA,IEA,IEA,ISS IEA,IBA IEA,TAS IEA,IBA TAS IEA,IBA TAS,IEA,IDA IBA IEA,IEA,TAS,IEA,TAS IEA,TAS,IEA,TAS IEA,TAS,IEA,IDA,IEA,IBA TAS IEA,TAS IEA…	ND4,ND6,ATP5PF,MRPL48,STK24,OCA2,MITD1,APOO,DMD,CASK,NDUFV3,ABCG1,IFNGR2,CALU,ZC3HC1,CHCHD3,NFAM1,RTCB,LRP6,EXOG,PTPRN2,NRP1,SNX10,PIK3R4,SACM1L,KIF13A,RMC1,ATP6V1H,SYBU,ARC,SERINC1,MPC1,LCLAT1,EVC,MICU3,GASK1B,OSTC,UBE2D3,MANBA,SCOC,CAMK2D,MRPL1,CCNI,COX7B,MRPL16,SYT7,ZFYVE1,FLRT2,GOLGA5,SLC25A29,GPR135,RPS29,ZDHHC6,VTI1A,MARCHF4,HSPD1,NUP35,STX6,SCYL3,HS6ST1,ATG16L1,PPM1L,AP3B2,WDR93,RAB11A,JPH…
0.0086362	4674	506	142	0.280632	0.0303808	GO:0012505	GO:CC	endomembrane system	21672	816	GO:0110165	TAS,TAS IEA,IDA,IEA,IDA IEA,IEA,TAS,HDA ISS IEA,IEA,HDA IEA,IDA IBA TAS IEA,IDA,IDA IEA,TAS,TAS,IEA,IDA TAS IEA,ISS TAS IEA,ISS IEA,IDA IEA,IDA IBA IEA,IDA ISS IBA TAS IEA,IBA TAS IEA,IDA TAS,TAS,IDA ISS IEA,IBA,IDA IBA IEA,IBA IEA,IDA,IEA,IEA,IDA,IEA,IEA,IDA,IDA ISS IEA,ISS IEA,IBA,IDA,IDA IBA TAS IEA,ISS IEA,IEA,IDA IBA IEA,IEA,IEA,IDA IEA,IDA IBA IEA,IEA,TAS,IDA IBA IEA,IEA,IEA,IBA,IBA,ISS IBA…	CSTB,STK24,OCA2,MITD1,APOO,DMD,PDXK,ABCG1,TTC3,IFNGR2,CALU,ZC3HC1,GPR85,LTA4H,NFAM1,RTCB,LRP6,PTPRN2,NRP1,SNX10,PIK3R4,SACM1L,PDIA4,CDK13,F13A1,KIF13A,CLPTM1L,RMC1,TRAPPC8,TPD52,TMEM64,SYBU,MYC,ARC,GRINA,HS1BP3,FYN,SERINC1,AIG1,CCDC88A,LCLAT1,PKDCC,CHIC2,GASK1B,TMEM131L,FBXW7,SPINK2,OSTC,UBE2D3,MANBA,SCOC,CAMK2D,CCNI,ITM2A,RAB3IL1,SYT7,SELENOH,KNL1,CDAN1,ZFYVE1,FLRT2,GOLGA5,GPR135,RPS29,WAPL,ZDHH…
0.00990537	869	506	37	0.0731225	0.0425777	GO:0016604	GO:CC	nuclear body	21672	898	c("GO:0005654", "GO:0110165")	IEA,IDA,IEA,IDA,IDA IEA,IDA ISS IEA,IDA IEA,IEA,IDA,TAS IEA,IDA IEA,IDA,IDA IEA,IDA,IDA,IDA,IDA IEA,IEA,IDA IEA,IDA IBA IEA,IDA IBA,IDA,IDA,IDA,IDA,IDA,IDA,IDA,ISS IEA,IDA IEA,IDA,IDA IEA,IDA IBA IEA,IDA,ISS IEA,IEA,IDA IBA	PSPC1,HBP1,ATF4,RAPGEF5,CDK13,BASP1,VIRMA,TP53INP1,AFDN,GAR1,MAML3,CSTF2,NONO,FOXO4,IGHMBP2,KNL1,NRDE2,PTEN,PRPF40A,TOE1,TRIP12,TRIP4,TCF12,MORF4L1,PHF7,RAF1,CREBRF,AP5Z1,GLIS2,NSRP1,NCBP3,KAT6A,SRSF4,VPS72,MSL1,GATAD2A,SNAPC2
0.0108769	1305	506	50	0.0988142	0.0383142	GO:0045202	GO:CC	synapse	21672	2443	GO:0030054	IDA IBA IEA,ISS IEA,ISS IEA,IEA,IDA IBA TAS IEA,IEA,ISS IEA,IEA,IBA IEA,IEA,ISS IBA IEA,ISS IEA,IEA,ISS IEA,ISS IBA IEA,ISS,ISS IBA IEA,IEA,IEA,IBA,ISS,IDA IEA,IEA,IEA,IBA IEA,IEA,IMP,IDA IMP IBA,ISS IBA TAS IEA,IEA,ISS NAS,IDA IEA,ISS IEA,IEA,IEA,IDA IMP IEP,IEA,IEA,ISS TAS IEA,IEA,ISS IBA IEA,IBA IEA,IBA TAS IEA,IEA,ISS IBA IEA,IEA,IEA,IEA,IBA TAS IEA,IBA IEA	FRMPD4,DMD,CASK,MKLN1,PPFIA2,LRP6,PTPRN2,NRP1,DLGAP1,KCNQ3,ADGRB1,ARC,EPHA7,FYN,LZTS3,EFNB1,SYT7,KCNC1,FLRT2,PSMA3,VTI1A,METTL5,HNRNPA3,BMPR2,STX6,CACNA1E,TRIP4,RAB11A,BSN,KCNMB1,SPOCK1,CYFIP2,BCR,ATP2A2,TSC1,KPNA2,PAFAH1B1,MAP1LC3A,RIMS4,EEF1A2,GRIK3,HSPA8,SV2A,ADORA1,SRCIN1,FBXL20,NDUFS7,PTCH1,APBA1,GRIPAP1
0.0108769	719	506	32	0.0632411	0.0445063	GO:0048471	GO:CC	perinuclear region of cytoplasm	21672	2538	c("GO:0005737", "GO:0110165")	IEA,IEA,IDA,IEA,IDA,IDA,IDA,IDA,ISS,IEA,IDA,IDA IEA,ISS,IEA,IDA,IDA,IEA,IEA,IDA IEA,ISS IEA,IDA ISS IEA,IEA,ISS IEA,IDA,IEA,IEA,IDA,IEA,IDA NAS,IMP IBA IEA,IEA,ISS IEA	RELT,DMD,TAF10,UPF2,JCAD,TPD52,UBR5,ADGRB1,FYN,FBXW7,ZFYVE1,HIF1AN,VTI1A,LAMC2,STX6,EIF4A2,RAB11A,AP1G1,CYFIP2,TSC1,SEC16A,SPAG9,PAFAH1B1,PSMF1,HSPA8,CBL,PTCH1,APBA1,UBQLN1,RASEF,SERINC5,SIRT2
0.0141012	346	506	19	0.0375494	0.0549133	GO:0099572	GO:CC	postsynaptic specialization	21672	3787	c("GO:0043226", "GO:0098794")	IEA,IEA,IBA IEA,ISS IBA IEA,IEA,IEA,ISS IEA,ISS IEA,IEA,IEA,IEA,NAS,IEA,IEA,IDA IEP,IEA,IEA,ISS IBA IEA,IEA	FRMPD4,DMD,DLGAP1,ADGRB1,ARC,EPHA7,FYN,LZTS3,HNRNPA3,BMPR2,BSN,SPOCK1,BCR,TSC1,KPNA2,HSPA8,ADORA1,SRCIN1,PTCH1
0.0155132	613	506	28	0.055336	0.045677	GO:0098794	GO:CC	postsynapse	21672	3622	c("GO:0045202", "GO:0110165")	IDA IBA IEA,IEA,IEA,IDA IEA,IEA,IBA IEA,ISS IBA IEA,ISS IEA,IEA,ISS IEA,ISS IBA IEA,IEA,IDA IEA,IEA,IEA,IDA IMP IBA,IEA,NAS,IEA,IEA,IDA IEP,IBA IEA,IBA IEA,IEA,ISS IBA IEA,IEA,IBA,IBA IEA	FRMPD4,DMD,MKLN1,PPFIA2,NRP1,DLGAP1,ADGRB1,ARC,EPHA7,FYN,LZTS3,KCNC1,METTL5,HNRNPA3,BMPR2,RAB11A,BSN,SPOCK1,BCR,TSC1,KPNA2,GRIK3,HSPA8,ADORA1,SRCIN1,PTCH1,APBA1,GRIPAP1
0.0159056	82	506	8	0.0158103	0.097561	GO:0000123	GO:CC	histone acetyltransferase complex	21672	10	c("GO:0005654", "GO:0031248", "GO:0140513")	IDA IBA,IDA IBA,IDA,IDA IBA IEA,IBA IEA,IDA IBA IEA,IDA IBA IEA,IDA IBA IEA	TAF10,SUPT7L,TAF9B,KAT6B,EPC2,MORF4L1,KAT6A,MSL1
0.0222224	3942	506	120	0.237154	0.0304414	GO:0031982	GO:CC	vesicle	21672	1451	GO:0043227	HDA,HDA TAS,HDA,IDA IBA IEA,HDA IEA,HDA,HDA,IEA,IEA,HDA TAS,ISS IEA,HDA,IEA,IEA,HDA,HDA,HDA TAS,TAS,IDA TAS,ISS TAS IEA,ISS TAS IEA,IDA IEA,IDA IBA TAS IEA,IEA,TAS,TAS,IDA IEA,HDA,IDA IBA IEA,IBA,HDA,IEA,IDA IEA,ISS IEA,IDA IEA,HDA,HDA,IDA IEA,HDA IEA,IBA IEA,IDA IEA,HDA IEA,TAS,IDA,TAS,HDA,HDA,IBA,HDA ISS IBA IEA,IDA,IDA,HDA,TAS,HDA,IDA IBA IEA,HDA,HDA,ISS IBA IEA,TAS,HDA,IDA HDA ISS,HDA,HDA IEA…	SFT2D2,CSTB,STK24,OCA2,MITD1,MXRA5,EIF2S3,DMD,CASK,PDXK,ABCG1,TMPRSS2,IFNGR2,CALU,CHCHD3,PPFIA2,LTA4H,NFAM1,LRP6,PTPRN2,NRP1,SNX10,PIK3R4,PDIA4,CDK13,F13A1,KIF13A,BASP1,RMC1,TRAPPC8,ATP6V1H,TP53INP1,SYBU,ARC,FYN,ACAT2,SOD2,CCDC88A,CCT4,CHIC2,SPINK2,UBE2D3,MANBA,SCOC,CAMK2D,EFNB1,CUL4B,RAB3IL1,SYT7,KNL1,SPRED1,FLRT2,GOLGA5,WARS1,GPR135,PSMA3,RPS29,VTI1A,NHLRC2,LY75,HSPD1,MBD5,PRDX1,STX6,PPM1L,AP3B…
0.0223879	109	506	9	0.0177866	0.0825688	GO:0048770	GO:CC	pigment granule	21672	2548	GO:0031410	IDA IBA IEA,IEA,IEA,IEA,IEA,IEA,IEA,IEA,IEA	OCA2,CALU,PDIA4,CCT4,PRDX1,RAN,HSPA5,CLTC,HSPA8
0.0223879	109	506	9	0.0177866	0.0825688	GO:0042470	GO:CC	melanosome	21672	2025	GO:0048770	IDA IBA IEA,IEA,IEA,IEA,IEA,IEA,IEA,IEA,IEA	OCA2,CALU,PDIA4,CCT4,PRDX1,RAN,HSPA5,CLTC,HSPA8
0.0223879	1606	506	57	0.112648	0.0354919	GO:0005794	GO:CC	Golgi apparatus	21672	437	c("GO:0005737", "GO:0012505", "GO:0043231")	TAS IEA,IDA IEA,IEA,HDA IEA,IEA,IEA,TAS IEA,IDA,IDA TAS IEA,IDA,ISS IEA,IBA IEA,IEA,IEA,IDA,ISS IEA,IEA,IDA IBA IEA,IEA,IDA IBA IEA,IBA,IBA,IDA IEA,IDA IBA TAS IEA,IDA,IBA,IDA IBA TAS IEA,IDA IEA,IDA ISS TAS IEA,IDA IEA,TAS,IEA,IDA HDA,IDA IBA TAS IEA,IDA,IPI,IDA,IBA,IDA,TAS IEA,IDA IEA,IDA,IEA,IDA IEA,TAS IEA,IEA,IDA IBA IEA,TAS,IDA IEA,IEA,IDA IEA,IDA,IDA IEA,IDA IBA TAS IEA,IEA,IEA,IEA	STK24,APOO,DMD,ABCG1,TTC3,IFNGR2,CALU,LRP6,SACM1L,CDK13,KIF13A,TRAPPC8,SYBU,GRINA,CCDC88A,PKDCC,CHIC2,GASK1B,FBXW7,SCOC,ITM2A,SELENOH,ZFYVE1,GOLGA5,WAPL,ZDHHC6,VTI1A,MARCHF4,STX6,SCYL3,HS6ST1,AP3B2,RAB11A,AP1G1,PHF7,RAF1,HDAC3,TVP23A,RBFOX1,NOTCH1,SEC16A,SLC38A10,KPNA2,SEC14L1,CLTC,NSFL1C,UBIAD1,SDC3,CBL,PHTF1,RAB7B,PTCH1,APBA1,TMED7,SERINC5,PRRC1,LRP1
0.0233816	796	506	33	0.0652174	0.0414573	GO:0005740	GO:CC	mitochondrial envelope	21672	386	c("GO:0005739", "GO:0031967")	IDA TAS NAS IEA,ISS TAS IEA,IDA IBA TAS IEA,TAS,IDA HDA IBA IEA,IEA,IDA IMP IBA TAS NAS IEA,IDA HDA ISS IBA IEA,IDA IBA IEA,IEA,IBA IEA,IBA IEA,IBA TAS,TAS,TAS IEA,TAS,TAS IEA,ISS IBA,IBA,TAS,HDA,IEA,IEA,IDA TAS IEA,TAS,IEA,IDA IEA,IBA TAS IEA,TAS IEA,IDA IMP IBA NAS IEA,TAS IEA,IEA,IEA	ND4,ND6,ATP5PF,MRPL48,APOO,DMD,NDUFV3,CHCHD3,EXOG,NRP1,PRELID3A,MPC1,MICU3,MRPL1,COX7B,MRPL16,SLC25A29,HSPD1,WDR93,RAF1,HSPA9,GFER,SNN,USP30,UBB,UBIAD1,MUL1,VDAC3,TOMM6,NDUFS7,UQCR11,COQ10A,CHCHD5
0.0261856	612	506	27	0.0533597	0.0441176	GO:0030425	GO:CC	dendrite	21672	1099	c("GO:0043005", "GO:0097447")	TAS,IDA IBA IEA,IEA,IEA,IDA IEA,IEA,ISS IBA IEA,ISS IEA,IEA,ISS IEA,IBA IEA,IBA IEA,IEA,ISS,ISS IEA,IEA,IEA,IEA,IEA,ISS,IBA,IEA,IEA,ISS IEA,IEA,IBA,IEA	SACS,FRMPD4,SEMA3A,SLC38A2,PPFIA2,ATF4,ADGRB1,ARC,EPHA7,FYN,LZTS3,KCNC1,GLRX3,TUBB3,BSN,ADCY9,BCR,RPTOR,DPYSL2,GRIK3,HSPA8,SV2A,ADORA1,SRCIN1,PTCH1,APBA1,GRIPAP1
0.026485	92	506	8	0.0158103	0.0869565	GO:0031248	GO:CC	protein acetyltransferase complex	21672	1256	c("GO:0140535", "GO:1902493")	IDA IBA,IDA IBA,IDA,IDA IBA IEA,IBA IEA,IDA IBA IEA,IDA IBA IEA,IDA IBA IEA	TAF10,SUPT7L,TAF9B,KAT6B,EPC2,MORF4L1,KAT6A,MSL1
0.026485	92	506	8	0.0158103	0.0869565	GO:1902493	GO:CC	acetyltransferase complex	21672	4011	GO:1990234	IDA IBA,IDA IBA,IDA,IDA IBA IEA,IBA IEA,IDA IBA IEA,IDA IBA IEA,IDA IBA IEA	TAF10,SUPT7L,TAF9B,KAT6B,EPC2,MORF4L1,KAT6A,MSL1
0.026485	614	506	27	0.0533597	0.0439739	GO:0097447	GO:CC	dendritic tree	21672	3353	c("GO:0036477", "GO:0043005")	TAS,IDA IBA IEA,IEA,IEA,IDA IEA,IEA,ISS IBA IEA,ISS IEA,IEA,ISS IEA,IBA IEA,IBA IEA,IEA,ISS,ISS IEA,IEA,IEA,IEA,IEA,ISS,IBA,IEA,IEA,ISS IEA,IEA,IBA,IEA	SACS,FRMPD4,SEMA3A,SLC38A2,PPFIA2,ATF4,ADGRB1,ARC,EPHA7,FYN,LZTS3,KCNC1,GLRX3,TUBB3,BSN,ADCY9,BCR,RPTOR,DPYSL2,GRIK3,HSPA8,SV2A,ADORA1,SRCIN1,PTCH1,APBA1,GRIPAP1
0.0271083	3	506	2	0.00395257	0.666667	GO:0044393	GO:CC	microspike	21672	2331	GO:0120025	IDA,ISS IEA	FSCN1,SDC3
0.0271083	3	506	2	0.00395257	0.666667	GO:1990037	GO:CC	Lewy body core	21672	4140	c("GO:0097413", "GO:0110165")	IDA,IDA	ATF4,FBXO7
0.0271083	163	506	11	0.0217391	0.0674847	GO:0030426	GO:CC	growth cone	21672	1100	c("GO:0030427", "GO:0150034")	IEA,IDA IEA,IEA,ISS,ISS IEA,ISS IBA IEA,IEA,IEA,IEA,IEA,IEA	PCDH9,USP9X,BASP1,IGHMBP2,TUBB3,FSCN1,TSC1,PAFAH1B1,CBL,PTCH1,SIRT2
0.0271083	322	506	17	0.0335968	0.052795	GO:0014069	GO:CC	postsynaptic density	21672	823	c("GO:0032279", "GO:0099572")	IEA,IEA,IEA,ISS IBA IEA,IEA,IEA,ISS IEA,ISS IEA,IEA,IEA,IEA,NAS,IEA,IEA,IEA,ISS IBA IEA,IEA	FRMPD4,DMD,DLGAP1,ADGRB1,ARC,EPHA7,FYN,LZTS3,HNRNPA3,BMPR2,BSN,SPOCK1,BCR,TSC1,ADORA1,SRCIN1,PTCH1
0.0271083	436	506	21	0.041502	0.0481651	GO:0005667	GO:CC	transcription regulator complex	21672	322	GO:0032991	IEA,IDA,IDA IBA,IDA IPI IBA NAS IEA,IEA,IDA IBA,ISS IEA,IDA IEA,IDA,IBA,IDA,IDA IBA IEA,IDA,IBA IEA,IDA,IEA,IDA,IMP,IDA,IDA IBA,IPI	TAF1D,TBL1X,TAF10,ATF4,POU3F2,TAF9B,NONO,NR1H3,NEUROD1,RXRG,TRIP4,TCF12,MEF2A,RBL2,HDAC3,SOX9,SPEN,BRF2,USF1,GATAD2A,RFXANK
0.0278084	352	506	18	0.0355731	0.0511364	GO:0098984	GO:CC	neuron to neuron synapse	21672	3700	GO:0045202	IEA,IEA,IEA,ISS IBA IEA,IEA,IEA,ISS IEA,ISS IEA,IEA,IEA,IEA,IEA,NAS,IEA,IEA,IEA,ISS IBA IEA,IEA	FRMPD4,DMD,DLGAP1,ADGRB1,ARC,EPHA7,FYN,LZTS3,SYT7,HNRNPA3,BMPR2,BSN,SPOCK1,BCR,TSC1,ADORA1,SRCIN1,PTCH1
0.0290139	23	506	4	0.00790514	0.173913	GO:0005742	GO:CC	mitochondrial outer membrane translocase complex	21672	388	GO:0098799	HDA,HDA,HDA,IEA	APOO,CHCHD3,HSPA9,TOMM6
0.0290139	75	506	7	0.013834	0.0933333	GO:0000118	GO:CC	histone deacetylase complex	21672	8	c("GO:0005654", "GO:0140513", "GO:1902494")	IDA IBA,IBA,IDA IEA,IDA IBA TAS,IEA,IDA IBA,IDA	TBL1X,KDM3A,MORF4L1,HDAC3,RERE,GATAD2A,HINT1
0.0301834	328	506	17	0.0335968	0.0518293	GO:0032279	GO:CC	asymmetric synapse	21672	1507	GO:0098984	IEA,IEA,IEA,ISS IBA IEA,IEA,IEA,ISS IEA,ISS IEA,IEA,IEA,IEA,NAS,IEA,IEA,IEA,ISS IBA IEA,IEA	FRMPD4,DMD,DLGAP1,ADGRB1,ARC,EPHA7,FYN,LZTS3,HNRNPA3,BMPR2,BSN,SPOCK1,BCR,TSC1,ADORA1,SRCIN1,PTCH1
0.0306054	273	506	15	0.0296443	0.0549451	GO:0150034	GO:CC	distal axon	21672	3996	c("GO:0030424", "GO:0110165")	IEA,IDA IEA,IEA,ISS,IEA,ISS IEA,ISS IBA IEA,IEA,IEA,ISS,IBA,IEA,IEA,IEA,IEA	PCDH9,USP9X,BASP1,IGHMBP2,KCNC1,TUBB3,FSCN1,TSC1,PAFAH1B1,GRIK3,HSPA8,CBL,ADORA1,PTCH1,SIRT2
0.0309388	24	506	4	0.00790514	0.166667	GO:0098799	GO:CC	outer mitochondrial membrane protein complex	21672	3626	c("GO:0005741", "GO:0098796", "GO:0098798")	HDA,HDA,HDA,IEA	APOO,CHCHD3,HSPA9,TOMM6
0.0309388	169	506	11	0.0217391	0.0650888	GO:0030427	GO:CC	site of polarized growth	21672	1101	GO:0110165	IEA,IDA IEA,IEA,ISS,ISS IEA,ISS IBA IEA,IEA,IEA,IEA,IEA,IEA	PCDH9,USP9X,BASP1,IGHMBP2,TUBB3,FSCN1,TSC1,PAFAH1B1,CBL,PTCH1,SIRT2
0.0309388	10053	506	267	0.527668	0.0265592	GO:0005634	GO:CC	nucleus	21672	294	GO:0043231	IDA IBA,IDA,IDA IEA,IDA IBA IEA,IDA IBA TAS IEA,ISS IEA,IDA IBA TAS IEA,IDA,IDA IBA IEA,IDA TAS IEA,IEA,IMP IEA,IDA IBA TAS IEA,IDA TAS IEA,IDA IEA,IBA,IDA IEA,IDA HDA,IDA,IDA HDA IBA TAS IEA,IDA IEA,IBA IEA,IDA IBA TAS IEA,IDA IBA TAS IEA,IDA IEA,IEA,IEA,IDA IBA IEA,IDA IBA,IDA IBA IEA,IDA IBA TAS IEA,IDA TAS,IDA TAS IEA,IDA IBA IEA,IDA IPI ISS IBA TAS NAS IEA,IDA IEA,IDA IBA TAS IEA,IEA,IEA,ISS…	SENP7,RELT,CSTB,CREBZF,TAF1D,SPRY2,FOXO1,SACS,PSPC1,STK24,TXNDC9,DCUN1D2,TBL1X,DMD,BCOR,USP9X,CASK,PDXK,TMPRSS2,BRWD1,TTC3,RCAN1,TAF10,ZC3HC1,KLHDC10,CHCHD3,MKLN1,CELF2,UPF2,HBP1,KRR1,DUSP6,USP44,LTA4H,ATF4,FBXO7,RTCB,BRAF,DCP1B,CREBL2,ASB10,EXOG,RAPGEF5,SNX10,CDK13,NOL7,SALL3,BASP1,ZNF236,ANKRD12,SS18,NOL4,VIRMA,TP53INP1,POLR2K,UBR5,TRPS1,FBXO32,MYC,EPPK1,DNMT3A,TFAP2B,SF3B6,ROCK2,SNTG2,PHF3,HMG…
0.0335911	100	506	8	0.0158103	0.08	GO:0005776	GO:CC	autophagosome	21672	419	GO:0005773	IEA,IDA IBA IEA,IDA,IDA,ISS IBA IEA,IDA IBA TAS IEA,IBA,IDA IBA IEA	PIK3R4,TP53INP1,ZFYVE1,VTI1A,ATG16L1,MAP1LC3A,HSPA8,UBQLN1
0.0342418	79	506	7	0.013834	0.0886076	GO:0098685	GO:CC	Schaffer collateral - CA1 synapse	21672	3606	GO:0045202	IEA,IEA,IEA,IEA,ISS IEA,IEA,IEA	CASK,EPHA7,FYN,BSN,BCR,FBXL20,APBA1
0.034581	41	506	5	0.00988142	0.121951	GO:0044232	GO:CC	organelle membrane contact site	21672	2288	c("GO:0043226", "GO:0110165")	IBA,IDA,IDA,IDA,IDA IEA	PIK3R4,SACM1L,ZFYVE1,ATG16L1,GRAMD1B
0.034581	199	506	12	0.0237154	0.0603015	GO:0030496	GO:CC	midbody	21672	1111	GO:0110165	IDA IMP IBA IEA,IEA,IDA,IDA IEA,IDA IEA,IDA,IDA IEA,IDA,IDA,IDA,IEA,IDA IEA	MITD1,TXNDC9,CELF2,KIF13A,TBCK,MBD5,IST1,RAN,HSPA5,MYH10,PTCH1,SIRT2
0.0373688	745	506	30	0.0592885	0.0402685	GO:0031966	GO:CC	mitochondrial membrane	21672	1437	c("GO:0005740", "GO:0031090")	IDA TAS NAS IEA,ISS TAS IEA,IDA IBA TAS IEA,TAS,IDA HDA IBA IEA,IEA,IDA IMP IBA TAS NAS IEA,IDA HDA ISS IBA IEA,IDA IBA IEA,IEA,IBA IEA,IBA TAS,TAS,TAS IEA,TAS,TAS IEA,ISS IBA,IBA,TAS,HDA,IEA,IDA TAS IEA,TAS,IEA,IDA IEA,IBA TAS IEA,TAS IEA,IDA IMP IBA NAS IEA,TAS IEA,IEA	ND4,ND6,ATP5PF,MRPL48,APOO,DMD,NDUFV3,CHCHD3,EXOG,NRP1,MPC1,MICU3,MRPL1,COX7B,MRPL16,SLC25A29,HSPD1,WDR93,RAF1,HSPA9,SNN,USP30,UBB,UBIAD1,MUL1,VDAC3,TOMM6,NDUFS7,UQCR11,COQ10A
0.0380362	13	506	3	0.00592885	0.230769	GO:0001401	GO:CC	SAM complex	21672	154	GO:0005742	HDA,HDA,HDA	APOO,CHCHD3,HSPA9
0.0380362	554	506	24	0.0474308	0.0433213	GO:0044297	GO:CC	cell body	21672	2302	GO:0110165	IEA,IEA,IEA,IEA,TAS,IEA,ISS IEA,IEA,ISS IBA IEA,ISS,IEA,IEA,ISS IEA,IEA,IBA IEA,IDA,IMP,IEA,ISS,IEA,IEA,IEA,IEA,ISS IEA	DMD,SLC38A2,BRAF,LRP6,ARC,EPHA7,FYN,CCT4,KCNC1,VTI1A,KLHL24,IGF1R,FBXO31,RPTOR,PAFAH1B1,UBB,MUL1,DPYSL2,GRIK3,SV2A,ADORA1,SRCIN1,NDUFS7,SIRT2
0.0380362	13	506	3	0.00592885	0.230769	GO:0140275	GO:CC	MIB complex	21672	3943	c("GO:0031305", "GO:0098800")	HDA,HDA,HDA	APOO,CHCHD3,HSPA9
0.0382105	62	506	6	0.0118577	0.0967742	GO:0019005	GO:CC	SCF ubiquitin ligase complex	21672	932	GO:0031461	IDA TAS,IDA IBA,IDA,IEA,IDA IBA IEA,IBA	FBXO7,FBXO32,FBXW7,FBXO33,FBXO31,FBXL20
0.0382105	4	506	2	0.00395257	0.5	GO:0005853	GO:CC	eukaryotic translation elongation factor 1 complex	21672	489	c("GO:0005737", "GO:0032991")	NAS IEA,IEA	EEF1B2,EEF1A2
0.0382105	4	506	2	0.00395257	0.5	GO:0016013	GO:CC	syntrophin complex	21672	847	c("GO:0016010", "GO:0098797")	TAS,TAS	DMD,SNTG2
0.0391962	7228	506	198	0.391304	0.0273935	GO:0032991	GO:CC	protein-containing complex	21672	1568	GO:0005575	IDA NAS,IDA IBA IEA,IDA,IPI IBA,IEA,IBA,IEA,IDA IBA,IDA,IDA HDA IBA IEA,IDA IBA,IDA TAS NAS IEA,IDA,IDA IMP IBA NAS IEA,IDA IBA,IDA,IDA HDA IBA,IDA,IBA IEA,IDA IBA,IBA,IDA IPI IBA NAS IEA,IDA TAS,IDA IBA IEA,IDA IPI TAS NAS,IDA,IDA,TAS NAS,ISS IBA IEA,IPI ISS IBA IEA,IBA,IBA,IDA,IDA IBA IEA,IDA IEA,IDA IBA,NAS IEA,IDA,IDA IBA,IDA,IMP,IDA IBA,IDA,IDA IBA IEA,IDA IBA IEA,IBA TAS,IBA,IEA,IDA IBA IEA…	ND4,ATP5PF,MRPL48,ATG3,TAF1D,DCUN1D2,IRS2,TBL1X,FRMPD4,APOO,EIF2S3,DMD,BCOR,NDUFV3,TAF10,KLHDC10,CHCHD3,MKLN1,CELF2,UPF2,KRR1,ATF4,FBXO7,RTCB,LRP6,EXOG,PTPRN2,NRP1,PIK3R4,CDK13,PPP1R3G,KIF13A,BASP1,RMC1,SS18,TRAPPC8,ATP6V1H,VIRMA,POLR2K,UBR5,TRPS1,FBXO32,MYC,KCNQ3,SF3B6,SNTG2,EPHA7,POU3F2,ARID1B,AFDN,CCT4,SUPT7L,INO80B,KDM3A,EVC,MICU3,FBXW7,GAR1,OSTC,INTS12,CCNA2,CAMK2D,MRPL1,CCNG2,CCNI,CSTF2,TAF…
0.0392974	154	506	10	0.0197628	0.0649351	GO:0098800	GO:CC	inner mitochondrial membrane protein complex	21672	3627	c("GO:0005743", "GO:0098796", "GO:0098798")	IDA NAS,IDA IBA IEA,IDA HDA IBA IEA,IDA IMP IBA NAS IEA,IDA HDA IBA,IBA,IBA,HDA,IDA IMP IBA NAS,IEA	ND4,ATP5PF,APOO,NDUFV3,CHCHD3,MICU3,WDR93,HSPA9,NDUFS7,UQCR11
0.0433788	14	506	3	0.00592885	0.214286	GO:0098845	GO:CC	postsynaptic endosome	21672	3647	c("GO:0005768", "GO:0098794")	IEA,IDA IMP IBA,IBA IEA	ARC,RAB11A,GRIPAP1
3.00459e-13	14799	508	447	0.879921	0.0302047	GO:0005515	GO:MF	protein binding	20166	1875	GO:0005488	IPI,IPI HDA,IPI,IPI,IPI,IPI,IPI,IPI,IDA IPI,IDA IPI IBA,IPI,IPI,IPI,IPI,IPI,IPI IEA,IDA IPI ISS IEA,IDA IPI IBA IEA,IPI,IPI HDA,IPI,IPI,IPI HDA,IPI IMP IBA IEA,IPI IEA,IPI IBA IEA,IEA,IDA IPI IEA,IPI IEA,IPI,IPI HDA,IDA IPI ISS IBA TAS IEA,IDA IPI IEA,IPI,IPI IEA,IDA,IPI,IDA IPI IEA,IPI IEA,IPI IEA,IPI,IPI IEA,IPI,IPI IEA,IDA IPI,IPI,IPI,IPI IEA,IDA IPI,IPI ISS IEA,IPI IEA,ISS IBA TAS IEA,IPI IEA…	SENP7,PHLDB2,ATP5PF,RELT,MRPL48,TIPRL,SFT2D2,ATG3,CSTB,TCAF2,AAMDC,CREBZF,CHORDC1,TAF1D,SPRY2,SPRYD7,FOXO1,SACS,PSPC1,STK24,OCA2,MITD1,TXNDC9,DCUN1D2,ANKRD10,IRS2,MXRA5,TBL1X,FRMPD4,APOO,EIF2S3,DMD,BCOR,USP9X,CASK,PDXK,NDUFV3,ABCG1,TMPRSS2,BRWD1,KCNJ15,TTC3,RCAN1,IFNGR2,TAF10,CALU,ZC3HC1,KLHDC10,CHCHD3,MKLN1,UPF2,SEMA3A,HBP1,PIM3,GPR85,SLC38A2,KRR1,PPFIA2,DUSP6,USP44,LTA4H,FMC1,NFAM1,ATF4,JOSD1,F…
0.000454561	18292	508	489	0.962598	0.026733	GO:0005488	GO:MF	binding	20166	1858	GO:0003674	IBA,IPI,IPI HDA,IPI,IPI,IPI,IPI,IPI,IPI,IDA IPI HDA,IDA IPI IBA,IPI,IPI IBA NAS,IPI IBA IEA,IPI IEA,IPI,IEA,TAS IEA,IPI IEA,IDA IPI ISS IBA IEA,IDA IPI IBA IEA,IPI HDA IEA,IPI HDA IEA,IPI,IPI IMP,IPI HDA,IEA,IPI IMP IBA IEA,IPI IEA,IPI IBA IEA,IEA,IDA IPI IEA,IDA IPI IBA IEA,IPI,IDA IPI HDA IBA TAS IEA,IDA IPI ISS IBA TAS IEA,IDA IPI IMP IEA,IPI,IPI IEA,IDA IEA,IPI HDA,IDA IPI IC IEA,IPI IEA,IPI …	ND4,SENP7,PHLDB2,ATP5PF,RELT,MRPL48,TIPRL,SFT2D2,ATG3,CSTB,TCAF2,AAMDC,CREBZF,CHORDC1,TAF1D,SPRY2,PCDH9,MTRF1,SPRYD7,FOXO1,SACS,PSPC1,STK24,OCA2,MITD1,TXNDC9,RASA3,DCUN1D2,ANKRD10,IRS2,MXRA5,TBL1X,FRMPD4,APOO,EIF2S3,DMD,BCOR,USP9X,CASK,PDXK,NDUFV3,ABCG1,TMPRSS2,BRWD1,KCNJ15,TTC3,RCAN1,IFNGR2,TAF10,CALU,ZC3HC1,KLHDC10,CHCHD3,MKLN1,CELF2,UPF2,SEMA3A,HBP1,PIM3,GPR85,SLC38A2,CAPS2,KRR1,PPFIA2,DUSP6,U…
0.00114691	2030	508	84	0.165354	0.0413793	GO:0019899	GO:MF	enzyme binding	20166	4609	GO:0005515	IPI,IDA IPI,IPI,IPI ISS IEA,IBA,IEA,ISS IEA,IPI,IDA IPI,IPI,IDA,IPI,IPI IBA IEA,IEA,IPI,IEA,IBA IEA,IEA,IPI,IEA,ISS IEA,IPI,IPI,IPI,IPI,IPI IEA,IBA IEA,IPI,IDA IPI IBA IEA,IDA,IPI,IPI,IPI IEA,IEA,IPI,IPI,IPI,IPI,IPI,IPI IBA IEA,IPI,IPI,IPI IEA,IPI IEA,IPI,IEA,IPI,IPI,IBA,IPI IEA,IEA,ISS IEA,IPI,IPI,IPI IEA,IPI,IDA,IBA IEA,ISS,IPI ISS,IBA,IPI IBA,IEA,IPI,IPI,IEA,IPI,IBA IEA,IPI IEA,IPI,ISS IEA,IDA…	ATG3,CSTB,SPRY2,FOXO1,DCUN1D2,IRS2,DMD,BCOR,TAF10,ZC3HC1,CHCHD3,ATF4,FBXO7,NRP1,SNX10,CDK13,PPP1R3G,ROCK2,FYN,SOD2,DACT2,AFDN,KIZ,CCDC88A,FBXW7,CCNA2,CUL4B,FOXO4,SPRED1,GOLGA5,WARS1,PSMA3,PTEN,GLRX3,BMPR2,HSPD1,ATG16L1,TRIP4,POLG,MEF2A,AP1G1,IARS1,RAF1,HSPA9,HDAC3,CYFIP2,ATP6V0C,YWHAH,RHOF,ATP2A2,TBC1D13,NOTCH1,HSPA5,SOX9,RPTOR,KPNA2,RECQL5,SPAG9,PAFAH1B1,CLTC,UBB,MAP1LC3A,RIMS4,EEF1A2,MUL1,DPYSL…
0.00279643	602	508	34	0.0669291	0.0564784	GO:0008134	GO:MF	transcription factor binding	20166	1988	GO:0005515	IPI,IPI,IDA,IPI ISS IEA,IPI,IPI,NAS,IDA,ISS,IDA,IPI,IPI,IDA,IPI,IPI,IPI,IDA,IDA IPI,IPI,IPI IEA,IPI,IPI TAS,IPI,IEA,IDA,TAS,IPI,IDA IPI,IBA,IPI,IPI,IPI IBA,IPI,IPI	TBL1X,BCOR,TAF10,ATF4,MYC,DNMT3A,HMGN3,NCOA7,DACT2,KDM3A,FOXO4,IGHMBP2,KAT6B,PAX2,HIF1AN,NEUROD1,TRIP12,TRIP4,TCF12,MEF2A,SETD6,HDAC3,YWHAH,SOX9,RPTOR,ZNHIT3,SPEN,KAT6A,BRF2,MEF2D,USF1,SMARCE1,RPL23,SIRT2
0.00749302	454	508	27	0.0531496	0.0594714	GO:0140297	GO:MF	DNA-binding transcription factor binding	20166	11785	GO:0008134	IPI,IPI,IDA,IPI ISS IEA,IPI,NAS,IDA,IDA,IPI,IDA,IPI,IPI,IDA,IDA IPI,IPI,IPI IEA,IPI,IPI TAS,IPI,IEA,TAS,IPI,IDA IPI,IPI,IPI,IPI IBA,IPI	TBL1X,BCOR,TAF10,ATF4,MYC,HMGN3,NCOA7,KDM3A,FOXO4,KAT6B,HIF1AN,NEUROD1,TRIP12,TRIP4,TCF12,MEF2A,SETD6,HDAC3,YWHAH,SOX9,ZNHIT3,SPEN,KAT6A,MEF2D,USF1,SMARCE1,SIRT2
0.0127629	580	508	31	0.0610236	0.0534483	GO:0003682	GO:MF	chromatin binding	20166	401	GO:0005488	ISS IEA,IBA IEA,IDA IEA,IEA,IEA,IBA IEA,IBA,IBA IEA,ISS IEA,IEA,IDA,ISS IEA,IDA IBA,IDA,IDA IEA,IEA,IDA,IDA,IEA,IDA,TAS,IDA,IBA,IEA,IDA,IEA,IEA,HDA TAS,IBA,IDA,IDA	FOXO1,TAF10,ATF4,DNMT3A,TFAP2B,HMGN3,ARID1B,KDM3A,NONO,FOXO4,KMT5B,NEUROD1,MBD5,POLG,MEF2A,MORF4L1,RBL2,HDAC3,TNRC18,MORC2,RAN,FUS,TTF1,NOTCH1,SOX9,BAHCC1,RERE,SMARCE1,MSL1,SIRT2,POLD1
1.10076e-05	497	153	42	0.27451	0.084507	HP:0002079	HP	Hypoplasia of the corpus callosum	4667	1536	HP:0007370	HP,HP,HP,HP,HP,HP,HP,HP,HP,HP,HP,HP,HP,HP,HP,HP,HP,HP,HP,HP,HP,HP,HP,HP,HP,HP,HP,HP,HP,HP,HP,HP,HP,HP,HP,HP,HP,HP,HP,HP,HP,HP	ND4,ND6,SACS,OCA2,FRMPD4,EIF2S3,BCOR,USP9X,CASK,ACO2,CDK13,ARID1B,CCDC88A,SEPSECS,TBCK,EFNB1,CUL4B,COX7B,NONO,RALGAPA1,NEMF,ZMIZ1,NHLRC2,ZEB2,MBD5,TOE1,AP3B2,IGF1R,RAB11A,FBXO31,TUBB3,AP5Z1,GFER,PAFAH1B1,ZNHIT3,CLTC,EEF1A2,RERE,PLPBP,DCPS,SMARCE1,NR2F1
1.33277e-05	1004	153	64	0.418301	0.063745	HP:0002500	HP	Abnormal cerebral white matter morphology	4667	1817	HP:0010993	HP,HP,HP,HP,HP,HP,HP,HP,HP,HP,HP,HP,HP,HP,HP,HP,HP,HP,HP,HP,HP,HP,HP,HP,HP,HP,HP,HP,HP,HP,HP,HP,HP,HP,HP,HP,HP,HP,HP,HP,HP,HP,HP,HP,HP,HP,HP,HP,HP,HP,HP,HP,HP,HP,HP,HP,HP,HP,HP,HP,HP,HP,HP,HP	ND4,ND6,SACS,OCA2,FRMPD4,EIF2S3,BCOR,USP9X,CASK,CELF2,ACO2,BRAF,CDK13,ARID1B,CCDC88A,SEPSECS,TBCK,EFNB1,CUL4B,COX7B,NONO,KNL1,RALGAPA1,NEMF,CWF19L1,PTEN,ZMIZ1,KAT6B,NHLRC2,METTL5,ZEB2,MBD5,TOE1,CACNA1E,D2HGDH,TRIP12,AP3B2,POLG,IGF1R,RAB11A,FBXO31,TUBB3,KARS1,HSPA9,CYFIP2,AP5Z1,GFER,MORC2,TSC1,NOTCH1,PAFAH1B1,ZNHIT3,CLTC,EEF1A2,RERE,SPEN,PLPBP,DCPS,KMT2A,SMARCE1,AUH,PTCH1,NR2F1,TRMT1
2.0648e-05	1099	153	67	0.437908	0.0609645	HP:0010993	HP	Abnormality of the cerebral subcortex	4667	7445	HP:0002060	HP,HP,HP,HP,HP,HP,HP,HP,HP,HP,HP,HP,HP,HP,HP,HP,HP,HP,HP,HP,HP,HP,HP,HP,HP,HP,HP,HP,HP,HP,HP,HP,HP,HP,HP,HP,HP,HP,HP,HP,HP,HP,HP,HP,HP,HP,HP,HP,HP,HP,HP,HP,HP,HP,HP,HP,HP,HP,HP,HP,HP,HP,HP,HP,HP,HP,HP	ND4,ND6,SACS,OCA2,FRMPD4,EIF2S3,BCOR,USP9X,CASK,CELF2,ACO2,FBXO7,BRAF,CDK13,ARID1B,CCDC88A,SEPSECS,TBCK,EFNB1,CUL4B,COX7B,NONO,KNL1,RALGAPA1,NEMF,CWF19L1,PTEN,ZMIZ1,KAT6B,NHLRC2,METTL5,ZEB2,MBD5,TOE1,CACNA1E,D2HGDH,TRIP12,AP3B2,POLG,IGF1R,RAB11A,FBXO31,JPH3,TUBB3,KARS1,HSPA9,CYFIP2,AP5Z1,GFER,MORC2,TSC1,NOTCH1,PAFAH1B1,ZNHIT3,CLTC,EEF1A2,RERE,SPEN,PLPBP,DCPS,KMT2A,SMARCE1,NDUFS7,AUH,PTCH1,NR2F1,T…
4.00734e-05	1497	153	81	0.529412	0.0541082	HP:0000240	HP	Abnormality of skull size	4667	203	HP:0000929	HP,HP,HP,HP,HP,HP,HP,HP,HP,HP,HP,HP,HP,HP,HP,HP,HP,HP,HP,HP,HP,HP,HP,HP,HP,HP,HP,HP,HP,HP,HP,HP,HP,HP,HP,HP,HP,HP,HP,HP,HP,HP,HP,HP,HP,HP,HP,HP,HP,HP,HP,HP,HP,HP,HP,HP,HP,HP,HP,HP,HP,HP,HP,HP,HP,HP,HP,HP,HP,HP,HP,HP,HP,HP,HP,HP,HP,HP,HP,HP,HP	OCA2,TBL1X,FRMPD4,EIF2S3,DMD,BCOR,USP9X,CASK,CELF2,ACO2,BRAF,SNX10,CDK13,TRPS1,DNMT3A,ARID1B,MPC1,CCDC88A,PKDCC,SEPSECS,TBCK,EFNB1,CUL4B,COX7B,NONO,KNL1,SPRED1,ZBTB42,NEMF,RPS29,CWF19L1,PTEN,ZMIZ1,KAT6B,METTL5,HSPD1,ZEB2,MBD5,PRDX1,TOE1,CACNA1E,D2HGDH,TRIP12,AP3B2,TCF12,POLG,CHD2,IGF1R,RAB11A,TUBGCP4,FBXO31,ACSF3,TUBB3,KARS1,P4HTM,IARS1,RAF1,CYFIP2,MORC2,BCR,FUS,SOX9,PAFAH1B1,ZNHIT3,CLTC,GUSB,ZNF…
4.00734e-05	860	153	56	0.366013	0.0651163	HP:0001273	HP	Abnormal corpus callosum morphology	4667	973	HP:0002500	HP,HP,HP,HP,HP,HP,HP,HP,HP,HP,HP,HP,HP,HP,HP,HP,HP,HP,HP,HP,HP,HP,HP,HP,HP,HP,HP,HP,HP,HP,HP,HP,HP,HP,HP,HP,HP,HP,HP,HP,HP,HP,HP,HP,HP,HP,HP,HP,HP,HP,HP,HP,HP,HP,HP,HP	ND4,ND6,SACS,OCA2,FRMPD4,EIF2S3,BCOR,USP9X,CASK,CELF2,ACO2,BRAF,CDK13,ARID1B,CCDC88A,SEPSECS,TBCK,EFNB1,CUL4B,COX7B,NONO,KNL1,RALGAPA1,NEMF,CWF19L1,ZMIZ1,KAT6B,NHLRC2,METTL5,ZEB2,MBD5,TOE1,CACNA1E,TRIP12,AP3B2,IGF1R,RAB11A,FBXO31,TUBB3,HSPA9,CYFIP2,AP5Z1,GFER,PAFAH1B1,ZNHIT3,CLTC,EEF1A2,RERE,SPEN,PLPBP,DCPS,KMT2A,SMARCE1,PTCH1,NR2F1,TRMT1
0.000131188	757	153	50	0.326797	0.0660502	HP:0007370	HP	Aplasia/Hypoplasia of the corpus callosum	4667	4733	c("HP:0007364", "HP:0033725")	HP,HP,HP,HP,HP,HP,HP,HP,HP,HP,HP,HP,HP,HP,HP,HP,HP,HP,HP,HP,HP,HP,HP,HP,HP,HP,HP,HP,HP,HP,HP,HP,HP,HP,HP,HP,HP,HP,HP,HP,HP,HP,HP,HP,HP,HP,HP,HP,HP,HP	ND4,ND6,SACS,OCA2,FRMPD4,EIF2S3,BCOR,USP9X,CASK,ACO2,BRAF,CDK13,ARID1B,CCDC88A,SEPSECS,TBCK,EFNB1,CUL4B,COX7B,NONO,KNL1,RALGAPA1,NEMF,CWF19L1,ZMIZ1,KAT6B,NHLRC2,METTL5,ZEB2,MBD5,TOE1,AP3B2,IGF1R,RAB11A,FBXO31,TUBB3,HSPA9,AP5Z1,GFER,PAFAH1B1,ZNHIT3,CLTC,EEF1A2,RERE,SPEN,PLPBP,DCPS,SMARCE1,PTCH1,NR2F1
0.000131188	779	153	51	0.333333	0.0654685	HP:0033725	HP	Thin corpus callosum	4667	13676	HP:0001273	HP,HP,HP,HP,HP,HP,HP,HP,HP,HP,HP,HP,HP,HP,HP,HP,HP,HP,HP,HP,HP,HP,HP,HP,HP,HP,HP,HP,HP,HP,HP,HP,HP,HP,HP,HP,HP,HP,HP,HP,HP,HP,HP,HP,HP,HP,HP,HP,HP,HP,HP	ND4,ND6,SACS,OCA2,FRMPD4,EIF2S3,BCOR,USP9X,CASK,ACO2,BRAF,CDK13,ARID1B,CCDC88A,SEPSECS,TBCK,EFNB1,CUL4B,COX7B,NONO,KNL1,RALGAPA1,NEMF,CWF19L1,ZMIZ1,KAT6B,NHLRC2,METTL5,ZEB2,MBD5,TOE1,CACNA1E,AP3B2,IGF1R,RAB11A,FBXO31,TUBB3,HSPA9,AP5Z1,GFER,PAFAH1B1,ZNHIT3,CLTC,EEF1A2,RERE,SPEN,PLPBP,DCPS,SMARCE1,PTCH1,NR2F1
0.000131188	925	153	57	0.372549	0.0616216	HP:0002463	HP	Language impairment	4667	1796	HP:0011446	HP,HP,HP,HP,HP,HP,HP,HP,HP,HP,HP,HP,HP,HP,HP,HP,HP,HP,HP,HP,HP,HP,HP,HP,HP,HP,HP,HP,HP,HP,HP,HP,HP,HP,HP,HP,HP,HP,HP,HP,HP,HP,HP,HP,HP,HP,HP,HP,HP,HP,HP,HP,HP,HP,HP,HP,HP	OCA2,FRMPD4,EIF2S3,DMD,USP9X,CASK,CELF2,CDK13,CFAP418,DNMT3A,ARID1B,CCDC88A,TBCK,CUL4B,NONO,KNL1,KMT5B,RALGAPA1,NEMF,CWF19L1,PTEN,ZMIZ1,KAT6B,METTL5,ZEB2,MBD5,TOE1,CACNA1E,TRIP12,AP3B2,TRIP4,CHD2,IGF1R,FBXO31,ACSF3,TUBB3,KARS1,IARS1,CYFIP2,MORC2,BCR,PCYT2,PAFAH1B1,CLTC,UBB,EEF1A2,RERE,SPEN,KAT6A,DCPS,CBL,KMT2A,SMARCE1,AUH,PTCH1,NR2F1,TRMT1
0.000212357	1461	153	77	0.503268	0.0527036	HP:0007364	HP	Aplasia/Hypoplasia of the cerebrum	4667	4728	c("HP:0002060", "HP:0002977")	HP,HP,HP,HP,HP,HP,HP,HP,HP,HP,HP,HP,HP,HP,HP,HP,HP,HP,HP,HP,HP,HP,HP,HP,HP,HP,HP,HP,HP,HP,HP,HP,HP,HP,HP,HP,HP,HP,HP,HP,HP,HP,HP,HP,HP,HP,HP,HP,HP,HP,HP,HP,HP,HP,HP,HP,HP,HP,HP,HP,HP,HP,HP,HP,HP,HP,HP,HP,HP,HP,HP,HP,HP,HP,HP,HP,HP	ND4,ND6,SACS,OCA2,FRMPD4,EIF2S3,BCOR,USP9X,CASK,CELF2,ACO2,BRAF,CDK13,TRPS1,DNMT3A,ARID1B,MPC1,CCDC88A,SEPSECS,TBCK,EFNB1,CUL4B,COX7B,NONO,KNL1,RALGAPA1,NEMF,RPS29,CWF19L1,PTEN,ZMIZ1,KAT6B,NHLRC2,METTL5,HSPD1,ZEB2,MBD5,PRDX1,TOE1,TRIP12,AP3B2,POLG,CHD2,IGF1R,RAB11A,TUBGCP4,FBXO31,ACSF3,TUBB3,KARS1,P4HTM,IARS1,HSPA9,CYFIP2,AP5Z1,GFER,MORC2,BCR,FUS,PAFAH1B1,ZNHIT3,CLTC,ZNF335,EEF1A2,RERE,SPEN,KAT6A…
0.000413007	1515	153	78	0.509804	0.0514851	HP:0002167	HP	Neurological speech impairment	4667	1600	HP:0011446	HP,HP,HP,HP,HP,HP,HP,HP,HP,HP,HP,HP,HP,HP,HP,HP,HP,HP,HP,HP,HP,HP,HP,HP,HP,HP,HP,HP,HP,HP,HP,HP,HP,HP,HP,HP,HP,HP,HP,HP,HP,HP,HP,HP,HP,HP,HP,HP,HP,HP,HP,HP,HP,HP,HP,HP,HP,HP,HP,HP,HP,HP,HP,HP,HP,HP,HP,HP,HP,HP,HP,HP,HP,HP,HP,HP,HP,HP	ND4,ND6,CSTB,SACS,OCA2,FRMPD4,EIF2S3,DMD,BCOR,USP9X,CASK,CELF2,SEMA3A,DUSP6,FBXO7,BRAF,CDK13,CFAP418,DNMT3A,ARID1B,CCDC88A,TBCK,MANBA,CUL4B,COX7B,NONO,KNL1,KMT5B,RALGAPA1,NEMF,CWF19L1,PTEN,ZMIZ1,KAT6B,METTL5,ZEB2,MBD5,TOE1,CACNA1E,HS6ST1,CEP19,TRIP12,AP3B2,TRIP4,POLG,CHD2,IGF1R,RAB11A,FBXO31,JPH3,ACSF3,TUBB3,KARS1,IARS1,RAF1,CYFIP2,MORC2,FUS,TSC1,PCYT2,CLTC,UBB,GUSB,EEF1A2,RERE,SPEN,KAT6A,PLPBP,D…
0.000413007	1065	153	61	0.398693	0.057277	HP:0004305	HP	Involuntary movements	4667	3018	c("HP:0011442", "HP:0100022")	HP,HP,HP,HP,HP,HP,HP,HP,HP,HP,HP,HP,HP,HP,HP,HP,HP,HP,HP,HP,HP,HP,HP,HP,HP,HP,HP,HP,HP,HP,HP,HP,HP,HP,HP,HP,HP,HP,HP,HP,HP,HP,HP,HP,HP,HP,HP,HP,HP,HP,HP,HP,HP,HP,HP,HP,HP,HP,HP,HP,HP	ND4,ND6,CSTB,SACS,OCA2,FRMPD4,CASK,CELF2,SEMA3A,DUSP6,ACO2,FBXO7,BRAF,SNX10,SAMD12,KCNQ3,DNMT3A,ACAT2,CCDC88A,SEPSECS,CUL4B,NONO,KCNC1,NEMF,CWF19L1,PTEN,HSPD1,ZEB2,MBD5,PRDX1,TOE1,CACNA1E,HS6ST1,AP3B2,POLG,CHD2,RAB11A,FBXO31,JPH3,TUBB3,CYFIP2,AP5Z1,MORC2,BCR,FUS,TSC1,ADAMTS13,ZNHIT3,CLTC,EEF1A2,RERE,SPEN,KAT6A,PLPBP,DCPS,KMT2A,SMARCE1,HINT1,AUH,NR2F1,CHD1
0.00042342	894	153	54	0.352941	0.0604027	HP:0000750	HP	Delayed speech and language development	4667	588	c("HP:0002167", "HP:0002463", "HP:0012758")	HP,HP,HP,HP,HP,HP,HP,HP,HP,HP,HP,HP,HP,HP,HP,HP,HP,HP,HP,HP,HP,HP,HP,HP,HP,HP,HP,HP,HP,HP,HP,HP,HP,HP,HP,HP,HP,HP,HP,HP,HP,HP,HP,HP,HP,HP,HP,HP,HP,HP,HP,HP,HP,HP	OCA2,FRMPD4,EIF2S3,DMD,USP9X,CASK,CELF2,CDK13,CFAP418,DNMT3A,ARID1B,CCDC88A,TBCK,CUL4B,NONO,KNL1,KMT5B,RALGAPA1,NEMF,CWF19L1,ZMIZ1,KAT6B,METTL5,ZEB2,MBD5,TOE1,CACNA1E,TRIP12,AP3B2,TRIP4,CHD2,IGF1R,FBXO31,ACSF3,TUBB3,KARS1,IARS1,CYFIP2,MORC2,PCYT2,CLTC,UBB,EEF1A2,RERE,SPEN,KAT6A,DCPS,CBL,KMT2A,SMARCE1,AUH,PTCH1,NR2F1,TRMT1
0.00108635	1963	153	92	0.601307	0.046867	HP:0003808	HP	Abnormal muscle tone	4667	2701	HP:0011804	HP,HP,HP,HP,HP,HP,HP,HP,HP,HP,HP,HP,HP,HP,HP,HP,HP,HP,HP,HP,HP,HP,HP,HP,HP,HP,HP,HP,HP,HP,HP,HP,HP,HP,HP,HP,HP,HP,HP,HP,HP,HP,HP,HP,HP,HP,HP,HP,HP,HP,HP,HP,HP,HP,HP,HP,HP,HP,HP,HP,HP,HP,HP,HP,HP,HP,HP,HP,HP,HP,HP,HP,HP,HP,HP,HP,HP,HP,HP,HP,HP,HP,HP,HP,HP,HP,HP,HP,HP,HP,HP,HP	ND4,ND6,SACS,OCA2,FRMPD4,EIF2S3,DMD,BCOR,USP9X,CASK,CELF2,SEMA3A,DUSP6,ACO2,FBXO7,BRAF,CDK13,TRPS1,KCNQ3,DNMT3A,ACAT2,ARID1B,MPC1,CCDC88A,SEPSECS,TBCK,MANBA,EFNB1,CUL4B,NONO,SPRED1,RALGAPA1,NEMF,CWF19L1,PTEN,ZMIZ1,KAT6B,NHLRC2,METTL5,HSPD1,ZEB2,MBD5,PRDX1,TOE1,CACNA1E,HS6ST1,D2HGDH,KCNJ13,TRIP12,AP3B2,TRIP4,POLG,CHD2,RAB11A,TUBGCP4,FBXO31,JPH3,ACSF3,TUBB3,KARS1,P4HTM,IARS1,RAF1,CYFIP2,AP5Z1,GFER,…
0.0018248	1723	153	83	0.542484	0.0481718	HP:0002977	HP	Aplasia/Hypoplasia involving the central nervous system	4667	2164	HP:0002011	HP,HP,HP,HP,HP,HP,HP,HP,HP,HP,HP,HP,HP,HP,HP,HP,HP,HP,HP,HP,HP,HP,HP,HP,HP,HP,HP,HP,HP,HP,HP,HP,HP,HP,HP,HP,HP,HP,HP,HP,HP,HP,HP,HP,HP,HP,HP,HP,HP,HP,HP,HP,HP,HP,HP,HP,HP,HP,HP,HP,HP,HP,HP,HP,HP,HP,HP,HP,HP,HP,HP,HP,HP,HP,HP,HP,HP,HP,HP,HP,HP,HP,HP	ND4,ND6,SACS,OCA2,FRMPD4,EIF2S3,BCOR,USP9X,CASK,CELF2,ACO2,BRAF,CDK13,TRPS1,DNMT3A,ARID1B,MPC1,CCDC88A,EVC,SEPSECS,TBCK,EFNB1,CUL4B,COX7B,NONO,KNL1,RALGAPA1,NEMF,RPS29,CWF19L1,PTEN,ZMIZ1,KAT6B,NHLRC2,METTL5,HSPD1,ZEB2,MBD5,PRDX1,TOE1,CACNA1E,KCNJ13,TRIP12,AP3B2,POLG,CHD2,IGF1R,RAB11A,TUBGCP4,FBXO31,JPH3,ACSF3,TUBB3,KARS1,P4HTM,IARS1,HSPA9,CYFIP2,AP5Z1,GFER,MORC2,BCR,FUS,SOX9,PCYT2,PAFAH1B1,ZNHIT3…
0.0018248	476	153	34	0.222222	0.0714286	HP:0000494	HP	Downslanted palpebral fissures	4667	377	HP:0200006	HP,HP,HP,HP,HP,HP,HP,HP,HP,HP,HP,HP,HP,HP,HP,HP,HP,HP,HP,HP,HP,HP,HP,HP,HP,HP,HP,HP,HP,HP,HP,HP,HP,HP	FRMPD4,DMD,USP9X,CASK,CELF2,BRAF,CFAP418,TFAP2B,ARID1B,PKDCC,EFNB1,CUL4B,NONO,SPRED1,PTEN,ZMIZ1,KAT6B,ZEB2,CEP19,TRIP12,AP3B2,TUBB3,RAF1,CYFIP2,PAFAH1B1,CLTC,EEF1A2,RERE,SPEN,CBL,KMT2A,PTCH1,CHD1,TRMT1
0.00208594	80	153	12	0.0784314	0.15	HP:0001852	HP	Sandal gap	4667	1350	HP:0001780	HP,HP,HP,HP,HP,HP,HP,HP,HP,HP,HP,HP	BCOR,ARID1B,EFNB1,CUL4B,COX7B,MBD5,TRIP12,IGF1R,BCR,KAT6A,DCPS,SMARCE1
0.00208594	1792	153	85	0.555556	0.047433	HP:0001250	HP	Seizure	4667	954	HP:0012638	HP,HP,HP,HP,HP,HP,HP,HP,HP,HP,HP,HP,HP,HP,HP,HP,HP,HP,HP,HP,HP,HP,HP,HP,HP,HP,HP,HP,HP,HP,HP,HP,HP,HP,HP,HP,HP,HP,HP,HP,HP,HP,HP,HP,HP,HP,HP,HP,HP,HP,HP,HP,HP,HP,HP,HP,HP,HP,HP,HP,HP,HP,HP,HP,HP,HP,HP,HP,HP,HP,HP,HP,HP,HP,HP,HP,HP,HP,HP,HP,HP,HP,HP,HP,HP	ND4,ND6,CSTB,OCA2,FRMPD4,EIF2S3,DMD,BCOR,USP9X,CASK,CELF2,SEMA3A,DUSP6,ACO2,BRAF,CDK13,SAMD12,KCNQ3,DNMT3A,ARID1B,MPC1,CCDC88A,SEPSECS,TBCK,MANBA,CUL4B,COX7B,NONO,KCNC1,KMT5B,RALGAPA1,NEMF,PTEN,ZMIZ1,KAT6B,PAX2,NHLRC2,METTL5,HSPD1,ZEB2,MBD5,PRDX1,TOE1,LAMC2,CACNA1E,HS6ST1,D2HGDH,KCNJ13,TRIP12,AP3B2,POLG,CHD2,RAB11A,TUBGCP4,FBXO31,ACSF3,TUBB3,KARS1,P4HTM,IARS1,CYFIP2,MORC2,BCR,ATP2A2,TSC1,NOTCH1,P…
0.00218128	1185	153	63	0.411765	0.0531646	HP:0001595	HP	Abnormal hair morphology	4667	1168	HP:0011138	HP,HP,HP,HP,HP,HP,HP,HP,HP,HP,HP,HP,HP,HP,HP,HP,HP,HP,HP,HP,HP,HP,HP,HP,HP,HP,HP,HP,HP,HP,HP,HP,HP,HP,HP,HP,HP,HP,HP,HP,HP,HP,HP,HP,HP,HP,HP,HP,HP,HP,HP,HP,HP,HP,HP,HP,HP,HP,HP,HP,HP,HP,HP	ND4,ND6,CSTB,OCA2,FRMPD4,BCOR,USP9X,DUSP6,BRAF,SNX10,CDK13,CFAP418,TRPS1,DNMT3A,TFAP2B,ARID1B,EVC,TBCK,EFNB1,CUL4B,COX7B,KNL1,SPRED1,RALGAPA1,RPS29,CWF19L1,PTEN,ZMIZ1,KAT6B,ZEB2,MBD5,LAMC2,KLHL24,HS6ST1,CEP19,TRIP12,AP3B2,TCF12,CHD2,IGF1R,TUBGCP4,FBXO31,RAF1,HSPA9,CYFIP2,BCR,ATP2A2,SLC27A4,TSC1,NOTCH1,SOX9,GUSB,RERE,SPEN,KAT6A,CBL,KMT2A,SMARCE1,NDUFS7,CHD1,LRP1,RPS26,TRMT1
0.00247426	835	153	49	0.320261	0.0586826	HP:0000177	HP	Abnormality of upper lip	4667	153	HP:0000159	HP,HP,HP,HP,HP,HP,HP,HP,HP,HP,HP,HP,HP,HP,HP,HP,HP,HP,HP,HP,HP,HP,HP,HP,HP,HP,HP,HP,HP,HP,HP,HP,HP,HP,HP,HP,HP,HP,HP,HP,HP,HP,HP,HP,HP,HP,HP,HP,HP	OCA2,FRMPD4,EIF2S3,DMD,BCOR,USP9X,CASK,BRAF,CDK13,TRPS1,DNMT3A,TFAP2B,ARID1B,MPC1,PKDCC,EVC,TBCK,EFNB1,CUL4B,COX7B,NONO,KNL1,PTEN,ZMIZ1,KAT6B,METTL5,ZEB2,MBD5,PRDX1,TOE1,TRIP12,CHD2,IGF1R,KARS1,CYFIP2,BCR,PAFAH1B1,ZNHIT3,CLTC,EEF1A2,RERE,SPEN,KAT6A,DCPS,CBL,KMT2A,SMARCE1,PTCH1,TRMT1
0.00252337	1806	153	85	0.555556	0.0470653	HP:0001249	HP	Intellectual disability	4667	953	c("HP:0011446", "HP:0012759")	HP,HP,HP,HP,HP,HP,HP,HP,HP,HP,HP,HP,HP,HP,HP,HP,HP,HP,HP,HP,HP,HP,HP,HP,HP,HP,HP,HP,HP,HP,HP,HP,HP,HP,HP,HP,HP,HP,HP,HP,HP,HP,HP,HP,HP,HP,HP,HP,HP,HP,HP,HP,HP,HP,HP,HP,HP,HP,HP,HP,HP,HP,HP,HP,HP,HP,HP,HP,HP,HP,HP,HP,HP,HP,HP,HP,HP,HP,HP,HP,HP,HP,HP,HP,HP	CSTB,SACS,OCA2,FRMPD4,EIF2S3,DMD,BCOR,USP9X,CASK,CELF2,ACO2,BRAF,CDK13,CFAP418,TRPS1,SAMD12,DNMT3A,TFAP2B,ARID1B,KIZ,CCDC88A,EVC,SEPSECS,MANBA,EFNB1,CUL4B,COX7B,NONO,KNL1,KMT5B,NEMF,CWF19L1,PTEN,ZMIZ1,KAT6B,PAX2,METTL5,HSPD1,ZEB2,MBD5,PRDX1,TOE1,CEP19,D2HGDH,KCNJ13,TRIP12,AP3B2,TCF12,POLG,CHD2,IGF1R,RAB11A,TUBGCP4,FBXO31,TUBB3,P4HTM,IARS1,RAF1,CYFIP2,AP5Z1,MORC2,BCR,ATP2A2,TSC1,NOTCH1,PCYT2,PAFAH…
0.00291241	1669	153	80	0.522876	0.0479329	HP:0001252	HP	Hypotonia	4667	956	HP:0003808	HP,HP,HP,HP,HP,HP,HP,HP,HP,HP,HP,HP,HP,HP,HP,HP,HP,HP,HP,HP,HP,HP,HP,HP,HP,HP,HP,HP,HP,HP,HP,HP,HP,HP,HP,HP,HP,HP,HP,HP,HP,HP,HP,HP,HP,HP,HP,HP,HP,HP,HP,HP,HP,HP,HP,HP,HP,HP,HP,HP,HP,HP,HP,HP,HP,HP,HP,HP,HP,HP,HP,HP,HP,HP,HP,HP,HP,HP,HP,HP	ND4,ND6,OCA2,EIF2S3,DMD,BCOR,USP9X,CASK,CELF2,SEMA3A,DUSP6,ACO2,BRAF,CDK13,TRPS1,KCNQ3,DNMT3A,ACAT2,ARID1B,MPC1,CCDC88A,SEPSECS,TBCK,MANBA,EFNB1,CUL4B,NONO,SPRED1,RALGAPA1,NEMF,CWF19L1,PTEN,ZMIZ1,KAT6B,NHLRC2,METTL5,HSPD1,ZEB2,MBD5,PRDX1,TOE1,CACNA1E,HS6ST1,D2HGDH,KCNJ13,TRIP12,AP3B2,TRIP4,POLG,CHD2,RAB11A,FBXO31,ACSF3,TUBB3,KARS1,P4HTM,IARS1,RAF1,CYFIP2,GFER,MORC2,SOX9,PAFAH1B1,ZNHIT3,CLTC,GUSB,…
0.00319063	233	153	21	0.137255	0.0901288	HP:0000718	HP	Aggressive behavior	4667	560	HP:0006919	HP,HP,HP,HP,HP,HP,HP,HP,HP,HP,HP,HP,HP,HP,HP,HP,HP,HP,HP,HP,HP	FRMPD4,EIF2S3,BCOR,USP9X,KCNQ3,DNMT3A,ARID1B,MANBA,CUL4B,NONO,KNL1,ZMIZ1,METTL5,MBD5,TRIP12,CHD2,TSC1,EEF1A2,SPEN,KMT2A,SMARCE1
0.00319063	1880	153	87	0.568627	0.0462766	HP:0100547	HP	Abnormality of forebrain morphology	4667	15045	HP:0012443	HP,HP,HP,HP,HP,HP,HP,HP,HP,HP,HP,HP,HP,HP,HP,HP,HP,HP,HP,HP,HP,HP,HP,HP,HP,HP,HP,HP,HP,HP,HP,HP,HP,HP,HP,HP,HP,HP,HP,HP,HP,HP,HP,HP,HP,HP,HP,HP,HP,HP,HP,HP,HP,HP,HP,HP,HP,HP,HP,HP,HP,HP,HP,HP,HP,HP,HP,HP,HP,HP,HP,HP,HP,HP,HP,HP,HP,HP,HP,HP,HP,HP,HP,HP,HP,HP,HP	ND4,ND6,SACS,OCA2,FRMPD4,EIF2S3,BCOR,USP9X,CASK,CELF2,SEMA3A,DUSP6,ACO2,FBXO7,BRAF,CDK13,TRPS1,DNMT3A,ARID1B,MPC1,CCDC88A,SEPSECS,TBCK,EFNB1,CUL4B,COX7B,NONO,KNL1,RALGAPA1,NEMF,RPS29,CWF19L1,PTEN,ZMIZ1,KAT6B,NHLRC2,METTL5,HSPD1,ZEB2,MBD5,PRDX1,TOE1,CACNA1E,HS6ST1,D2HGDH,TRIP12,AP3B2,POLG,CHD2,IGF1R,RAB11A,TUBGCP4,FBXO31,JPH3,ACSF3,TUBB3,KARS1,P4HTM,IARS1,HSPA9,CYFIP2,AP5Z1,GFER,MORC2,BCR,FUS,TSC1…
0.00326908	2533	153	108	0.705882	0.0426372	HP:0011446	HP	Abnormality of higher mental function	4667	7883	HP:0012638	HP,HP,HP,HP,HP,HP,HP,HP,HP,HP,HP,HP,HP,HP,HP,HP,HP,HP,HP,HP,HP,HP,HP,HP,HP,HP,HP,HP,HP,HP,HP,HP,HP,HP,HP,HP,HP,HP,HP,HP,HP,HP,HP,HP,HP,HP,HP,HP,HP,HP,HP,HP,HP,HP,HP,HP,HP,HP,HP,HP,HP,HP,HP,HP,HP,HP,HP,HP,HP,HP,HP,HP,HP,HP,HP,HP,HP,HP,HP,HP,HP,HP,HP,HP,HP,HP,HP,HP,HP,HP,HP,HP,HP,HP,HP,HP,HP,HP,HP,HP,HP,HP,HP,HP,HP,HP,HP,HP	ND4,ND6,CSTB,SACS,OCA2,FRMPD4,EIF2S3,DMD,BCOR,USP9X,CASK,CELF2,SEMA3A,DUSP6,ACO2,FBXO7,BRAF,CDK13,CFAP418,TRPS1,SAMD12,DNMT3A,TFAP2B,ARID1B,KIZ,CCDC88A,EVC,SEPSECS,TBCK,MANBA,EFNB1,CUL4B,COX7B,NONO,KNL1,KCNC1,KMT5B,RALGAPA1,NEMF,RPS29,CWF19L1,PTEN,ZMIZ1,KAT6B,PAX2,METTL5,HSPD1,ZEB2,MBD5,PRDX1,TOE1,CACNA1E,HS6ST1,CEP19,D2HGDH,KCNJ13,TRIP12,AP3B2,TRIP4,TCF12,POLG,CHD2,IGF1R,RAB11A,TUBGCP4,FBXO31,JP…
0.00332952	780	153	46	0.300654	0.0589744	HP:0008050	HP	Abnormality of the palpebral fissures	4667	5126	HP:0000492	HP,HP,HP,HP,HP,HP,HP,HP,HP,HP,HP,HP,HP,HP,HP,HP,HP,HP,HP,HP,HP,HP,HP,HP,HP,HP,HP,HP,HP,HP,HP,HP,HP,HP,HP,HP,HP,HP,HP,HP,HP,HP,HP,HP,HP,HP	OCA2,FRMPD4,DMD,BCOR,USP9X,CASK,CELF2,BRAF,CDK13,CFAP418,DNMT3A,TFAP2B,ARID1B,PKDCC,TBCK,EFNB1,CUL4B,NONO,KNL1,SPRED1,PTEN,ZMIZ1,KAT6B,METTL5,ZEB2,TOE1,CEP19,TRIP12,AP3B2,IGF1R,TUBB3,RAF1,CYFIP2,BCR,SOX9,PAFAH1B1,CLTC,EEF1A2,RERE,SPEN,CBL,KMT2A,PTCH1,NR2F1,CHD1,TRMT1
0.00332952	662	153	41	0.267974	0.0619335	HP:0200006	HP	Slanting of the palpebral fissure	4667	15428	HP:0008050	HP,HP,HP,HP,HP,HP,HP,HP,HP,HP,HP,HP,HP,HP,HP,HP,HP,HP,HP,HP,HP,HP,HP,HP,HP,HP,HP,HP,HP,HP,HP,HP,HP,HP,HP,HP,HP,HP,HP,HP,HP	FRMPD4,DMD,USP9X,CASK,CELF2,BRAF,CDK13,CFAP418,TFAP2B,ARID1B,PKDCC,TBCK,EFNB1,CUL4B,NONO,KNL1,SPRED1,PTEN,ZMIZ1,KAT6B,METTL5,ZEB2,TOE1,CEP19,TRIP12,AP3B2,IGF1R,TUBB3,RAF1,CYFIP2,PAFAH1B1,CLTC,EEF1A2,RERE,SPEN,CBL,KMT2A,PTCH1,NR2F1,CHD1,TRMT1
0.00332952	1684	153	80	0.522876	0.0475059	HP:0001263	HP	Global developmental delay	4667	964	HP:0012758	HP,HP,HP,HP,HP,HP,HP,HP,HP,HP,HP,HP,HP,HP,HP,HP,HP,HP,HP,HP,HP,HP,HP,HP,HP,HP,HP,HP,HP,HP,HP,HP,HP,HP,HP,HP,HP,HP,HP,HP,HP,HP,HP,HP,HP,HP,HP,HP,HP,HP,HP,HP,HP,HP,HP,HP,HP,HP,HP,HP,HP,HP,HP,HP,HP,HP,HP,HP,HP,HP,HP,HP,HP,HP,HP,HP,HP,HP,HP,HP	ND4,ND6,OCA2,FRMPD4,EIF2S3,DMD,BCOR,USP9X,CASK,CELF2,ACO2,BRAF,CDK13,DNMT3A,TFAP2B,ACAT2,ARID1B,MPC1,CCDC88A,SEPSECS,TBCK,EFNB1,COX7B,NONO,KNL1,KMT5B,RALGAPA1,NEMF,CWF19L1,PTEN,ZMIZ1,KAT6B,NHLRC2,METTL5,HSPD1,PRDX1,TOE1,D2HGDH,KCNJ13,TRIP12,AP3B2,TRIP4,TCF12,POLG,CHD2,IGF1R,TUBGCP4,FBXO31,ACSF3,TUBB3,KARS1,P4HTM,IARS1,RAF1,HSPA9,CYFIP2,AP5Z1,GFER,MORC2,BCR,FUS,PAFAH1B1,ZNHIT3,CLTC,ZNF335,EEF1A2,R…
0.00334098	356	153	27	0.176471	0.0758427	HP:0006919	HP	Abnormal aggressive, impulsive or violent behavior	4667	4516	HP:0100851	HP,HP,HP,HP,HP,HP,HP,HP,HP,HP,HP,HP,HP,HP,HP,HP,HP,HP,HP,HP,HP,HP,HP,HP,HP,HP,HP	OCA2,FRMPD4,EIF2S3,BCOR,USP9X,CASK,KCNQ3,DNMT3A,ARID1B,MANBA,CUL4B,NONO,KNL1,ZMIZ1,METTL5,MBD5,TRIP12,CHD2,RAB11A,TSC1,CLTC,EEF1A2,RERE,SPEN,KMT2A,SMARCE1,AUH
0.00334098	1244	153	64	0.418301	0.0514469	HP:0040195	HP	Decreased head circumference	4667	14159	HP:0000240	HP,HP,HP,HP,HP,HP,HP,HP,HP,HP,HP,HP,HP,HP,HP,HP,HP,HP,HP,HP,HP,HP,HP,HP,HP,HP,HP,HP,HP,HP,HP,HP,HP,HP,HP,HP,HP,HP,HP,HP,HP,HP,HP,HP,HP,HP,HP,HP,HP,HP,HP,HP,HP,HP,HP,HP,HP,HP,HP,HP,HP,HP,HP,HP	OCA2,EIF2S3,BCOR,CASK,CELF2,ACO2,CDK13,TRPS1,DNMT3A,ARID1B,MPC1,CCDC88A,SEPSECS,TBCK,EFNB1,CUL4B,COX7B,KNL1,NEMF,RPS29,CWF19L1,PTEN,ZMIZ1,KAT6B,METTL5,HSPD1,ZEB2,MBD5,PRDX1,TOE1,TRIP12,AP3B2,POLG,CHD2,IGF1R,RAB11A,TUBGCP4,FBXO31,ACSF3,TUBB3,KARS1,P4HTM,IARS1,CYFIP2,MORC2,BCR,FUS,PAFAH1B1,ZNHIT3,CLTC,ZNF335,EEF1A2,RERE,SPEN,KAT6A,PLPBP,DCPS,KMT2A,SMARCE1,NDUFS7,AUH,PTCH1,RPS26,TRMT1
0.00334098	134	153	15	0.0980392	0.11194	HP:0000574	HP	Thick eyebrow	4667	444	HP:0000534	HP,HP,HP,HP,HP,HP,HP,HP,HP,HP,HP,HP,HP,HP,HP	BCOR,TRPS1,DNMT3A,TFAP2B,ARID1B,TBCK,KNL1,RALGAPA1,MBD5,FBXO31,GUSB,SPEN,KMT2A,SMARCE1,CHD1
0.00440565	302	153	24	0.156863	0.0794702	HP:0007359	HP	Focal-onset seizure	4667	4723	HP:0001250	HP,HP,HP,HP,HP,HP,HP,HP,HP,HP,HP,HP,HP,HP,HP,HP,HP,HP,HP,HP,HP,HP,HP,HP	ND4,ND6,CASK,ACO2,SAMD12,KCNQ3,TBCK,NEMF,ZEB2,MBD5,POLG,CHD2,RAB11A,FBXO31,ACSF3,TUBB3,TSC1,PCYT2,PAFAH1B1,CLTC,EEF1A2,PLPBP,DCPS,SMARCE1
0.00440565	1230	153	63	0.411765	0.0512195	HP:0000252	HP	Microcephaly	4667	211	c("HP:0007364", "HP:0040195")	HP,HP,HP,HP,HP,HP,HP,HP,HP,HP,HP,HP,HP,HP,HP,HP,HP,HP,HP,HP,HP,HP,HP,HP,HP,HP,HP,HP,HP,HP,HP,HP,HP,HP,HP,HP,HP,HP,HP,HP,HP,HP,HP,HP,HP,HP,HP,HP,HP,HP,HP,HP,HP,HP,HP,HP,HP,HP,HP,HP,HP,HP,HP	OCA2,EIF2S3,BCOR,CASK,CELF2,ACO2,CDK13,TRPS1,DNMT3A,ARID1B,MPC1,CCDC88A,SEPSECS,TBCK,EFNB1,CUL4B,COX7B,KNL1,NEMF,RPS29,PTEN,ZMIZ1,KAT6B,METTL5,HSPD1,ZEB2,MBD5,PRDX1,TOE1,TRIP12,AP3B2,POLG,CHD2,IGF1R,RAB11A,TUBGCP4,FBXO31,ACSF3,TUBB3,KARS1,P4HTM,IARS1,CYFIP2,MORC2,BCR,FUS,PAFAH1B1,ZNHIT3,CLTC,ZNF335,EEF1A2,RERE,SPEN,KAT6A,PLPBP,DCPS,KMT2A,SMARCE1,NDUFS7,AUH,PTCH1,RPS26,TRMT1
0.00477817	386	153	28	0.183007	0.0725389	HP:0011339	HP	Abnormality of upper lip vermillion	4667	7780	HP:0000177	HP,HP,HP,HP,HP,HP,HP,HP,HP,HP,HP,HP,HP,HP,HP,HP,HP,HP,HP,HP,HP,HP,HP,HP,HP,HP,HP,HP	OCA2,FRMPD4,DMD,USP9X,CDK13,TRPS1,ARID1B,MPC1,TBCK,NONO,KNL1,ZMIZ1,METTL5,MBD5,TOE1,CHD2,IGF1R,CYFIP2,BCR,ZNHIT3,CLTC,EEF1A2,SPEN,KAT6A,DCPS,KMT2A,SMARCE1,PTCH1
0.00670308	291	153	23	0.150327	0.0790378	HP:0002465	HP	Poor speech	4667	1798	HP:0002167	HP,HP,HP,HP,HP,HP,HP,HP,HP,HP,HP,HP,HP,HP,HP,HP,HP,HP,HP,HP,HP,HP,HP	OCA2,FRMPD4,EIF2S3,DMD,USP9X,TBCK,NONO,NEMF,ZEB2,MBD5,RAB11A,FBXO31,TUBB3,TSC1,CLTC,GUSB,EEF1A2,RERE,SPEN,KAT6A,PLPBP,DCPS,PTCH1
0.00673221	714	153	42	0.27451	0.0588235	HP:0002538	HP	Abnormal cerebral cortex morphology	4667	1844	HP:0002060	HP,HP,HP,HP,HP,HP,HP,HP,HP,HP,HP,HP,HP,HP,HP,HP,HP,HP,HP,HP,HP,HP,HP,HP,HP,HP,HP,HP,HP,HP,HP,HP,HP,HP,HP,HP,HP,HP,HP,HP,HP,HP	ND4,ND6,SACS,OCA2,FRMPD4,USP9X,CASK,ACO2,BRAF,CDK13,ARID1B,CCDC88A,SEPSECS,CUL4B,KNL1,NEMF,PTEN,ZMIZ1,METTL5,ZEB2,MBD5,PRDX1,CACNA1E,TRIP12,RAB11A,TUBGCP4,FBXO31,JPH3,TUBB3,FUS,TSC1,PAFAH1B1,ZNHIT3,CLTC,ZNF335,EEF1A2,RERE,SPEN,DCPS,SMARCE1,PTCH1,TRMT1
0.00673221	215	153	19	0.124183	0.0883721	HP:0100704	HP	Cerebral visual impairment	4667	15187	HP:0000505	HP,HP,HP,HP,HP,HP,HP,HP,HP,HP,HP,HP,HP,HP,HP,HP,HP,HP,HP	ND6,BRAF,SEPSECS,TBCK,RALGAPA1,NEMF,MBD5,CACNA1E,POLG,RAB11A,FBXO31,P4HTM,CLTC,EEF1A2,RERE,KAT6A,DCPS,PTCH1,NR2F1
0.00738898	335	153	25	0.163399	0.0746269	HP:0000436	HP	Abnormality of the nasal tip	4667	334	HP:0010938	HP,HP,HP,HP,HP,HP,HP,HP,HP,HP,HP,HP,HP,HP,HP,HP,HP,HP,HP,HP,HP,HP,HP,HP,HP	FRMPD4,EIF2S3,DMD,BCOR,USP9X,CASK,BRAF,TRPS1,TFAP2B,ARID1B,TBCK,EFNB1,CUL4B,KAT6B,METTL5,ZEB2,MBD5,IGF1R,HSPA9,RERE,SPEN,KAT6A,KMT2A,SMARCE1,PTCH1
0.00753918	399	153	28	0.183007	0.0701754	HP:0000343	HP	Long philtrum	4667	274	HP:0000288	HP,HP,HP,HP,HP,HP,HP,HP,HP,HP,HP,HP,HP,HP,HP,HP,HP,HP,HP,HP,HP,HP,HP,HP,HP,HP,HP,HP	FRMPD4,EIF2S3,DMD,BCOR,USP9X,CASK,BRAF,TRPS1,ARID1B,MPC1,PKDCC,TBCK,COX7B,PTEN,ZMIZ1,KAT6B,METTL5,TRIP12,CHD2,IGF1R,KARS1,CLTC,RERE,SPEN,CBL,KMT2A,PTCH1,TRMT1
0.00790729	1853	153	84	0.54902	0.0453319	HP:0002060	HP	Abnormal cerebral morphology	4667	1518	HP:0100547	HP,HP,HP,HP,HP,HP,HP,HP,HP,HP,HP,HP,HP,HP,HP,HP,HP,HP,HP,HP,HP,HP,HP,HP,HP,HP,HP,HP,HP,HP,HP,HP,HP,HP,HP,HP,HP,HP,HP,HP,HP,HP,HP,HP,HP,HP,HP,HP,HP,HP,HP,HP,HP,HP,HP,HP,HP,HP,HP,HP,HP,HP,HP,HP,HP,HP,HP,HP,HP,HP,HP,HP,HP,HP,HP,HP,HP,HP,HP,HP,HP,HP,HP,HP	ND4,ND6,SACS,OCA2,FRMPD4,EIF2S3,BCOR,USP9X,CASK,CELF2,ACO2,FBXO7,BRAF,CDK13,TRPS1,DNMT3A,ARID1B,MPC1,CCDC88A,SEPSECS,TBCK,EFNB1,CUL4B,COX7B,NONO,KNL1,RALGAPA1,NEMF,RPS29,CWF19L1,PTEN,ZMIZ1,KAT6B,NHLRC2,METTL5,HSPD1,ZEB2,MBD5,PRDX1,TOE1,CACNA1E,D2HGDH,TRIP12,AP3B2,POLG,CHD2,IGF1R,RAB11A,TUBGCP4,FBXO31,JPH3,ACSF3,TUBB3,KARS1,P4HTM,IARS1,HSPA9,CYFIP2,AP5Z1,GFER,MORC2,BCR,FUS,TSC1,NOTCH1,PCYT2,PAFAH1…
0.00815931	1050	153	55	0.359477	0.052381	HP:0000290	HP	Abnormality of the forehead	4667	239	HP:0000271	HP,HP,HP,HP,HP,HP,HP,HP,HP,HP,HP,HP,HP,HP,HP,HP,HP,HP,HP,HP,HP,HP,HP,HP,HP,HP,HP,HP,HP,HP,HP,HP,HP,HP,HP,HP,HP,HP,HP,HP,HP,HP,HP,HP,HP,HP,HP,HP,HP,HP,HP,HP,HP,HP,HP	FRMPD4,EIF2S3,USP9X,CASK,CELF2,BRAF,SNX10,TRPS1,DNMT3A,TFAP2B,ARID1B,CCDC88A,PKDCC,SEPSECS,TBCK,EFNB1,CUL4B,COX7B,NONO,KNL1,RALGAPA1,RPS29,PTEN,ZMIZ1,KAT6B,METTL5,ZEB2,MBD5,PRDX1,D2HGDH,TRIP12,AP3B2,TCF12,CHD2,TUBGCP4,P4HTM,RAF1,CYFIP2,SOX9,PAFAH1B1,ZNHIT3,CLTC,ZNF335,EEF1A2,RERE,SPEN,KAT6A,CBL,KMT2A,SMARCE1,PTCH1,CHD1,LRP1,RPS26,TRMT1
0.00841548	469	153	31	0.202614	0.0660981	HP:0000736	HP	Short attention span	4667	575	HP:0000708	HP,HP,HP,HP,HP,HP,HP,HP,HP,HP,HP,HP,HP,HP,HP,HP,HP,HP,HP,HP,HP,HP,HP,HP,HP,HP,HP,HP,HP,HP,HP	ND4,ND6,OCA2,TBL1X,FRMPD4,DMD,USP9X,CELF2,SPRED1,NEMF,ZMIZ1,METTL5,MBD5,TRIP12,AP3B2,CHD2,FBXO31,TUBB3,CYFIP2,BCR,TSC1,CLTC,EEF1A2,RERE,SPEN,DCPS,KMT2A,AUH,PTCH1,NR2F1,TRMT1
0.00841548	1948	153	87	0.568627	0.0446612	HP:0100022	HP	Abnormality of movement	4667	14533	HP:0012638	HP,HP,HP,HP,HP,HP,HP,HP,HP,HP,HP,HP,HP,HP,HP,HP,HP,HP,HP,HP,HP,HP,HP,HP,HP,HP,HP,HP,HP,HP,HP,HP,HP,HP,HP,HP,HP,HP,HP,HP,HP,HP,HP,HP,HP,HP,HP,HP,HP,HP,HP,HP,HP,HP,HP,HP,HP,HP,HP,HP,HP,HP,HP,HP,HP,HP,HP,HP,HP,HP,HP,HP,HP,HP,HP,HP,HP,HP,HP,HP,HP,HP,HP,HP,HP,HP,HP	ND4,ND6,CSTB,SACS,OCA2,FRMPD4,EIF2S3,DMD,USP9X,CASK,PDXK,CELF2,SEMA3A,DUSP6,ACO2,FBXO7,BRAF,SNX10,CFAP418,SAMD12,KCNQ3,DNMT3A,ACAT2,ARID1B,KIZ,CCDC88A,PKDCC,SEPSECS,TBCK,CUL4B,NONO,IGHMBP2,KNL1,KCNC1,WARS1,NEMF,CWF19L1,PTEN,ZMIZ1,NHLRC2,METTL5,HSPD1,ZEB2,MBD5,PRDX1,TOE1,CACNA1E,HS6ST1,TRIP12,AP3B2,TRIP4,POLG,CHD2,RAB11A,FBXO31,JPH3,ACSF3,TUBB3,KARS1,P4HTM,CYFIP2,AP5Z1,GFER,MORC2,BCR,FUS,TSC1,ADAM…
0.0090062	1631	153	76	0.496732	0.0465972	HP:0000496	HP	Abnormality of eye movement	4667	379	HP:0012373	HP,HP,HP,HP,HP,HP,HP,HP,HP,HP,HP,HP,HP,HP,HP,HP,HP,HP,HP,HP,HP,HP,HP,HP,HP,HP,HP,HP,HP,HP,HP,HP,HP,HP,HP,HP,HP,HP,HP,HP,HP,HP,HP,HP,HP,HP,HP,HP,HP,HP,HP,HP,HP,HP,HP,HP,HP,HP,HP,HP,HP,HP,HP,HP,HP,HP,HP,HP,HP,HP,HP,HP,HP,HP,HP,HP	ND4,ND6,SACS,OCA2,FRMPD4,EIF2S3,BCOR,USP9X,CASK,CELF2,SEMA3A,DUSP6,ACO2,FBXO7,BRAF,SNX10,CDK13,CFAP418,KCNQ3,DNMT3A,TFAP2B,ARID1B,MPC1,KIZ,EVC,TBCK,EFNB1,NONO,RPS29,CWF19L1,PTEN,ZMIZ1,PAX2,NHLRC2,METTL5,HSPD1,ZEB2,MBD5,PRDX1,TOE1,CACNA1E,HS6ST1,CEP19,KCNJ13,TRIP12,AP3B2,TCF12,POLG,IGF1R,TUBGCP4,TUBB3,KARS1,P4HTM,RAF1,CYFIP2,GFER,BCR,FUS,NOTCH1,PCYT2,PAFAH1B1,ZNHIT3,CLTC,EEF1A2,RERE,SPEN,KAT6A,PLP…
0.00927496	634	153	38	0.248366	0.0599369	HP:0000288	HP	Abnormality of the philtrum	4667	237	HP:0000177	HP,HP,HP,HP,HP,HP,HP,HP,HP,HP,HP,HP,HP,HP,HP,HP,HP,HP,HP,HP,HP,HP,HP,HP,HP,HP,HP,HP,HP,HP,HP,HP,HP,HP,HP,HP,HP,HP	FRMPD4,EIF2S3,DMD,BCOR,USP9X,CASK,BRAF,CDK13,TRPS1,DNMT3A,TFAP2B,ARID1B,MPC1,PKDCC,TBCK,CUL4B,COX7B,NONO,PTEN,ZMIZ1,KAT6B,METTL5,ZEB2,PRDX1,TRIP12,CHD2,IGF1R,KARS1,BCR,CLTC,RERE,SPEN,KAT6A,CBL,KMT2A,SMARCE1,PTCH1,TRMT1
0.00937568	344	153	25	0.163399	0.0726744	HP:0001336	HP	Myoclonus	4667	1013	HP:0004305	HP,HP,HP,HP,HP,HP,HP,HP,HP,HP,HP,HP,HP,HP,HP,HP,HP,HP,HP,HP,HP,HP,HP,HP,HP	ND4,ND6,CSTB,OCA2,CASK,CELF2,FBXO7,SAMD12,KCNQ3,CCDC88A,KCNC1,MBD5,TOE1,CACNA1E,AP3B2,POLG,CHD2,RAB11A,CYFIP2,AP5Z1,ZNHIT3,CLTC,EEF1A2,PLPBP,SMARCE1
0.0105547	347	153	25	0.163399	0.0720461	HP:0002197	HP	Generalized-onset seizure	4667	1623	HP:0001250	HP,HP,HP,HP,HP,HP,HP,HP,HP,HP,HP,HP,HP,HP,HP,HP,HP,HP,HP,HP,HP,HP,HP,HP,HP	ND4,ND6,CSTB,FRMPD4,DMD,USP9X,CASK,SAMD12,KCNQ3,SEPSECS,NEMF,PTEN,ZEB2,MBD5,CHD2,RAB11A,FBXO31,ACSF3,KARS1,PCYT2,PAFAH1B1,CLTC,EEF1A2,PLPBP,DCPS
0.0111596	4	153	3	0.0196078	0.75	HP:0030301	HP	Abnormality of the anterior commissure	4667	10384	HP:0002500	HP,HP,HP	ZEB2,TUBB3,RERE
0.0119944	2657	153	109	0.712418	0.0410237	HP:0003011	HP	Abnormality of the musculature	4667	2186	HP:0033127	HP,HP,HP,HP,HP,HP,HP,HP,HP,HP,HP,HP,HP,HP,HP,HP,HP,HP,HP,HP,HP,HP,HP,HP,HP,HP,HP,HP,HP,HP,HP,HP,HP,HP,HP,HP,HP,HP,HP,HP,HP,HP,HP,HP,HP,HP,HP,HP,HP,HP,HP,HP,HP,HP,HP,HP,HP,HP,HP,HP,HP,HP,HP,HP,HP,HP,HP,HP,HP,HP,HP,HP,HP,HP,HP,HP,HP,HP,HP,HP,HP,HP,HP,HP,HP,HP,HP,HP,HP,HP,HP,HP,HP,HP,HP,HP,HP,HP,HP,HP,HP,HP,HP,HP,HP,HP,HP,HP,HP	ND4,ND6,FOXO1,SACS,OCA2,FRMPD4,EIF2S3,DMD,BCOR,USP9X,CASK,CELF2,SEMA3A,DUSP6,ACO2,FBXO7,BRAF,SNX10,CDK13,F13A1,CFAP418,TRPS1,KCNQ3,DNMT3A,ACAT2,ARID1B,MPC1,CCDC88A,SEPSECS,TBCK,MANBA,EFNB1,CUL4B,COX7B,NONO,IGHMBP2,SPRED1,RALGAPA1,WARS1,ZBTB42,NEMF,RPS29,CWF19L1,PTEN,ZMIZ1,KAT6B,NHLRC2,METTL5,HSPD1,ZEB2,MBD5,PRDX1,TOE1,LAMC2,CACNA1E,HS6ST1,CEP19,D2HGDH,KCNJ13,TRIP12,AP3B2,TRIP4,POLG,CHD2,NR2F2,RAB…
0.013627	2159	153	93	0.607843	0.0430755	HP:0000929	HP	Abnormal skull morphology	4667	729	c("HP:0000234", "HP:0009121")	HP,HP,HP,HP,HP,HP,HP,HP,HP,HP,HP,HP,HP,HP,HP,HP,HP,HP,HP,HP,HP,HP,HP,HP,HP,HP,HP,HP,HP,HP,HP,HP,HP,HP,HP,HP,HP,HP,HP,HP,HP,HP,HP,HP,HP,HP,HP,HP,HP,HP,HP,HP,HP,HP,HP,HP,HP,HP,HP,HP,HP,HP,HP,HP,HP,HP,HP,HP,HP,HP,HP,HP,HP,HP,HP,HP,HP,HP,HP,HP,HP,HP,HP,HP,HP,HP,HP,HP,HP,HP,HP,HP,HP	OCA2,TBL1X,FRMPD4,EIF2S3,DMD,BCOR,USP9X,CASK,CELF2,ACO2,BRAF,SNX10,CDK13,TRPS1,DNMT3A,TFAP2B,ARID1B,MPC1,CCDC88A,PKDCC,EVC,SEPSECS,TBCK,EFNB1,CUL4B,COX7B,NONO,KNL1,SPRED1,RALGAPA1,ZBTB42,NEMF,RPS29,CWF19L1,PTEN,ZMIZ1,KAT6B,METTL5,HSPD1,ZEB2,MBD5,PRDX1,TOE1,CACNA1E,D2HGDH,KCNJ13,TRIP12,AP3B2,TRIP4,TCF12,POLG,CHD2,IGF1R,RAB11A,TUBGCP4,FBXO31,ACSF3,TUBB3,KARS1,P4HTM,IARS1,RAF1,HSPA9,CYFIP2,MORC2,BCR…
0.0148351	2575	153	106	0.69281	0.041165	HP:0012759	HP	Neurodevelopmental abnormality	4667	9180	HP:0012638	HP,HP,HP,HP,HP,HP,HP,HP,HP,HP,HP,HP,HP,HP,HP,HP,HP,HP,HP,HP,HP,HP,HP,HP,HP,HP,HP,HP,HP,HP,HP,HP,HP,HP,HP,HP,HP,HP,HP,HP,HP,HP,HP,HP,HP,HP,HP,HP,HP,HP,HP,HP,HP,HP,HP,HP,HP,HP,HP,HP,HP,HP,HP,HP,HP,HP,HP,HP,HP,HP,HP,HP,HP,HP,HP,HP,HP,HP,HP,HP,HP,HP,HP,HP,HP,HP,HP,HP,HP,HP,HP,HP,HP,HP,HP,HP,HP,HP,HP,HP,HP,HP,HP,HP,HP,HP	ND4,ND6,CSTB,SACS,OCA2,FRMPD4,EIF2S3,DMD,BCOR,USP9X,CASK,CELF2,ACO2,BRAF,CDK13,CFAP418,TRPS1,SAMD12,DNMT3A,TFAP2B,ACAT2,ARID1B,MPC1,KIZ,CCDC88A,EVC,SEPSECS,TBCK,MANBA,EFNB1,CUL4B,COX7B,NONO,KNL1,KMT5B,SPRED1,RALGAPA1,NEMF,RPS29,CWF19L1,PTEN,ZMIZ1,KAT6B,PAX2,NHLRC2,METTL5,HSPD1,ZEB2,MBD5,PRDX1,TOE1,CACNA1E,CEP19,D2HGDH,KCNJ13,TRIP12,AP3B2,TRIP4,TCF12,POLG,CHD2,IGF1R,RAB11A,TUBGCP4,FBXO31,ACSF3,TUB…
0.0148351	274	153	21	0.137255	0.0766423	HP:0000219	HP	Thin upper lip vermilion	4667	185	c("HP:0000233", "HP:0011339")	HP,HP,HP,HP,HP,HP,HP,HP,HP,HP,HP,HP,HP,HP,HP,HP,HP,HP,HP,HP,HP	OCA2,FRMPD4,DMD,USP9X,CDK13,TRPS1,ARID1B,MPC1,NONO,KNL1,METTL5,MBD5,CHD2,IGF1R,BCR,CLTC,SPEN,KAT6A,DCPS,KMT2A,SMARCE1
0.0148351	629	153	37	0.24183	0.0588235	HP:0000729	HP	Autistic behavior	4667	570	HP:0000708	HP,HP,HP,HP,HP,HP,HP,HP,HP,HP,HP,HP,HP,HP,HP,HP,HP,HP,HP,HP,HP,HP,HP,HP,HP,HP,HP,HP,HP,HP,HP,HP,HP,HP,HP,HP,HP	OCA2,FRMPD4,DMD,BCOR,USP9X,CASK,CELF2,ARID1B,TBCK,NONO,KMT5B,NEMF,PTEN,ZMIZ1,METTL5,MBD5,TRIP12,AP3B2,TCF12,CHD2,RAB11A,FBXO31,TUBB3,IARS1,CYFIP2,TSC1,CLTC,EEF1A2,RERE,SPEN,KAT6A,DCPS,SMARCE1,NDUFS7,NR2F1,CHD1,TRMT1
0.0148351	2321	153	98	0.640523	0.0422232	HP:0011804	HP	Abnormal muscle physiology	4667	8237	HP:0003011	HP,HP,HP,HP,HP,HP,HP,HP,HP,HP,HP,HP,HP,HP,HP,HP,HP,HP,HP,HP,HP,HP,HP,HP,HP,HP,HP,HP,HP,HP,HP,HP,HP,HP,HP,HP,HP,HP,HP,HP,HP,HP,HP,HP,HP,HP,HP,HP,HP,HP,HP,HP,HP,HP,HP,HP,HP,HP,HP,HP,HP,HP,HP,HP,HP,HP,HP,HP,HP,HP,HP,HP,HP,HP,HP,HP,HP,HP,HP,HP,HP,HP,HP,HP,HP,HP,HP,HP,HP,HP,HP,HP,HP,HP,HP,HP,HP,HP	ND4,ND6,SACS,OCA2,FRMPD4,EIF2S3,DMD,BCOR,USP9X,CASK,CELF2,SEMA3A,DUSP6,ACO2,FBXO7,BRAF,SNX10,CDK13,TRPS1,KCNQ3,DNMT3A,ACAT2,ARID1B,MPC1,CCDC88A,SEPSECS,TBCK,MANBA,EFNB1,CUL4B,COX7B,NONO,IGHMBP2,SPRED1,RALGAPA1,WARS1,NEMF,CWF19L1,PTEN,ZMIZ1,KAT6B,NHLRC2,METTL5,HSPD1,ZEB2,MBD5,PRDX1,TOE1,CACNA1E,HS6ST1,D2HGDH,KCNJ13,TRIP12,AP3B2,TRIP4,POLG,CHD2,NR2F2,RAB11A,TUBGCP4,FBXO31,JPH3,ACSF3,TUBB3,KARS1,P4H…
0.0156333	1440	153	68	0.444444	0.0472222	HP:0000315	HP	Abnormality of the orbital region	4667	255	HP:0000271	HP,HP,HP,HP,HP,HP,HP,HP,HP,HP,HP,HP,HP,HP,HP,HP,HP,HP,HP,HP,HP,HP,HP,HP,HP,HP,HP,HP,HP,HP,HP,HP,HP,HP,HP,HP,HP,HP,HP,HP,HP,HP,HP,HP,HP,HP,HP,HP,HP,HP,HP,HP,HP,HP,HP,HP,HP,HP,HP,HP,HP,HP,HP,HP,HP,HP,HP,HP	OCA2,FRMPD4,DMD,BCOR,USP9X,CASK,CELF2,BRAF,CDK13,CFAP418,TRPS1,DNMT3A,TFAP2B,ARID1B,MPC1,CCDC88A,PKDCC,TBCK,MANBA,EFNB1,CUL4B,COX7B,NONO,KNL1,SPRED1,RALGAPA1,RPS29,CWF19L1,PTEN,ZMIZ1,KAT6B,PAX2,METTL5,ZEB2,MBD5,TOE1,CEP19,TRIP12,AP3B2,POLG,IGF1R,TUBGCP4,FBXO31,TUBB3,RAF1,HSPA9,CYFIP2,BCR,TSC1,SOX9,PAFAH1B1,ZNHIT3,CLTC,GUSB,EEF1A2,RERE,SPEN,KAT6A,CBL,KMT2A,SMARCE1,ADAMTS10,PTCH1,NR2F1,CHD1,LRP1,RP…
0.0156333	515	153	32	0.20915	0.0621359	HP:0000752	HP	Hyperactivity	4667	590	HP:0000708	HP,HP,HP,HP,HP,HP,HP,HP,HP,HP,HP,HP,HP,HP,HP,HP,HP,HP,HP,HP,HP,HP,HP,HP,HP,HP,HP,HP,HP,HP,HP,HP	OCA2,TBL1X,FRMPD4,DMD,USP9X,CASK,CELF2,ARID1B,MANBA,CUL4B,SPRED1,NEMF,ZMIZ1,METTL5,MBD5,TRIP12,AP3B2,CHD2,FBXO31,CYFIP2,BCR,TSC1,CLTC,EEF1A2,RERE,SPEN,DCPS,KMT2A,SMARCE1,PTCH1,NR2F1,TRMT1
0.0175122	1013	153	52	0.339869	0.0513327	HP:0000159	HP	Abnormal lip morphology	4667	139	HP:0000163	HP,HP,HP,HP,HP,HP,HP,HP,HP,HP,HP,HP,HP,HP,HP,HP,HP,HP,HP,HP,HP,HP,HP,HP,HP,HP,HP,HP,HP,HP,HP,HP,HP,HP,HP,HP,HP,HP,HP,HP,HP,HP,HP,HP,HP,HP,HP,HP,HP,HP,HP,HP	OCA2,FRMPD4,EIF2S3,DMD,BCOR,USP9X,CASK,BRAF,LRP6,CDK13,TRPS1,DNMT3A,TFAP2B,ARID1B,MPC1,PKDCC,EVC,TBCK,EFNB1,CUL4B,COX7B,NONO,KNL1,PTEN,ZMIZ1,KAT6B,METTL5,ZEB2,MBD5,PRDX1,TOE1,TRIP12,CHD2,IGF1R,KARS1,P4HTM,RAF1,CYFIP2,BCR,PAFAH1B1,ZNHIT3,CLTC,EEF1A2,RERE,SPEN,KAT6A,DCPS,CBL,KMT2A,SMARCE1,PTCH1,TRMT1
0.0190203	1340	153	64	0.418301	0.0477612	HP:0011138	HP	Abnormality of skin adnexa morphology	4667	7586	HP:0001574	HP,HP,HP,HP,HP,HP,HP,HP,HP,HP,HP,HP,HP,HP,HP,HP,HP,HP,HP,HP,HP,HP,HP,HP,HP,HP,HP,HP,HP,HP,HP,HP,HP,HP,HP,HP,HP,HP,HP,HP,HP,HP,HP,HP,HP,HP,HP,HP,HP,HP,HP,HP,HP,HP,HP,HP,HP,HP,HP,HP,HP,HP,HP,HP	ND4,ND6,CSTB,OCA2,FRMPD4,BCOR,USP9X,CASK,DUSP6,BRAF,SNX10,CDK13,CFAP418,TRPS1,DNMT3A,TFAP2B,ARID1B,EVC,TBCK,EFNB1,CUL4B,COX7B,KNL1,SPRED1,RALGAPA1,RPS29,CWF19L1,PTEN,ZMIZ1,KAT6B,ZEB2,MBD5,LAMC2,KLHL24,HS6ST1,CEP19,TRIP12,AP3B2,TCF12,CHD2,IGF1R,TUBGCP4,FBXO31,RAF1,HSPA9,CYFIP2,BCR,ATP2A2,SLC27A4,TSC1,NOTCH1,SOX9,GUSB,RERE,SPEN,KAT6A,CBL,KMT2A,SMARCE1,NDUFS7,CHD1,LRP1,RPS26,TRMT1
0.0190203	2092	153	90	0.588235	0.043021	HP:0012758	HP	Neurodevelopmental delay	4667	9179	HP:0012759	HP,HP,HP,HP,HP,HP,HP,HP,HP,HP,HP,HP,HP,HP,HP,HP,HP,HP,HP,HP,HP,HP,HP,HP,HP,HP,HP,HP,HP,HP,HP,HP,HP,HP,HP,HP,HP,HP,HP,HP,HP,HP,HP,HP,HP,HP,HP,HP,HP,HP,HP,HP,HP,HP,HP,HP,HP,HP,HP,HP,HP,HP,HP,HP,HP,HP,HP,HP,HP,HP,HP,HP,HP,HP,HP,HP,HP,HP,HP,HP,HP,HP,HP,HP,HP,HP,HP,HP,HP,HP	ND4,ND6,OCA2,FRMPD4,EIF2S3,DMD,BCOR,USP9X,CASK,CELF2,ACO2,BRAF,CDK13,CFAP418,DNMT3A,TFAP2B,ACAT2,ARID1B,MPC1,CCDC88A,SEPSECS,TBCK,EFNB1,CUL4B,COX7B,NONO,KNL1,KMT5B,RALGAPA1,NEMF,RPS29,CWF19L1,PTEN,ZMIZ1,KAT6B,NHLRC2,METTL5,HSPD1,ZEB2,MBD5,PRDX1,TOE1,CACNA1E,D2HGDH,KCNJ13,TRIP12,AP3B2,TRIP4,TCF12,POLG,CHD2,IGF1R,TUBGCP4,FBXO31,ACSF3,TUBB3,KARS1,P4HTM,IARS1,RAF1,HSPA9,CYFIP2,AP5Z1,GFER,MORC2,BCR,FU…
0.0201737	11	153	4	0.0261438	0.363636	HP:0000456	HP	Bifid nasal tip	4667	346	HP:0000436	HP,HP,HP,HP	FRMPD4,BCOR,EFNB1,HSPA9
0.0215007	598	153	35	0.228758	0.0585284	HP:0011927	HP	Short digit	4667	8357	HP:0011297	HP,HP,HP,HP,HP,HP,HP,HP,HP,HP,HP,HP,HP,HP,HP,HP,HP,HP,HP,HP,HP,HP,HP,HP,HP,HP,HP,HP,HP,HP,HP,HP,HP,HP,HP	FRMPD4,DMD,BCOR,USP9X,CASK,BRAF,TRPS1,DNMT3A,TFAP2B,ARID1B,PKDCC,EVC,EFNB1,CUL4B,RPS29,PTEN,ZMIZ1,KAT6B,TRIP12,TCF12,RAF1,BCR,NOTCH1,SOX9,RERE,SPEN,KAT6A,DCPS,CBL,KMT2A,SMARCE1,ADAMTS10,PTCH1,RPS26,TRMT1
0.0215007	1891	153	83	0.542484	0.0438921	HP:0011442	HP	Abnormal central motor function	4667	7879	HP:0012638	HP,HP,HP,HP,HP,HP,HP,HP,HP,HP,HP,HP,HP,HP,HP,HP,HP,HP,HP,HP,HP,HP,HP,HP,HP,HP,HP,HP,HP,HP,HP,HP,HP,HP,HP,HP,HP,HP,HP,HP,HP,HP,HP,HP,HP,HP,HP,HP,HP,HP,HP,HP,HP,HP,HP,HP,HP,HP,HP,HP,HP,HP,HP,HP,HP,HP,HP,HP,HP,HP,HP,HP,HP,HP,HP,HP,HP,HP,HP,HP,HP,HP,HP	ND4,ND6,CSTB,SACS,OCA2,FRMPD4,EIF2S3,DMD,BCOR,USP9X,CASK,CELF2,SEMA3A,DUSP6,ACO2,FBXO7,BRAF,SNX10,SAMD12,KCNQ3,DNMT3A,ACAT2,ARID1B,CCDC88A,SEPSECS,CUL4B,NONO,IGHMBP2,KCNC1,RALGAPA1,NEMF,CWF19L1,PTEN,ZMIZ1,NHLRC2,METTL5,HSPD1,ZEB2,MBD5,PRDX1,TOE1,CACNA1E,HS6ST1,KCNJ13,TRIP12,AP3B2,POLG,CHD2,RAB11A,FBXO31,JPH3,TUBB3,KARS1,IARS1,CYFIP2,AP5Z1,MORC2,BCR,FUS,TSC1,ADAMTS13,NOTCH1,PCYT2,PAFAH1B1,ZNHIT3,C…
0.0215007	482	153	30	0.196078	0.0622407	HP:0002269	HP	Abnormality of neuronal migration	4667	1677	HP:0002011	HP,HP,HP,HP,HP,HP,HP,HP,HP,HP,HP,HP,HP,HP,HP,HP,HP,HP,HP,HP,HP,HP,HP,HP,HP,HP,HP,HP,HP,HP	OCA2,USP9X,CASK,ARID1B,CCDC88A,SEPSECS,CUL4B,KNL1,RALGAPA1,NEMF,PTEN,ZMIZ1,KAT6B,METTL5,ZEB2,MBD5,KCNJ13,RAB11A,TUBGCP4,FBXO31,TUBB3,PAFAH1B1,ZNHIT3,CLTC,ZNF335,EEF1A2,SPEN,DCPS,SMARCE1,PTCH1
0.0215007	99	153	11	0.0718954	0.111111	HP:0012704	HP	Widened subarachnoid space	4667	9125	HP:0012703	HP,HP,HP,HP,HP,HP,HP,HP,HP,HP,HP	ND4,ND6,FRMPD4,DMD,USP9X,SEPSECS,MBD5,RAB11A,CLTC,EEF1A2,PLPBP
0.0221348	42	153	7	0.0457516	0.166667	HP:0002967	HP	Cubitus valgus	4667	2158	HP:0009811	HP,HP,HP,HP,HP,HP,HP	BCOR,BRAF,EVC,CUL4B,TUBB3,RAF1,CBL
0.0229735	531	153	32	0.20915	0.0602637	HP:0030178	HP	Abnormality of central nervous system electrophysiology	4667	10269	HP:0001311	HP,HP,HP,HP,HP,HP,HP,HP,HP,HP,HP,HP,HP,HP,HP,HP,HP,HP,HP,HP,HP,HP,HP,HP,HP,HP,HP,HP,HP,HP,HP,HP	ND4,ND6,CSTB,SACS,OCA2,EIF2S3,CASK,CELF2,BRAF,SAMD12,KCNQ3,CCDC88A,TBCK,CUL4B,NEMF,ZEB2,CACNA1E,AP3B2,CHD2,FBXO31,P4HTM,CYFIP2,MORC2,NOTCH1,PAFAH1B1,ZNHIT3,CLTC,EEF1A2,RERE,SPEN,PLPBP,DCPS
0.0239636	775	153	42	0.27451	0.0541935	HP:0012444	HP	Brain atrophy	4667	8867	c("HP:0007367", "HP:0012443")	HP,HP,HP,HP,HP,HP,HP,HP,HP,HP,HP,HP,HP,HP,HP,HP,HP,HP,HP,HP,HP,HP,HP,HP,HP,HP,HP,HP,HP,HP,HP,HP,HP,HP,HP,HP,HP,HP,HP,HP,HP,HP	ND4,ND6,SACS,OCA2,FRMPD4,USP9X,CASK,CELF2,ACO2,BRAF,SEPSECS,TBCK,RALGAPA1,NEMF,ZMIZ1,NHLRC2,MBD5,PRDX1,TOE1,CACNA1E,TRIP12,AP3B2,POLG,RAB11A,TUBGCP4,FBXO31,JPH3,CYFIP2,MORC2,FUS,PCYT2,PAFAH1B1,ZNHIT3,CLTC,ZNF335,EEF1A2,RERE,SPEN,PLPBP,DCPS,AUH,TRMT1
0.0239839	1112	153	55	0.359477	0.0494604	HP:0001167	HP	Abnormality of finger	4667	912	c("HP:0001155", "HP:0011297")	HP,HP,HP,HP,HP,HP,HP,HP,HP,HP,HP,HP,HP,HP,HP,HP,HP,HP,HP,HP,HP,HP,HP,HP,HP,HP,HP,HP,HP,HP,HP,HP,HP,HP,HP,HP,HP,HP,HP,HP,HP,HP,HP,HP,HP,HP,HP,HP,HP,HP,HP,HP,HP,HP,HP	SACS,FRMPD4,EIF2S3,DMD,BCOR,USP9X,CASK,BRAF,CFAP418,TRPS1,DNMT3A,TFAP2B,ARID1B,PKDCC,EVC,TBCK,EFNB1,CUL4B,NONO,IGHMBP2,RPS29,CWF19L1,PTEN,ZMIZ1,KAT6B,ZEB2,MBD5,LAMC2,CEP19,TRIP12,IGF1R,TUBB3,P4HTM,IARS1,RAF1,MORC2,BCR,NOTCH1,SOX9,PAFAH1B1,ZNHIT3,RERE,SPEN,KAT6A,CBL,KMT2A,SMARCE1,DPP9,ADAMTS10,HINT1,PTCH1,NR2F1,CHD1,RPS26,TRMT1
0.0255457	559	153	33	0.215686	0.059034	HP:0001337	HP	Tremor	4667	1014	HP:0004305	HP,HP,HP,HP,HP,HP,HP,HP,HP,HP,HP,HP,HP,HP,HP,HP,HP,HP,HP,HP,HP,HP,HP,HP,HP,HP,HP,HP,HP,HP,HP,HP,HP	ND4,ND6,CSTB,SACS,OCA2,FRMPD4,CASK,CELF2,SEMA3A,DUSP6,FBXO7,SNX10,SAMD12,DNMT3A,CUL4B,NONO,KCNC1,NEMF,CWF19L1,PTEN,PRDX1,HS6ST1,AP3B2,POLG,CHD2,JPH3,CYFIP2,MORC2,FUS,ADAMTS13,CLTC,EEF1A2,SPEN
0.0269547	908	153	47	0.30719	0.0517621	HP:0000164	HP	Abnormality of the dentition	4667	144	HP:0000163	HP,HP,HP,HP,HP,HP,HP,HP,HP,HP,HP,HP,HP,HP,HP,HP,HP,HP,HP,HP,HP,HP,HP,HP,HP,HP,HP,HP,HP,HP,HP,HP,HP,HP,HP,HP,HP,HP,HP,HP,HP,HP,HP,HP,HP,HP,HP	RELT,CSTB,OCA2,FRMPD4,EIF2S3,DMD,BCOR,USP9X,CELF2,SEMA3A,DUSP6,BRAF,LRP6,SNX10,CFAP418,TRPS1,DNMT3A,TFAP2B,ARID1B,EVC,EFNB1,CUL4B,COX7B,NONO,PTEN,ZMIZ1,KAT6B,ZEB2,MBD5,LAMC2,HS6ST1,TRIP12,AP3B2,HSPA9,CYFIP2,TSC1,CLTC,GUSB,EEF1A2,SPEN,KAT6A,KMT2A,SMARCE1,ADAMTS10,PTCH1,TRMT1,POLD1
0.0283323	1394	153	65	0.424837	0.0466284	HP:0030669	HP	Abnormal ocular adnexa morphology	4667	10735	HP:0032039	HP,HP,HP,HP,HP,HP,HP,HP,HP,HP,HP,HP,HP,HP,HP,HP,HP,HP,HP,HP,HP,HP,HP,HP,HP,HP,HP,HP,HP,HP,HP,HP,HP,HP,HP,HP,HP,HP,HP,HP,HP,HP,HP,HP,HP,HP,HP,HP,HP,HP,HP,HP,HP,HP,HP,HP,HP,HP,HP,HP,HP,HP,HP,HP,HP	OCA2,FRMPD4,DMD,BCOR,USP9X,CASK,CELF2,BRAF,CDK13,CFAP418,TRPS1,DNMT3A,TFAP2B,ARID1B,MPC1,CCDC88A,PKDCC,TBCK,MANBA,EFNB1,CUL4B,COX7B,NONO,KNL1,SPRED1,RALGAPA1,RPS29,CWF19L1,PTEN,ZMIZ1,KAT6B,METTL5,ZEB2,MBD5,TOE1,CEP19,TRIP12,AP3B2,POLG,IGF1R,TUBGCP4,FBXO31,TUBB3,RAF1,HSPA9,CYFIP2,BCR,SOX9,PAFAH1B1,ZNHIT3,CLTC,GUSB,EEF1A2,RERE,SPEN,KAT6A,CBL,KMT2A,SMARCE1,PTCH1,NR2F1,CHD1,LRP1,RPS26,TRMT1
0.0289851	685	153	38	0.248366	0.0554745	HP:0100851	HP	Abnormal emotion/affect behavior	4667	15317	HP:0000708	HP,HP,HP,HP,HP,HP,HP,HP,HP,HP,HP,HP,HP,HP,HP,HP,HP,HP,HP,HP,HP,HP,HP,HP,HP,HP,HP,HP,HP,HP,HP,HP,HP,HP,HP,HP,HP,HP	OCA2,FRMPD4,EIF2S3,BCOR,USP9X,CASK,KCNQ3,DNMT3A,ARID1B,SEPSECS,MANBA,CUL4B,NONO,KNL1,ZMIZ1,PAX2,NHLRC2,METTL5,ZEB2,MBD5,TRIP12,POLG,CHD2,RAB11A,JPH3,TUBB3,FUS,TSC1,CLTC,EEF1A2,RERE,SPEN,PLPBP,KMT2A,SMARCE1,NDUFS7,AUH,PTCH1
0.0294706	589	153	34	0.222222	0.057725	HP:0000534	HP	Abnormal eyebrow morphology	4667	410	c("HP:0001595", "HP:0030669")	HP,HP,HP,HP,HP,HP,HP,HP,HP,HP,HP,HP,HP,HP,HP,HP,HP,HP,HP,HP,HP,HP,HP,HP,HP,HP,HP,HP,HP,HP,HP,HP,HP,HP	OCA2,BCOR,BRAF,CFAP418,TRPS1,DNMT3A,TFAP2B,ARID1B,TBCK,CUL4B,COX7B,KNL1,RALGAPA1,CWF19L1,ZMIZ1,ZEB2,MBD5,CEP19,TRIP12,IGF1R,FBXO31,RAF1,HSPA9,CYFIP2,BCR,GUSB,RERE,SPEN,KAT6A,KMT2A,SMARCE1,CHD1,LRP1,TRMT1
0.0316535	177	153	15	0.0980392	0.0847458	HP:0002121	HP	Generalized non-motor (absence) seizure	4667	1566	c("HP:0002197", "HP:0011146", "HP:0033259")	HP,HP,HP,HP,HP,HP,HP,HP,HP,HP,HP,HP,HP,HP,HP	CSTB,FRMPD4,DMD,USP9X,CASK,KCNQ3,PTEN,ZEB2,MBD5,CHD2,RAB11A,PAFAH1B1,CLTC,EEF1A2,PLPBP
0.0316535	196	153	16	0.104575	0.0816327	HP:0032677	HP	Generalized-onset motor seizure	4667	12638	c("HP:0002197", "HP:0020219")	HP,HP,HP,HP,HP,HP,HP,HP,HP,HP,HP,HP,HP,HP,HP,HP	ND4,ND6,CASK,SAMD12,KCNQ3,SEPSECS,PTEN,MBD5,CHD2,RAB11A,ACSF3,KARS1,PCYT2,PAFAH1B1,CLTC,EEF1A2
0.0336125	692	153	38	0.248366	0.0549133	HP:0005918	HP	Abnormal finger phalanx morphology	4667	3950	HP:0001167	HP,HP,HP,HP,HP,HP,HP,HP,HP,HP,HP,HP,HP,HP,HP,HP,HP,HP,HP,HP,HP,HP,HP,HP,HP,HP,HP,HP,HP,HP,HP,HP,HP,HP,HP,HP,HP,HP	FRMPD4,DMD,BCOR,USP9X,CFAP418,TRPS1,DNMT3A,TFAP2B,ARID1B,EVC,EFNB1,CUL4B,NONO,IGHMBP2,RPS29,CWF19L1,PTEN,ZMIZ1,KAT6B,LAMC2,CEP19,TRIP12,TUBB3,IARS1,MORC2,BCR,NOTCH1,SOX9,RERE,SPEN,KAT6A,KMT2A,SMARCE1,ADAMTS10,HINT1,PTCH1,RPS26,TRMT1
0.0337798	693	153	38	0.248366	0.0548341	HP:0002059	HP	Cerebral atrophy	4667	1517	HP:0007369	HP,HP,HP,HP,HP,HP,HP,HP,HP,HP,HP,HP,HP,HP,HP,HP,HP,HP,HP,HP,HP,HP,HP,HP,HP,HP,HP,HP,HP,HP,HP,HP,HP,HP,HP,HP,HP,HP	ND4,ND6,SACS,OCA2,FRMPD4,CASK,CELF2,ACO2,BRAF,SEPSECS,TBCK,RALGAPA1,NEMF,ZMIZ1,MBD5,PRDX1,TOE1,CACNA1E,TRIP12,AP3B2,POLG,RAB11A,TUBGCP4,FBXO31,JPH3,CYFIP2,MORC2,PCYT2,PAFAH1B1,ZNHIT3,CLTC,ZNF335,EEF1A2,RERE,SPEN,DCPS,AUH,TRMT1
0.0337798	258	153	19	0.124183	0.0736434	HP:0011198	HP	EEG with generalized epileptiform discharges	4667	7641	HP:0011182	HP,HP,HP,HP,HP,HP,HP,HP,HP,HP,HP,HP,HP,HP,HP,HP,HP,HP,HP	CSTB,CASK,CELF2,SAMD12,KCNQ3,CCDC88A,TBCK,NEMF,CACNA1E,AP3B2,CHD2,FBXO31,CYFIP2,PAFAH1B1,ZNHIT3,CLTC,EEF1A2,PLPBP,DCPS
0.0340464	218	153	17	0.111111	0.0779817	HP:0011146	HP	Dialeptic seizure	4667	7594	HP:0001250	HP,HP,HP,HP,HP,HP,HP,HP,HP,HP,HP,HP,HP,HP,HP,HP,HP	CSTB,FRMPD4,DMD,USP9X,CASK,KCNQ3,PTEN,ZEB2,MBD5,CHD2,RAB11A,ACSF3,TSC1,PAFAH1B1,CLTC,EEF1A2,PLPBP
0.0340777	2769	153	110	0.718954	0.0397255	HP:0012639	HP	Abnormal nervous system morphology	4667	9060	HP:0000707	HP,HP,HP,HP,HP,HP,HP,HP,HP,HP,HP,HP,HP,HP,HP,HP,HP,HP,HP,HP,HP,HP,HP,HP,HP,HP,HP,HP,HP,HP,HP,HP,HP,HP,HP,HP,HP,HP,HP,HP,HP,HP,HP,HP,HP,HP,HP,HP,HP,HP,HP,HP,HP,HP,HP,HP,HP,HP,HP,HP,HP,HP,HP,HP,HP,HP,HP,HP,HP,HP,HP,HP,HP,HP,HP,HP,HP,HP,HP,HP,HP,HP,HP,HP,HP,HP,HP,HP,HP,HP,HP,HP,HP,HP,HP,HP,HP,HP,HP,HP,HP,HP,HP,HP,HP,HP,HP,HP,HP,HP	ND4,ND6,SACS,OCA2,TBL1X,FRMPD4,EIF2S3,DMD,BCOR,USP9X,CASK,CELF2,SEMA3A,DUSP6,ACO2,FBXO7,BRAF,SNX10,CDK13,F13A1,TRPS1,DNMT3A,ARID1B,MPC1,CCDC88A,PKDCC,EVC,SEPSECS,TBCK,MANBA,EFNB1,CUL4B,COX7B,NONO,IGHMBP2,KNL1,KCNC1,SPRED1,RALGAPA1,WARS1,NEMF,RPS29,CWF19L1,PTEN,ZMIZ1,KAT6B,PAX2,NHLRC2,METTL5,HSPD1,ZEB2,MBD5,PRDX1,TOE1,CACNA1E,HS6ST1,D2HGDH,KCNJ13,TRIP12,AP3B2,TRIP4,POLG,CHD2,NR2F2,IGF1R,RAB11A,TUB…
0.0340777	322	153	22	0.143791	0.068323	HP:0001344	HP	Absent speech	4667	1021	HP:0000750	HP,HP,HP,HP,HP,HP,HP,HP,HP,HP,HP,HP,HP,HP,HP,HP,HP,HP,HP,HP,HP,HP	OCA2,FRMPD4,CASK,ARID1B,CCDC88A,CUL4B,RALGAPA1,ZEB2,TOE1,CACNA1E,AP3B2,KARS1,IARS1,CYFIP2,EEF1A2,RERE,SPEN,KAT6A,DCPS,SMARCE1,PTCH1,NR2F1
0.0347476	1411	153	65	0.424837	0.0460666	HP:0032039	HP	Abnormality of the ocular adnexa	4667	12027	HP:0000315	HP,HP,HP,HP,HP,HP,HP,HP,HP,HP,HP,HP,HP,HP,HP,HP,HP,HP,HP,HP,HP,HP,HP,HP,HP,HP,HP,HP,HP,HP,HP,HP,HP,HP,HP,HP,HP,HP,HP,HP,HP,HP,HP,HP,HP,HP,HP,HP,HP,HP,HP,HP,HP,HP,HP,HP,HP,HP,HP,HP,HP,HP,HP,HP,HP	OCA2,FRMPD4,DMD,BCOR,USP9X,CASK,CELF2,BRAF,CDK13,CFAP418,TRPS1,DNMT3A,TFAP2B,ARID1B,MPC1,CCDC88A,PKDCC,TBCK,MANBA,EFNB1,CUL4B,COX7B,NONO,KNL1,SPRED1,RALGAPA1,RPS29,CWF19L1,PTEN,ZMIZ1,KAT6B,METTL5,ZEB2,MBD5,TOE1,CEP19,TRIP12,AP3B2,POLG,IGF1R,TUBGCP4,FBXO31,TUBB3,RAF1,HSPA9,CYFIP2,BCR,SOX9,PAFAH1B1,ZNHIT3,CLTC,GUSB,EEF1A2,RERE,SPEN,KAT6A,CBL,KMT2A,SMARCE1,PTCH1,NR2F1,CHD1,LRP1,RPS26,TRMT1
0.0347476	389	153	25	0.163399	0.0642674	HP:0000233	HP	Thin vermilion border	4667	196	HP:0000159	HP,HP,HP,HP,HP,HP,HP,HP,HP,HP,HP,HP,HP,HP,HP,HP,HP,HP,HP,HP,HP,HP,HP,HP,HP	OCA2,FRMPD4,DMD,USP9X,CDK13,TRPS1,ARID1B,MPC1,EVC,NONO,KNL1,ZMIZ1,METTL5,MBD5,TRIP12,CHD2,IGF1R,BCR,CLTC,SPEN,KAT6A,DCPS,KMT2A,SMARCE1,TRMT1
0.0352242	76	153	9	0.0588235	0.118421	HP:0011203	HP	EEG with abnormally slow frequencies	4667	7646	HP:0002353	HP,HP,HP,HP,HP,HP,HP,HP,HP	OCA2,CELF2,AP3B2,CHD2,P4HTM,CYFIP2,CLTC,EEF1A2,PLPBP
0.0368988	506	153	30	0.196078	0.0592885	HP:0002353	HP	EEG abnormality	4667	1732	HP:0030178	HP,HP,HP,HP,HP,HP,HP,HP,HP,HP,HP,HP,HP,HP,HP,HP,HP,HP,HP,HP,HP,HP,HP,HP,HP,HP,HP,HP,HP,HP	ND4,ND6,CSTB,OCA2,EIF2S3,CASK,CELF2,BRAF,SAMD12,KCNQ3,CCDC88A,TBCK,CUL4B,NEMF,ZEB2,CACNA1E,AP3B2,CHD2,FBXO31,P4HTM,CYFIP2,NOTCH1,PAFAH1B1,ZNHIT3,CLTC,EEF1A2,RERE,SPEN,PLPBP,DCPS
0.0370096	3009	153	117	0.764706	0.0388833	HP:0000234	HP	Abnormality of the head	4667	197	HP:0000152	HP,HP,HP,HP,HP,HP,HP,HP,HP,HP,HP,HP,HP,HP,HP,HP,HP,HP,HP,HP,HP,HP,HP,HP,HP,HP,HP,HP,HP,HP,HP,HP,HP,HP,HP,HP,HP,HP,HP,HP,HP,HP,HP,HP,HP,HP,HP,HP,HP,HP,HP,HP,HP,HP,HP,HP,HP,HP,HP,HP,HP,HP,HP,HP,HP,HP,HP,HP,HP,HP,HP,HP,HP,HP,HP,HP,HP,HP,HP,HP,HP,HP,HP,HP,HP,HP,HP,HP,HP,HP,HP,HP,HP,HP,HP,HP,HP,HP,HP,HP,HP,HP,HP,HP,HP,HP,HP,HP,HP,HP,HP,HP,HP,HP,HP,HP,HP	ND4,ND6,RELT,CSTB,OCA2,TBL1X,FRMPD4,EIF2S3,DMD,BCOR,USP9X,CASK,CELF2,SEMA3A,DUSP6,ACO2,FBXO7,BRAF,LRP6,SNX10,CDK13,F13A1,CFAP418,TRPS1,MYC,KCNQ3,DNMT3A,TFAP2B,ARID1B,MPC1,KIZ,CCDC88A,PKDCC,EVC,SEPSECS,TBCK,MANBA,EFNB1,CUL4B,COX7B,NONO,KNL1,SPRED1,RALGAPA1,ZBTB42,NEMF,RPS29,CWF19L1,PTEN,ZMIZ1,KAT6B,PAX2,METTL5,HSPD1,ZEB2,MBD5,PRDX1,TOE1,LAMC2,CACNA1E,KLHL24,HS6ST1,CEP19,D2HGDH,KCNJ13,TRIP12,AP3B2,…
0.0372483	1009	153	50	0.326797	0.049554	HP:0000422	HP	Abnormal nasal bridge morphology	4667	327	HP:0005105	HP,HP,HP,HP,HP,HP,HP,HP,HP,HP,HP,HP,HP,HP,HP,HP,HP,HP,HP,HP,HP,HP,HP,HP,HP,HP,HP,HP,HP,HP,HP,HP,HP,HP,HP,HP,HP,HP,HP,HP,HP,HP,HP,HP,HP,HP,HP,HP,HP,HP	FRMPD4,DMD,BCOR,USP9X,CASK,DUSP6,BRAF,CDK13,CFAP418,TRPS1,TFAP2B,ARID1B,KIZ,PKDCC,TBCK,EFNB1,CUL4B,COX7B,NONO,RALGAPA1,RPS29,PTEN,ZMIZ1,KAT6B,ZEB2,TOE1,HS6ST1,CEP19,TRIP12,CHD2,IGF1R,TUBGCP4,FBXO31,P4HTM,RAF1,BCR,SOX9,ZNF335,EEF1A2,RERE,SPEN,KAT6A,CBL,KMT2A,SMARCE1,ADAMTS10,PTCH1,NR2F1,RPS26,TRMT1
0.0372483	2396	153	98	0.640523	0.0409015	HP:0012443	HP	Abnormality of brain morphology	4667	8866	HP:0002011	HP,HP,HP,HP,HP,HP,HP,HP,HP,HP,HP,HP,HP,HP,HP,HP,HP,HP,HP,HP,HP,HP,HP,HP,HP,HP,HP,HP,HP,HP,HP,HP,HP,HP,HP,HP,HP,HP,HP,HP,HP,HP,HP,HP,HP,HP,HP,HP,HP,HP,HP,HP,HP,HP,HP,HP,HP,HP,HP,HP,HP,HP,HP,HP,HP,HP,HP,HP,HP,HP,HP,HP,HP,HP,HP,HP,HP,HP,HP,HP,HP,HP,HP,HP,HP,HP,HP,HP,HP,HP,HP,HP,HP,HP,HP,HP,HP,HP	ND4,ND6,SACS,OCA2,TBL1X,FRMPD4,EIF2S3,BCOR,USP9X,CASK,CELF2,SEMA3A,DUSP6,ACO2,FBXO7,BRAF,SNX10,CDK13,F13A1,TRPS1,DNMT3A,ARID1B,MPC1,CCDC88A,EVC,SEPSECS,TBCK,EFNB1,CUL4B,COX7B,NONO,KNL1,KCNC1,RALGAPA1,NEMF,RPS29,CWF19L1,PTEN,ZMIZ1,KAT6B,PAX2,NHLRC2,METTL5,HSPD1,ZEB2,MBD5,PRDX1,TOE1,CACNA1E,HS6ST1,D2HGDH,KCNJ13,TRIP12,AP3B2,POLG,CHD2,NR2F2,IGF1R,RAB11A,TUBGCP4,FBXO31,JPH3,ACSF3,TUBB3,KARS1,P4HTM,IA…
0.0372483	35	153	6	0.0392157	0.171429	HP:0007302	HP	Bipolar affective disorder	4667	4696	c("HP:0031466", "HP:0100754")	HP,HP,HP,HP,HP,HP	ND4,ND6,DNMT3A,TBCK,POLG,ATP2A2
0.0372483	957	153	48	0.313725	0.0501567	HP:0001290	HP	Generalized hypotonia	4667	985	HP:0001252	HP,HP,HP,HP,HP,HP,HP,HP,HP,HP,HP,HP,HP,HP,HP,HP,HP,HP,HP,HP,HP,HP,HP,HP,HP,HP,HP,HP,HP,HP,HP,HP,HP,HP,HP,HP,HP,HP,HP,HP,HP,HP,HP,HP,HP,HP,HP,HP	EIF2S3,DMD,BCOR,USP9X,CELF2,BRAF,CDK13,TRPS1,DNMT3A,ACAT2,MPC1,MANBA,EFNB1,CUL4B,NONO,SPRED1,NEMF,CWF19L1,PTEN,KAT6B,METTL5,HSPD1,ZEB2,PRDX1,TOE1,D2HGDH,TRIP12,AP3B2,TRIP4,POLG,FBXO31,P4HTM,IARS1,CYFIP2,MORC2,SOX9,ZNHIT3,CLTC,EEF1A2,RERE,KAT6A,DCPS,CBL,KMT2A,NDUFS7,PTCH1,CHD1,TRMT1
0.0374005	350	153	23	0.150327	0.0657143	HP:0020219	HP	Motor seizure	4667	9491	HP:0001250	HP,HP,HP,HP,HP,HP,HP,HP,HP,HP,HP,HP,HP,HP,HP,HP,HP,HP,HP,HP,HP,HP,HP	ND4,ND6,CASK,SAMD12,KCNQ3,SEPSECS,RALGAPA1,NEMF,PTEN,MBD5,CHD2,RAB11A,FBXO31,ACSF3,KARS1,TSC1,PCYT2,PAFAH1B1,ZNHIT3,CLTC,EEF1A2,PLPBP,DCPS
0.0374005	417	153	26	0.169935	0.0623501	HP:0001631	HP	Atrial septal defect	4667	1191	c("HP:0005120", "HP:0011994")	HP,HP,HP,HP,HP,HP,HP,HP,HP,HP,HP,HP,HP,HP,HP,HP,HP,HP,HP,HP,HP,HP,HP,HP,HP,HP	BCOR,USP9X,BRAF,CDK13,DNMT3A,ARID1B,PKDCC,EVC,COX7B,NONO,RPS29,PTEN,KAT6B,METTL5,ZEB2,TRIP4,NR2F2,IGF1R,RAF1,HSPA9,BCR,NOTCH1,RERE,KAT6A,SMARCE1,RPS26
0.0374005	2430	153	99	0.647059	0.0407407	HP:0009121	HP	Abnormal axial skeleton morphology	4667	5703	HP:0011842	HP,HP,HP,HP,HP,HP,HP,HP,HP,HP,HP,HP,HP,HP,HP,HP,HP,HP,HP,HP,HP,HP,HP,HP,HP,HP,HP,HP,HP,HP,HP,HP,HP,HP,HP,HP,HP,HP,HP,HP,HP,HP,HP,HP,HP,HP,HP,HP,HP,HP,HP,HP,HP,HP,HP,HP,HP,HP,HP,HP,HP,HP,HP,HP,HP,HP,HP,HP,HP,HP,HP,HP,HP,HP,HP,HP,HP,HP,HP,HP,HP,HP,HP,HP,HP,HP,HP,HP,HP,HP,HP,HP,HP,HP,HP,HP,HP,HP,HP	SACS,OCA2,TBL1X,FRMPD4,EIF2S3,DMD,BCOR,USP9X,CASK,CELF2,ACO2,BRAF,SNX10,CDK13,CFAP418,TRPS1,DNMT3A,TFAP2B,ARID1B,MPC1,CCDC88A,PKDCC,EVC,SEPSECS,TBCK,EFNB1,CUL4B,COX7B,NONO,IGHMBP2,KNL1,SPRED1,RALGAPA1,ZBTB42,NEMF,RPS29,CWF19L1,PTEN,ZMIZ1,KAT6B,METTL5,HSPD1,ZEB2,MBD5,PRDX1,TOE1,CACNA1E,CEP19,D2HGDH,KCNJ13,TRIP12,AP3B2,TRIP4,TCF12,POLG,CHD2,IGF1R,RAB11A,TUBGCP4,FBXO31,ACSF3,TUBB3,KARS1,P4HTM,IARS1,…
0.0374005	679	153	37	0.24183	0.0544919	HP:0002793	HP	Abnormal pattern of respiration	4667	2033	HP:0002795	HP,HP,HP,HP,HP,HP,HP,HP,HP,HP,HP,HP,HP,HP,HP,HP,HP,HP,HP,HP,HP,HP,HP,HP,HP,HP,HP,HP,HP,HP,HP,HP,HP,HP,HP,HP,HP	ND4,ND6,OCA2,DMD,BCOR,USP9X,CASK,BRAF,SNX10,KCNQ3,MPC1,SEPSECS,COX7B,NONO,IGHMBP2,NEMF,KAT6B,NHLRC2,BMPR2,HSPD1,TOE1,LAMC2,D2HGDH,POLG,NR2F2,P4HTM,FUS,TSC1,ADAMTS13,SOX9,RERE,KAT6A,PLPBP,NDUFS7,DPP9,PTCH1,RPS26
0.0374005	203	153	16	0.104575	0.0788177	HP:0011097	HP	Epileptic spasm	4667	7546	HP:0020219	HP,HP,HP,HP,HP,HP,HP,HP,HP,HP,HP,HP,HP,HP,HP,HP	ND4,ND6,CASK,SEPSECS,RALGAPA1,NEMF,MBD5,RAB11A,FBXO31,TSC1,PAFAH1B1,ZNHIT3,CLTC,EEF1A2,PLPBP,DCPS
0.0384886	166	153	14	0.0915033	0.0843373	HP:0005484	HP	Secondary microcephaly	4667	3727	HP:0000252	HP,HP,HP,HP,HP,HP,HP,HP,HP,HP,HP,HP,HP,HP	OCA2,CASK,ACO2,MPC1,CCDC88A,SEPSECS,HSPD1,ZEB2,TOE1,PAFAH1B1,ZNHIT3,CLTC,EEF1A2,PLPBP
0.0384886	535	153	31	0.202614	0.0579439	HP:0012447	HP	Abnormal myelination	4667	8869	HP:0012639	HP,HP,HP,HP,HP,HP,HP,HP,HP,HP,HP,HP,HP,HP,HP,HP,HP,HP,HP,HP,HP,HP,HP,HP,HP,HP,HP,HP,HP,HP,HP	ND4,ND6,SACS,OCA2,FRMPD4,CASK,CELF2,ACO2,ARID1B,PKDCC,SEPSECS,MANBA,COX7B,PTEN,ZMIZ1,HSPD1,D2HGDH,AP3B2,POLG,KARS1,CYFIP2,MORC2,FUS,ZNHIT3,CLTC,ZNF335,EEF1A2,RERE,PLPBP,NDUFS7,NR2F1
0.0384886	1203	153	57	0.372549	0.0473815	HP:0000492	HP	Abnormal eyelid morphology	4667	375	HP:0030669	HP,HP,HP,HP,HP,HP,HP,HP,HP,HP,HP,HP,HP,HP,HP,HP,HP,HP,HP,HP,HP,HP,HP,HP,HP,HP,HP,HP,HP,HP,HP,HP,HP,HP,HP,HP,HP,HP,HP,HP,HP,HP,HP,HP,HP,HP,HP,HP,HP,HP,HP,HP,HP,HP,HP,HP,HP	OCA2,FRMPD4,DMD,BCOR,USP9X,CASK,CELF2,BRAF,CDK13,CFAP418,TRPS1,DNMT3A,TFAP2B,ARID1B,MPC1,CCDC88A,PKDCC,TBCK,EFNB1,CUL4B,COX7B,NONO,KNL1,SPRED1,RPS29,PTEN,ZMIZ1,KAT6B,METTL5,ZEB2,TOE1,CEP19,TRIP12,AP3B2,IGF1R,TUBGCP4,TUBB3,RAF1,CYFIP2,BCR,SOX9,PAFAH1B1,ZNHIT3,CLTC,EEF1A2,RERE,SPEN,KAT6A,CBL,KMT2A,SMARCE1,PTCH1,NR2F1,CHD1,LRP1,RPS26,TRMT1
0.0384886	36	153	6	0.0392157	0.166667	HP:0100754	HP	Mania	4667	15231	HP:0000708	HP,HP,HP,HP,HP,HP	ND4,ND6,DNMT3A,TBCK,POLG,ATP2A2
0.0391415	420	153	26	0.169935	0.0619048	HP:0011994	HP	Abnormal atrial septum morphology	4667	8423	HP:0001671	HP,HP,HP,HP,HP,HP,HP,HP,HP,HP,HP,HP,HP,HP,HP,HP,HP,HP,HP,HP,HP,HP,HP,HP,HP,HP	BCOR,USP9X,BRAF,CDK13,DNMT3A,ARID1B,PKDCC,EVC,COX7B,NONO,RPS29,PTEN,KAT6B,METTL5,ZEB2,TRIP4,NR2F2,IGF1R,RAF1,HSPA9,BCR,NOTCH1,RERE,KAT6A,SMARCE1,RPS26
0.0392004	860	153	44	0.287582	0.0511628	HP:0007367	HP	Atrophy/Degeneration affecting the central nervous system	4667	4731	HP:0002011	HP,HP,HP,HP,HP,HP,HP,HP,HP,HP,HP,HP,HP,HP,HP,HP,HP,HP,HP,HP,HP,HP,HP,HP,HP,HP,HP,HP,HP,HP,HP,HP,HP,HP,HP,HP,HP,HP,HP,HP,HP,HP,HP,HP	ND4,ND6,SACS,OCA2,FRMPD4,USP9X,CASK,CELF2,ACO2,BRAF,SEPSECS,TBCK,IGHMBP2,RALGAPA1,NEMF,ZMIZ1,NHLRC2,MBD5,PRDX1,TOE1,CACNA1E,TRIP12,AP3B2,POLG,RAB11A,TUBGCP4,FBXO31,JPH3,CYFIP2,MORC2,FUS,PCYT2,PAFAH1B1,ZNHIT3,CLTC,GUSB,ZNF335,EEF1A2,RERE,SPEN,PLPBP,DCPS,AUH,TRMT1
0.0392934	710	153	38	0.248366	0.0535211	HP:0007369	HP	Atrophy/Degeneration affecting the cerebrum	4667	4732	c("HP:0002060", "HP:0002977", "HP:0012444")	HP,HP,HP,HP,HP,HP,HP,HP,HP,HP,HP,HP,HP,HP,HP,HP,HP,HP,HP,HP,HP,HP,HP,HP,HP,HP,HP,HP,HP,HP,HP,HP,HP,HP,HP,HP,HP,HP	ND4,ND6,SACS,OCA2,FRMPD4,CASK,CELF2,ACO2,BRAF,SEPSECS,TBCK,RALGAPA1,NEMF,ZMIZ1,MBD5,PRDX1,TOE1,CACNA1E,TRIP12,AP3B2,POLG,RAB11A,TUBGCP4,FBXO31,JPH3,CYFIP2,MORC2,PCYT2,PAFAH1B1,ZNHIT3,CLTC,ZNF335,EEF1A2,RERE,SPEN,DCPS,AUH,TRMT1
0.0392934	2	153	2	0.0130719	1	HP:0100288	HP	EMG: myokymic discharges	4667	14794	c("HP:0002411", "HP:0003457")	HP,HP	TBCK,HINT1
0.0392934	2	153	2	0.0130719	1	HP:0012813	HP	Unilateral breast hypoplasia	4667	9234	HP:0003187	HP,HP	USP9X,EFNB1
0.0392934	2	153	2	0.0130719	1	HP:0011910	HP	Shortening of all phalanges of fingers	4667	8340	HP:0009803	HP,HP	TRPS1,SOX9
0.0392934	2	153	2	0.0130719	1	HP:0200016	HP	Acrokeratosis	4667	15435	c("HP:0011368", "HP:0200036")	HP,HP	PTEN,ATP2A2
0.0392934	2	153	2	0.0130719	1	HP:0030303	HP	Hypoplastic anterior commissure	4667	10386	HP:0030301	HP,HP	ZEB2,RERE
0.0393554	1154	153	55	0.359477	0.0476603	HP:0002493	HP	Upper motor neuron dysfunction	4667	1813	HP:0011442	HP,HP,HP,HP,HP,HP,HP,HP,HP,HP,HP,HP,HP,HP,HP,HP,HP,HP,HP,HP,HP,HP,HP,HP,HP,HP,HP,HP,HP,HP,HP,HP,HP,HP,HP,HP,HP,HP,HP,HP,HP,HP,HP,HP,HP,HP,HP,HP,HP,HP,HP,HP,HP,HP,HP	ND4,ND6,SACS,FRMPD4,EIF2S3,DMD,BCOR,USP9X,CASK,CELF2,SEMA3A,DUSP6,FBXO7,SEPSECS,RALGAPA1,NEMF,CWF19L1,PTEN,NHLRC2,METTL5,HSPD1,ZEB2,MBD5,TOE1,CACNA1E,HS6ST1,KCNJ13,AP3B2,POLG,CHD2,RAB11A,FBXO31,TUBB3,KARS1,IARS1,CYFIP2,AP5Z1,MORC2,FUS,TSC1,NOTCH1,PCYT2,PAFAH1B1,CLTC,ZNF335,EEF1A2,RERE,SPEN,DCPS,SMARCE1,NDUFS7,HINT1,AUH,PTCH1,NR2F1
0.0404982	1022	153	50	0.326797	0.0489237	HP:0000639	HP	Nystagmus	4667	499	HP:0012547	HP,HP,HP,HP,HP,HP,HP,HP,HP,HP,HP,HP,HP,HP,HP,HP,HP,HP,HP,HP,HP,HP,HP,HP,HP,HP,HP,HP,HP,HP,HP,HP,HP,HP,HP,HP,HP,HP,HP,HP,HP,HP,HP,HP,HP,HP,HP,HP,HP,HP	ND4,ND6,SACS,OCA2,FRMPD4,EIF2S3,BCOR,CASK,CELF2,SEMA3A,DUSP6,ACO2,BRAF,SNX10,CFAP418,ARID1B,MPC1,KIZ,TBCK,EFNB1,CWF19L1,ZMIZ1,PAX2,HSPD1,PRDX1,TOE1,CACNA1E,HS6ST1,CEP19,KCNJ13,TRIP12,AP3B2,POLG,TUBGCP4,TUBB3,KARS1,P4HTM,RAF1,CYFIP2,GFER,FUS,PCYT2,CLTC,EEF1A2,RERE,SPEN,CBL,NDUFS7,NR2F1,TRMT1
0.0404982	1102	153	53	0.346405	0.0480944	HP:0001999	HP	Abnormal facial shape	4667	1470	HP:0000271	HP,HP,HP,HP,HP,HP,HP,HP,HP,HP,HP,HP,HP,HP,HP,HP,HP,HP,HP,HP,HP,HP,HP,HP,HP,HP,HP,HP,HP,HP,HP,HP,HP,HP,HP,HP,HP,HP,HP,HP,HP,HP,HP,HP,HP,HP,HP,HP,HP,HP,HP,HP,HP	OCA2,EIF2S3,BCOR,USP9X,CASK,BRAF,LRP6,TRPS1,DNMT3A,ARID1B,TBCK,MANBA,EFNB1,CUL4B,COX7B,NONO,SPRED1,NEMF,PTEN,ZMIZ1,KAT6B,ZEB2,MBD5,PRDX1,TRIP12,TCF12,CHD2,IGF1R,RAB11A,TUBGCP4,FBXO31,P4HTM,IARS1,RAF1,MORC2,BCR,SOX9,CLTC,UBB,GUSB,EEF1A2,RERE,SPEN,KAT6A,PLPBP,DCPS,CBL,KMT2A,SMARCE1,RFXANK,PTCH1,NR2F1,TRMT1
0.0405519	424	153	26	0.169935	0.0613208	HP:0010864	HP	Intellectual disability, severe	4667	7322	HP:0001249	HP,HP,HP,HP,HP,HP,HP,HP,HP,HP,HP,HP,HP,HP,HP,HP,HP,HP,HP,HP,HP,HP,HP,HP,HP,HP	OCA2,FRMPD4,EIF2S3,DMD,USP9X,ACO2,DNMT3A,ARID1B,CUL4B,KNL1,NEMF,PTEN,KAT6B,METTL5,ZEB2,MBD5,RAB11A,FBXO31,PAFAH1B1,ZNHIT3,CLTC,EEF1A2,KAT6A,DCPS,SMARCE1,NDUFS7
0.0414279	335	153	22	0.143791	0.0656716	HP:0000306	HP	Abnormality of the chin	4667	250	HP:0000271	HP,HP,HP,HP,HP,HP,HP,HP,HP,HP,HP,HP,HP,HP,HP,HP,HP,HP,HP,HP,HP,HP	OCA2,EIF2S3,BRAF,TRPS1,DNMT3A,ARID1B,TBCK,CUL4B,COX7B,PTEN,ZEB2,MBD5,TUBGCP4,P4HTM,RAF1,BCR,RERE,SPEN,KAT6A,PTCH1,CHD1,LRP1
0.0430773	251	153	18	0.117647	0.0717131	HP:0002342	HP	Intellectual disability, moderate	4667	1724	HP:0001249	HP,HP,HP,HP,HP,HP,HP,HP,HP,HP,HP,HP,HP,HP,HP,HP,HP,HP	OCA2,FRMPD4,DMD,USP9X,CASK,DNMT3A,ARID1B,CUL4B,NEMF,CWF19L1,MBD5,RAB11A,FBXO31,TUBB3,CLTC,EEF1A2,DCPS,SMARCE1
0.0430773	405	153	25	0.163399	0.0617284	HP:0011337	HP	Abnormality of mouth size	4667	7778	HP:0000163	HP,HP,HP,HP,HP,HP,HP,HP,HP,HP,HP,HP,HP,HP,HP,HP,HP,HP,HP,HP,HP,HP,HP,HP,HP	OCA2,CDK13,ARID1B,CUL4B,NONO,RALGAPA1,PTEN,ZMIZ1,MBD5,TRIP12,TRIP4,CHD2,IGF1R,KARS1,RAF1,BCR,PAFAH1B1,RERE,SPEN,KAT6A,DCPS,SMARCE1,PTCH1,TRMT1,POLD1
0.0430773	191	153	15	0.0980392	0.078534	HP:0033259	HP	Non-motor seizure	4667	13212	HP:0001250	HP,HP,HP,HP,HP,HP,HP,HP,HP,HP,HP,HP,HP,HP,HP	CSTB,FRMPD4,DMD,USP9X,CASK,KCNQ3,PTEN,ZEB2,MBD5,CHD2,RAB11A,PAFAH1B1,CLTC,EEF1A2,PLPBP
0.0430773	617	153	34	0.222222	0.0551053	HP:0001311	HP	Abnormal nervous system electrophysiology	4667	997	HP:0012638	HP,HP,HP,HP,HP,HP,HP,HP,HP,HP,HP,HP,HP,HP,HP,HP,HP,HP,HP,HP,HP,HP,HP,HP,HP,HP,HP,HP,HP,HP,HP,HP,HP,HP	ND4,ND6,CSTB,SACS,OCA2,EIF2S3,CASK,CELF2,BRAF,SAMD12,KCNQ3,CCDC88A,TBCK,CUL4B,IGHMBP2,NEMF,ZEB2,CACNA1E,AP3B2,POLG,CHD2,FBXO31,P4HTM,CYFIP2,MORC2,NOTCH1,PAFAH1B1,ZNHIT3,CLTC,EEF1A2,RERE,SPEN,PLPBP,DCPS
0.0430773	82	153	9	0.0588235	0.109756	HP:0010818	HP	Generalized tonic seizure	4667	7278	c("HP:0032677", "HP:0032792")	HP,HP,HP,HP,HP,HP,HP,HP,HP	CASK,KCNQ3,MBD5,CHD2,RAB11A,KARS1,PAFAH1B1,CLTC,EEF1A2
0.0430773	3036	153	117	0.764706	0.0385375	HP:0000152	HP	Abnormality of head or neck	4667	133	HP:0000118	HP,HP,HP,HP,HP,HP,HP,HP,HP,HP,HP,HP,HP,HP,HP,HP,HP,HP,HP,HP,HP,HP,HP,HP,HP,HP,HP,HP,HP,HP,HP,HP,HP,HP,HP,HP,HP,HP,HP,HP,HP,HP,HP,HP,HP,HP,HP,HP,HP,HP,HP,HP,HP,HP,HP,HP,HP,HP,HP,HP,HP,HP,HP,HP,HP,HP,HP,HP,HP,HP,HP,HP,HP,HP,HP,HP,HP,HP,HP,HP,HP,HP,HP,HP,HP,HP,HP,HP,HP,HP,HP,HP,HP,HP,HP,HP,HP,HP,HP,HP,HP,HP,HP,HP,HP,HP,HP,HP,HP,HP,HP,HP,HP,HP,HP,HP,HP	ND4,ND6,RELT,CSTB,OCA2,TBL1X,FRMPD4,EIF2S3,DMD,BCOR,USP9X,CASK,CELF2,SEMA3A,DUSP6,ACO2,FBXO7,BRAF,LRP6,SNX10,CDK13,F13A1,CFAP418,TRPS1,MYC,KCNQ3,DNMT3A,TFAP2B,ARID1B,MPC1,KIZ,CCDC88A,PKDCC,EVC,SEPSECS,TBCK,MANBA,EFNB1,CUL4B,COX7B,NONO,KNL1,SPRED1,RALGAPA1,ZBTB42,NEMF,RPS29,CWF19L1,PTEN,ZMIZ1,KAT6B,PAX2,METTL5,HSPD1,ZEB2,MBD5,PRDX1,TOE1,LAMC2,CACNA1E,KLHL24,HS6ST1,CEP19,D2HGDH,KCNJ13,TRIP12,AP3B2,…
0.0430773	252	153	18	0.117647	0.0714286	HP:0000733	HP	Stereotypy	4667	572	HP:0004305	HP,HP,HP,HP,HP,HP,HP,HP,HP,HP,HP,HP,HP,HP,HP,HP,HP,HP	OCA2,BRAF,NEMF,ZEB2,MBD5,RAB11A,FBXO31,TUBB3,TSC1,CLTC,EEF1A2,RERE,SPEN,KAT6A,DCPS,KMT2A,NR2F1,CHD1
0.0430773	521	153	30	0.196078	0.0575816	HP:0000286	HP	Epicanthus	4667	235	HP:0000492	HP,HP,HP,HP,HP,HP,HP,HP,HP,HP,HP,HP,HP,HP,HP,HP,HP,HP,HP,HP,HP,HP,HP,HP,HP,HP,HP,HP,HP,HP	CASK,BRAF,CDK13,DNMT3A,ARID1B,MPC1,CCDC88A,TBCK,CUL4B,NONO,SPRED1,RPS29,ZMIZ1,KAT6B,ZEB2,TOE1,TRIP12,TUBB3,RAF1,PAFAH1B1,ZNHIT3,EEF1A2,RERE,SPEN,KAT6A,CBL,KMT2A,PTCH1,NR2F1,RPS26
0.0430773	817	153	42	0.27451	0.0514076	HP:0000587	HP	Abnormality of the optic nerve	4667	455	HP:0001098	HP,HP,HP,HP,HP,HP,HP,HP,HP,HP,HP,HP,HP,HP,HP,HP,HP,HP,HP,HP,HP,HP,HP,HP,HP,HP,HP,HP,HP,HP,HP,HP,HP,HP,HP,HP,HP,HP,HP,HP,HP,HP	ND4,ND6,OCA2,FRMPD4,BCOR,CASK,CELF2,ACO2,BRAF,ASB10,SNX10,CFAP418,DNMT3A,KIZ,CCDC88A,COX7B,PTEN,ZMIZ1,PAX2,ZEB2,TOE1,KCNJ13,TRIP12,AP3B2,POLG,TUBGCP4,TUBB3,P4HTM,CYFIP2,TSC1,PCYT2,ZNHIT3,CLTC,EEF1A2,RERE,SPEN,KAT6A,SMARCE1,NDUFS7,AUH,NR2F1,TRMT1
0.0441236	1247	153	58	0.379085	0.0465116	HP:0005105	HP	Abnormal nasal morphology	4667	3479	HP:0000366	HP,HP,HP,HP,HP,HP,HP,HP,HP,HP,HP,HP,HP,HP,HP,HP,HP,HP,HP,HP,HP,HP,HP,HP,HP,HP,HP,HP,HP,HP,HP,HP,HP,HP,HP,HP,HP,HP,HP,HP,HP,HP,HP,HP,HP,HP,HP,HP,HP,HP,HP,HP,HP,HP,HP,HP,HP,HP	FRMPD4,EIF2S3,DMD,BCOR,USP9X,CASK,DUSP6,BRAF,CDK13,CFAP418,TRPS1,TFAP2B,ARID1B,KIZ,CCDC88A,PKDCC,TBCK,EFNB1,CUL4B,COX7B,NONO,RALGAPA1,RPS29,PTEN,ZMIZ1,KAT6B,METTL5,ZEB2,MBD5,TOE1,HS6ST1,CEP19,TRIP12,CHD2,IGF1R,TUBGCP4,FBXO31,P4HTM,RAF1,HSPA9,BCR,SOX9,PAFAH1B1,ZNHIT3,ZNF335,EEF1A2,RERE,SPEN,KAT6A,DCPS,CBL,KMT2A,SMARCE1,ADAMTS10,PTCH1,NR2F1,RPS26,TRMT1
0.0446385	296	153	20	0.130719	0.0675676	HP:0011182	HP	Interictal epileptiform activity	4667	7625	HP:0025373	HP,HP,HP,HP,HP,HP,HP,HP,HP,HP,HP,HP,HP,HP,HP,HP,HP,HP,HP,HP	CSTB,CASK,CELF2,SAMD12,KCNQ3,CCDC88A,TBCK,NEMF,CACNA1E,AP3B2,CHD2,FBXO31,P4HTM,CYFIP2,PAFAH1B1,ZNHIT3,CLTC,EEF1A2,PLPBP,DCPS
0.0446385	1032	153	50	0.326797	0.0484496	HP:0012547	HP	Abnormal involuntary eye movements	4667	8968	HP:0000496	HP,HP,HP,HP,HP,HP,HP,HP,HP,HP,HP,HP,HP,HP,HP,HP,HP,HP,HP,HP,HP,HP,HP,HP,HP,HP,HP,HP,HP,HP,HP,HP,HP,HP,HP,HP,HP,HP,HP,HP,HP,HP,HP,HP,HP,HP,HP,HP,HP,HP	ND4,ND6,SACS,OCA2,FRMPD4,EIF2S3,BCOR,CASK,CELF2,SEMA3A,DUSP6,ACO2,BRAF,SNX10,CFAP418,ARID1B,MPC1,KIZ,TBCK,EFNB1,CWF19L1,ZMIZ1,PAX2,HSPD1,PRDX1,TOE1,CACNA1E,HS6ST1,CEP19,KCNJ13,TRIP12,AP3B2,POLG,TUBGCP4,TUBB3,KARS1,P4HTM,RAF1,CYFIP2,GFER,FUS,PCYT2,CLTC,EEF1A2,RERE,SPEN,CBL,NDUFS7,NR2F1,TRMT1
0.0446385	453	153	27	0.176471	0.0596026	HP:0000256	HP	Macrocephaly	4667	214	HP:0040194	HP,HP,HP,HP,HP,HP,HP,HP,HP,HP,HP,HP,HP,HP,HP,HP,HP,HP,HP,HP,HP,HP,HP,HP,HP,HP,HP	TBL1X,FRMPD4,DMD,USP9X,BRAF,SNX10,DNMT3A,PKDCC,TBCK,CUL4B,NONO,SPRED1,ZBTB42,PTEN,ZMIZ1,CACNA1E,D2HGDH,TRIP12,TCF12,TUBB3,RAF1,SOX9,GUSB,RERE,PTCH1,CHD1,TRMT1
0.0479905	298	153	20	0.130719	0.0671141	HP:0025373	HP	Interictal EEG abnormality	4667	9841	HP:0002353	HP,HP,HP,HP,HP,HP,HP,HP,HP,HP,HP,HP,HP,HP,HP,HP,HP,HP,HP,HP	CSTB,CASK,CELF2,SAMD12,KCNQ3,CCDC88A,TBCK,NEMF,CACNA1E,AP3B2,CHD2,FBXO31,P4HTM,CYFIP2,PAFAH1B1,ZNHIT3,CLTC,EEF1A2,PLPBP,DCPS
0.0493189	2621	153	104	0.679739	0.0396795	HP:0002011	HP	Morphological central nervous system abnormality	4667	1478	HP:0012639	HP,HP,HP,HP,HP,HP,HP,HP,HP,HP,HP,HP,HP,HP,HP,HP,HP,HP,HP,HP,HP,HP,HP,HP,HP,HP,HP,HP,HP,HP,HP,HP,HP,HP,HP,HP,HP,HP,HP,HP,HP,HP,HP,HP,HP,HP,HP,HP,HP,HP,HP,HP,HP,HP,HP,HP,HP,HP,HP,HP,HP,HP,HP,HP,HP,HP,HP,HP,HP,HP,HP,HP,HP,HP,HP,HP,HP,HP,HP,HP,HP,HP,HP,HP,HP,HP,HP,HP,HP,HP,HP,HP,HP,HP,HP,HP,HP,HP,HP,HP,HP,HP,HP,HP	ND4,ND6,SACS,OCA2,TBL1X,FRMPD4,EIF2S3,DMD,BCOR,USP9X,CASK,CELF2,SEMA3A,DUSP6,ACO2,FBXO7,BRAF,SNX10,CDK13,F13A1,TRPS1,DNMT3A,ARID1B,MPC1,CCDC88A,PKDCC,EVC,SEPSECS,TBCK,EFNB1,CUL4B,COX7B,NONO,IGHMBP2,KNL1,KCNC1,RALGAPA1,NEMF,RPS29,CWF19L1,PTEN,ZMIZ1,KAT6B,PAX2,NHLRC2,METTL5,HSPD1,ZEB2,MBD5,PRDX1,TOE1,CACNA1E,HS6ST1,D2HGDH,KCNJ13,TRIP12,AP3B2,POLG,CHD2,NR2F2,IGF1R,RAB11A,TUBGCP4,FBXO31,JPH3,ACSF3,TU…
3.72281e-15	6877	349	291	0.833811	0.042315	HPA:0170000	HPA	endometrium 2	10976	288	HPA:0000000	Approved,Approved,Approved,Supported,Approved,Approved,Enhanced,Enhanced,Approved,Enhanced,Approved,Approved,Supported,Enhanced,Approved,Approved,Approved,Approved,Supported,Approved,Approved,Enhanced,Enhanced,Approved,Approved,Approved,Supported,Supported,Enhanced,Enhanced,Approved,Approved,Approved,Approved,Supported,Approved,Enhanced,Supported,Approved,Approved,Enhanced,Enhanced,Approved,Enhan…	ND4,SENP7,PHLDB2,ATP5PF,MRPL48,TIPRL,ATG3,AAMDC,CHORDC1,SLC35F2,SPRY2,FOXO1,PSPC1,STK24,TMEM131,MITD1,TXNDC9,TBL1X,APOO,EIF2S3,USP9X,CASK,NDUFV3,ABCG1,BRWD1,IFNGR2,TAF10,CALU,ZC3HC1,CHCHD3,MKLN1,HBP1,SLC38A2,DUSP6,LTA4H,FMC1,ACO2,RTCB,BRAF,DCP1B,LRP6,EXOG,NRP1,JCAD,PLXDC2,GLCCI1,PIK3R4,SACM1L,PDIA4,F13A1,NOL7,BASP1,CLPTM1L,ANKS6,ANKRD12,SS18,TRAPPC8,ATP6V1H,TPD52,VIRMA,CFAP418,TRPS1,MYC,GRINA,DNM…
5.26615e-15	6684	349	285	0.816619	0.0426391	HPA:0170051	HPA	endometrium 2; glandular cells[‚â•Low]	10976	292	HPA:0170000	Approved,Approved,Approved,Supported,Approved,Approved,Enhanced,Enhanced,Approved,Enhanced,Approved,Approved,Supported,Enhanced,Approved,Approved,Approved,Approved,Supported,Approved,Approved,Enhanced,Enhanced,Approved,Approved,Approved,Supported,Supported,Enhanced,Enhanced,Approved,Approved,Approved,Approved,Supported,Approved,Enhanced,Supported,Approved,Approved,Enhanced,Enhanced,Approved,Enhan…	ND4,SENP7,PHLDB2,ATP5PF,MRPL48,TIPRL,ATG3,AAMDC,CHORDC1,SLC35F2,SPRY2,FOXO1,PSPC1,STK24,TMEM131,MITD1,TXNDC9,TBL1X,APOO,EIF2S3,USP9X,CASK,NDUFV3,ABCG1,BRWD1,IFNGR2,TAF10,CALU,ZC3HC1,CHCHD3,MKLN1,HBP1,SLC38A2,DUSP6,LTA4H,FMC1,ACO2,RTCB,BRAF,DCP1B,LRP6,EXOG,NRP1,JCAD,PLXDC2,GLCCI1,PIK3R4,SACM1L,PDIA4,NOL7,BASP1,CLPTM1L,ANKS6,ANKRD12,SS18,TRAPPC8,ATP6V1H,TPD52,VIRMA,CFAP418,TRPS1,MYC,GRINA,DNMT3A,SF…
8.5836e-15	8302	349	323	0.925501	0.0389063	HPA:0130000	HPA	colon	10976	212	HPA:0000000	Approved,Approved,Approved,Supported,Approved,Approved,Approved,Enhanced,Enhanced,Enhanced,Approved,Enhanced,Approved,Approved,Approved,Supported,Enhanced,Approved,Approved,Approved,Approved,Approved,Supported,Approved,Approved,Enhanced,Enhanced,Enhanced,Approved,Enhanced,Approved,Approved,Enhanced,Approved,Supported,Supported,Enhanced,Approved,Enhanced,Approved,Enhanced,Approved,Approved,Approve…	ND4,SENP7,PHLDB2,ATP5PF,MRPL48,TIPRL,SFT2D2,ATG3,CSTB,AAMDC,CHORDC1,SLC35F2,SPRY2,SPRYD7,FOXO1,PSPC1,STK24,TMEM131,MITD1,TXNDC9,IRS2,TBL1X,APOO,EIF2S3,USP9X,CASK,PDXK,NDUFV3,ABCG1,TMPRSS2,BRWD1,KCNJ15,RCAN1,IFNGR2,TAF10,CALU,ZC3HC1,KLHDC10,CHCHD3,MKLN1,CELF2,HBP1,SLC38A2,KRR1,DUSP6,LTA4H,FMC1,ACO2,ATF4,RTCB,BRAF,DCP1B,LRP6,EXOG,PTPRN2,NRP1,JCAD,PLXDC2,GLCCI1,SNX10,PIK3R4,KIAA1143,SACM1L,PDIA4,NOL…
8.5836e-15	8071	349	318	0.911175	0.0394003	HPA:0100000	HPA	cerebral cortex	10976	182	HPA:0000000	Approved,Approved,Approved,Supported,Approved,Approved,Approved,Enhanced,Approved,Enhanced,Approved,Approved,Approved,Supported,Enhanced,Approved,Approved,Approved,Approved,Approved,Supported,Approved,Enhanced,Approved,Enhanced,Enhanced,Enhanced,Approved,Approved,Approved,Enhanced,Approved,Supported,Supported,Enhanced,Approved,Enhanced,Approved,Enhanced,Approved,Approved,Approved,Approved,Support…	ND4,SENP7,PHLDB2,ATP5PF,MRPL48,TIPRL,SFT2D2,ATG3,CHORDC1,SLC35F2,SPRY2,SPRYD7,FOXO1,PSPC1,STK24,TMEM131,MITD1,TXNDC9,IRS2,TBL1X,APOO,EIF2S3,DMD,USP9X,CASK,PDXK,NDUFV3,ABCG1,BRWD1,KCNJ15,RCAN1,IFNGR2,TAF10,CALU,ZC3HC1,KLHDC10,CHCHD3,MKLN1,CELF2,HBP1,SLC38A2,KRR1,DUSP6,LTA4H,FMC1,ACO2,ATF4,RTCB,BRAF,DCP1B,LRP6,EXOG,PTPRN2,NRP1,JCAD,PLXDC2,GLCCI1,SNX10,PIK3R4,KIAA1143,SACM1L,PDIA4,NOL7,BASP1,CLPTM1L…
1.88045e-14	7152	349	295	0.845272	0.0412472	HPA:0050000	HPA	breast	10976	54	HPA:0000000	Approved,Approved,Supported,Approved,Approved,Approved,Enhanced,Enhanced,Approved,Enhanced,Approved,Approved,Approved,Supported,Enhanced,Approved,Approved,Approved,Approved,Supported,Approved,Approved,Enhanced,Enhanced,Enhanced,Approved,Approved,Approved,Enhanced,Approved,Supported,Supported,Enhanced,Approved,Enhanced,Approved,Approved,Approved,Approved,Approved,Supported,Approved,Enhanced,Approv…	SENP7,PHLDB2,ATP5PF,MRPL48,TIPRL,SFT2D2,ATG3,AAMDC,CHORDC1,SLC35F2,SPRY2,SPRYD7,FOXO1,PSPC1,STK24,TMEM131,TXNDC9,IRS2,TBL1X,APOO,EIF2S3,USP9X,CASK,PDXK,NDUFV3,ABCG1,BRWD1,KCNJ15,RCAN1,IFNGR2,TAF10,CALU,ZC3HC1,KLHDC10,CHCHD3,MKLN1,HBP1,SLC38A2,KRR1,DUSP6,LTA4H,FMC1,ACO2,ATF4,RTCB,BRAF,DCP1B,LRP6,EXOG,NRP1,JCAD,GLCCI1,SNX10,PIK3R4,KIAA1143,SACM1L,PDIA4,NOL7,ANKS6,ANKRD12,SS18,TRAPPC8,ATP6V1H,TPD52,…
1.88045e-14	5933	349	262	0.750716	0.0441598	HPA:0610832	HPA	urinary bladder; urothelial cells[‚â•Medium]	10976	829	HPA:0610831	Approved,Approved,Supported,Approved,Approved,Enhanced,Enhanced,Enhanced,Approved,Enhanced,Approved,Approved,Supported,Enhanced,Approved,Approved,Approved,Supported,Approved,Approved,Enhanced,Enhanced,Enhanced,Approved,Approved,Approved,Supported,Supported,Enhanced,Enhanced,Approved,Approved,Approved,Approved,Approved,Supported,Approved,Enhanced,Approved,Supported,Approved,Approved,Enhanced,Enhan…	SENP7,PHLDB2,ATP5PF,MRPL48,TIPRL,ATG3,CSTB,AAMDC,CHORDC1,SLC35F2,SPRY2,SPRYD7,PSPC1,STK24,TMEM131,TXNDC9,TBL1X,APOO,EIF2S3,USP9X,CASK,PDXK,NDUFV3,BRWD1,KCNJ15,IFNGR2,TAF10,CALU,ZC3HC1,CHCHD3,MKLN1,HBP1,SLC38A2,KRR1,DUSP6,LTA4H,FMC1,ACO2,ATF4,RTCB,BRAF,DCP1B,LRP6,EXOG,JCAD,PLXDC2,GLCCI1,SNX10,PIK3R4,SACM1L,PDIA4,NOL7,CLPTM1L,ANKS6,ANKRD12,SS18,TRAPPC8,ATP6V1H,TPD52,VIRMA,CFAP418,MYC,GRINA,EPPK1,DN…
2.18753e-14	7095	349	293	0.839542	0.0412967	HPA:0590000	HPA	thyroid gland	10976	813	HPA:0000000	Approved,Approved,Approved,Supported,Approved,Approved,Approved,Enhanced,Enhanced,Approved,Approved,Approved,Approved,Supported,Enhanced,Approved,Approved,Approved,Approved,Approved,Supported,Approved,Approved,Enhanced,Enhanced,Enhanced,Approved,Approved,Approved,Approved,Supported,Supported,Enhanced,Approved,Enhanced,Approved,Approved,Approved,Approved,Approved,Supported,Approved,Enhanced,Approv…	ND4,SENP7,PHLDB2,ATP5PF,MRPL48,TIPRL,SFT2D2,ATG3,AAMDC,CHORDC1,SPRY2,SPRYD7,FOXO1,PSPC1,STK24,TMEM131,MITD1,TXNDC9,IRS2,TBL1X,APOO,EIF2S3,USP9X,CASK,PDXK,NDUFV3,ABCG1,BRWD1,KCNJ15,IFNGR2,TAF10,CALU,ZC3HC1,KLHDC10,CHCHD3,MKLN1,HBP1,SLC38A2,KRR1,DUSP6,LTA4H,FMC1,ACO2,ATF4,RTCB,BRAF,DCP1B,LRP6,EXOG,NRP1,JCAD,PLXDC2,GLCCI1,SNX10,PIK3R4,KIAA1143,SACM1L,PDIA4,NOL7,BASP1,CLPTM1L,ANKS6,ANKRD12,SS18,TRAPP…
2.18753e-14	6869	349	287	0.82235	0.0417819	HPA:0420000	HPA	salivary gland	10976	574	HPA:0000000	Approved,Approved,Approved,Supported,Approved,Approved,Approved,Enhanced,Approved,Enhanced,Approved,Approved,Approved,Supported,Enhanced,Approved,Approved,Approved,Supported,Approved,Approved,Enhanced,Enhanced,Enhanced,Enhanced,Approved,Approved,Enhanced,Approved,Supported,Supported,Enhanced,Approved,Enhanced,Approved,Approved,Approved,Approved,Approved,Supported,Approved,Enhanced,Approved,Suppor…	ND4,SENP7,PHLDB2,ATP5PF,MRPL48,TIPRL,SFT2D2,ATG3,CHORDC1,SLC35F2,SPRY2,SPRYD7,FOXO1,PSPC1,STK24,TXNDC9,IRS2,TBL1X,APOO,EIF2S3,USP9X,CASK,PDXK,NDUFV3,TMPRSS2,BRWD1,KCNJ15,RCAN1,IFNGR2,TAF10,CALU,ZC3HC1,KLHDC10,CHCHD3,MKLN1,HBP1,SLC38A2,KRR1,DUSP6,LTA4H,FMC1,ACO2,ATF4,RTCB,BRAF,DCP1B,LRP6,EXOG,NRP1,JCAD,PLXDC2,GLCCI1,SNX10,PIK3R4,KIAA1143,SACM1L,PDIA4,NOL7,CLPTM1L,ANKS6,ANKRD12,SS18,TRAPPC8,ATP6V1H…
2.18753e-14	6869	349	287	0.82235	0.0417819	HPA:0420051	HPA	salivary gland; glandular cells[‚â•Low]	10976	575	HPA:0420000	Approved,Approved,Approved,Supported,Approved,Approved,Approved,Enhanced,Approved,Enhanced,Approved,Approved,Approved,Supported,Enhanced,Approved,Approved,Approved,Supported,Approved,Approved,Enhanced,Enhanced,Enhanced,Enhanced,Approved,Approved,Enhanced,Approved,Supported,Supported,Enhanced,Approved,Enhanced,Approved,Approved,Approved,Approved,Approved,Supported,Approved,Enhanced,Approved,Suppor…	ND4,SENP7,PHLDB2,ATP5PF,MRPL48,TIPRL,SFT2D2,ATG3,CHORDC1,SLC35F2,SPRY2,SPRYD7,FOXO1,PSPC1,STK24,TXNDC9,IRS2,TBL1X,APOO,EIF2S3,USP9X,CASK,PDXK,NDUFV3,TMPRSS2,BRWD1,KCNJ15,RCAN1,IFNGR2,TAF10,CALU,ZC3HC1,KLHDC10,CHCHD3,MKLN1,HBP1,SLC38A2,KRR1,DUSP6,LTA4H,FMC1,ACO2,ATF4,RTCB,BRAF,DCP1B,LRP6,EXOG,NRP1,JCAD,PLXDC2,GLCCI1,SNX10,PIK3R4,KIAA1143,SACM1L,PDIA4,NOL7,CLPTM1L,ANKS6,ANKRD12,SS18,TRAPPC8,ATP6V1H…
2.18753e-14	7095	349	293	0.839542	0.0412967	HPA:0590051	HPA	thyroid gland; glandular cells[‚â•Low]	10976	814	HPA:0590000	Approved,Approved,Approved,Supported,Approved,Approved,Approved,Enhanced,Enhanced,Approved,Approved,Approved,Approved,Supported,Enhanced,Approved,Approved,Approved,Approved,Approved,Supported,Approved,Approved,Enhanced,Enhanced,Enhanced,Approved,Approved,Approved,Approved,Supported,Supported,Enhanced,Approved,Enhanced,Approved,Approved,Approved,Approved,Approved,Supported,Approved,Enhanced,Approv…	ND4,SENP7,PHLDB2,ATP5PF,MRPL48,TIPRL,SFT2D2,ATG3,AAMDC,CHORDC1,SPRY2,SPRYD7,FOXO1,PSPC1,STK24,TMEM131,MITD1,TXNDC9,IRS2,TBL1X,APOO,EIF2S3,USP9X,CASK,PDXK,NDUFV3,ABCG1,BRWD1,KCNJ15,IFNGR2,TAF10,CALU,ZC3HC1,KLHDC10,CHCHD3,MKLN1,HBP1,SLC38A2,KRR1,DUSP6,LTA4H,FMC1,ACO2,ATF4,RTCB,BRAF,DCP1B,LRP6,EXOG,NRP1,JCAD,PLXDC2,GLCCI1,SNX10,PIK3R4,KIAA1143,SACM1L,PDIA4,NOL7,BASP1,CLPTM1L,ANKS6,ANKRD12,SS18,TRAPP…
2.18753e-14	6795	349	285	0.816619	0.0419426	HPA:0250000	HPA	hippocampus	10976	356	HPA:0000000	Approved,Approved,Approved,Supported,Approved,Approved,Approved,Enhanced,Enhanced,Approved,Approved,Approved,Supported,Enhanced,Approved,Approved,Approved,Supported,Approved,Approved,Enhanced,Enhanced,Enhanced,Approved,Approved,Approved,Enhanced,Approved,Supported,Supported,Enhanced,Approved,Enhanced,Approved,Enhanced,Approved,Approved,Approved,Approved,Supported,Enhanced,Approved,Supported,Appro…	ND4,SENP7,PHLDB2,ATP5PF,MRPL48,TIPRL,SFT2D2,ATG3,SLC35F2,SPRY2,SPRYD7,FOXO1,PSPC1,STK24,TMEM131,TXNDC9,TBL1X,APOO,EIF2S3,USP9X,CASK,PDXK,NDUFV3,ABCG1,BRWD1,KCNJ15,RCAN1,IFNGR2,TAF10,CALU,ZC3HC1,KLHDC10,CHCHD3,MKLN1,CELF2,HBP1,SLC38A2,KRR1,DUSP6,LTA4H,ACO2,ATF4,RTCB,BRAF,DCP1B,LRP6,EXOG,PTPRN2,NRP1,JCAD,PLXDC2,GLCCI1,SNX10,PIK3R4,KIAA1143,SACM1L,PDIA4,NOL7,BASP1,CLPTM1L,ANKS6,ANKRD12,TRAPPC8,ATP6V…
6.44983e-14	5596	349	250	0.716332	0.0446748	HPA:0351181	HPA	pancreas; pancreatic endocrine cells[‚â•Low]	10976	478	HPA:0350000	Approved,Approved,Approved,Supported,Approved,Approved,Approved,Enhanced,Approved,Enhanced,Approved,Approved,Supported,Enhanced,Approved,Approved,Approved,Approved,Supported,Approved,Approved,Enhanced,Enhanced,Enhanced,Approved,Approved,Approved,Supported,Supported,Enhanced,Approved,Enhanced,Approved,Approved,Approved,Supported,Approved,Enhanced,Approved,Supported,Approved,Approved,Enhanced,Enhan…	ND4,SENP7,PHLDB2,ATP5PF,MRPL48,TIPRL,SFT2D2,ATG3,CHORDC1,SLC35F2,SPRYD7,FOXO1,PSPC1,STK24,TMEM131,MITD1,TXNDC9,TBL1X,APOO,EIF2S3,USP9X,CASK,PDXK,NDUFV3,BRWD1,KCNJ15,IFNGR2,TAF10,CALU,ZC3HC1,KLHDC10,CHCHD3,MKLN1,HBP1,SLC38A2,LTA4H,FMC1,ACO2,ATF4,RTCB,BRAF,DCP1B,LRP6,EXOG,PTPRN2,JCAD,PLXDC2,GLCCI1,SNX10,PIK3R4,SACM1L,PDIA4,NOL7,CLPTM1L,ANKS6,ANKRD12,SS18,TRAPPC8,ATP6V1H,TPD52,VIRMA,CFAP418,MYC,DNMT…
6.50155e-14	7306	349	297	0.851003	0.0406515	HPA:0180051	HPA	epididymis; glandular cells[‚â•Low]	10976	296	HPA:0180000	Approved,Approved,Supported,Approved,Approved,Enhanced,Enhanced,Approved,Approved,Approved,Approved,Supported,Enhanced,Approved,Approved,Approved,Approved,Approved,Supported,Approved,Approved,Enhanced,Enhanced,Enhanced,Approved,Enhanced,Approved,Approved,Enhanced,Approved,Supported,Supported,Enhanced,Enhanced,Approved,Approved,Approved,Approved,Supported,Approved,Enhanced,Approved,Supported,Appro…	SENP7,PHLDB2,ATP5PF,TIPRL,SFT2D2,ATG3,AAMDC,CHORDC1,SPRY2,SPRYD7,FOXO1,PSPC1,STK24,TMEM131,MITD1,TXNDC9,IRS2,TBL1X,APOO,EIF2S3,USP9X,CASK,PDXK,NDUFV3,ABCG1,TMPRSS2,BRWD1,KCNJ15,RCAN1,IFNGR2,TAF10,CALU,ZC3HC1,CHCHD3,MKLN1,HBP1,SLC38A2,DUSP6,LTA4H,FMC1,ACO2,ATF4,RTCB,BRAF,DCP1B,LRP6,EXOG,JCAD,PLXDC2,GLCCI1,SNX10,PIK3R4,KIAA1143,SACM1L,PDIA4,NOL7,BASP1,CLPTM1L,ANKS6,ANKRD12,SS18,TRAPPC8,ATP6V1H,TPD5…
6.50155e-14	7306	349	297	0.851003	0.0406515	HPA:0180000	HPA	epididymis	10976	295	HPA:0000000	Approved,Approved,Supported,Approved,Approved,Enhanced,Enhanced,Approved,Approved,Approved,Approved,Supported,Enhanced,Approved,Approved,Approved,Approved,Approved,Supported,Approved,Approved,Enhanced,Enhanced,Enhanced,Approved,Enhanced,Approved,Approved,Enhanced,Approved,Supported,Supported,Enhanced,Enhanced,Approved,Approved,Approved,Approved,Supported,Approved,Enhanced,Approved,Supported,Appro…	SENP7,PHLDB2,ATP5PF,TIPRL,SFT2D2,ATG3,AAMDC,CHORDC1,SPRY2,SPRYD7,FOXO1,PSPC1,STK24,TMEM131,MITD1,TXNDC9,IRS2,TBL1X,APOO,EIF2S3,USP9X,CASK,PDXK,NDUFV3,ABCG1,TMPRSS2,BRWD1,KCNJ15,RCAN1,IFNGR2,TAF10,CALU,ZC3HC1,CHCHD3,MKLN1,HBP1,SLC38A2,DUSP6,LTA4H,FMC1,ACO2,ATF4,RTCB,BRAF,DCP1B,LRP6,EXOG,JCAD,PLXDC2,GLCCI1,SNX10,PIK3R4,KIAA1143,SACM1L,PDIA4,NOL7,BASP1,CLPTM1L,ANKS6,ANKRD12,SS18,TRAPPC8,ATP6V1H,TPD5…
7.47869e-14	6779	349	283	0.810888	0.0417466	HPA:0160051	HPA	endometrium 1; glandular cells[‚â•Low]	10976	285	HPA:0160000	Approved,Approved,Approved,Supported,Approved,Approved,Approved,Enhanced,Enhanced,Approved,Enhanced,Approved,Approved,Supported,Enhanced,Approved,Approved,Approved,Approved,Supported,Approved,Approved,Enhanced,Enhanced,Approved,Approved,Approved,Approved,Supported,Supported,Enhanced,Enhanced,Approved,Approved,Approved,Approved,Supported,Approved,Enhanced,Approved,Supported,Approved,Approved,Enhan…	ND4,SENP7,PHLDB2,ATP5PF,MRPL48,TIPRL,SFT2D2,ATG3,AAMDC,CHORDC1,SLC35F2,SPRY2,SPRYD7,PSPC1,STK24,TMEM131,TXNDC9,IRS2,TBL1X,APOO,EIF2S3,USP9X,CASK,NDUFV3,ABCG1,BRWD1,KCNJ15,IFNGR2,TAF10,CALU,ZC3HC1,CHCHD3,MKLN1,HBP1,SLC38A2,DUSP6,LTA4H,FMC1,ACO2,ATF4,RTCB,BRAF,DCP1B,LRP6,EXOG,NRP1,JCAD,PLXDC2,GLCCI1,SNX10,PIK3R4,KIAA1143,SACM1L,PDIA4,NOL7,BASP1,CLPTM1L,ANKS6,ANKRD12,SS18,TRAPPC8,ATP6V1H,TPD52,VIRMA…
7.47869e-14	6781	349	283	0.810888	0.0417343	HPA:0050051	HPA	breast; glandular cells[‚â•Low]	10976	58	HPA:0050000	Approved,Approved,Supported,Approved,Approved,Approved,Enhanced,Enhanced,Approved,Enhanced,Approved,Approved,Approved,Supported,Enhanced,Approved,Approved,Approved,Supported,Approved,Approved,Enhanced,Enhanced,Enhanced,Approved,Approved,Approved,Enhanced,Approved,Supported,Supported,Enhanced,Approved,Enhanced,Approved,Approved,Approved,Approved,Approved,Supported,Approved,Enhanced,Approved,Suppor…	SENP7,PHLDB2,ATP5PF,MRPL48,TIPRL,SFT2D2,ATG3,AAMDC,CHORDC1,SLC35F2,SPRY2,SPRYD7,FOXO1,PSPC1,STK24,TMEM131,TXNDC9,TBL1X,APOO,EIF2S3,USP9X,CASK,PDXK,NDUFV3,ABCG1,BRWD1,KCNJ15,RCAN1,IFNGR2,TAF10,CALU,ZC3HC1,KLHDC10,CHCHD3,MKLN1,HBP1,SLC38A2,KRR1,DUSP6,LTA4H,FMC1,ACO2,ATF4,RTCB,BRAF,DCP1B,LRP6,EXOG,NRP1,JCAD,GLCCI1,SNX10,PIK3R4,KIAA1143,SACM1L,PDIA4,NOL7,ANKS6,ANKRD12,SS18,TRAPPC8,ATP6V1H,TPD52,VIRMA…
7.47869e-14	7396	349	299	0.856734	0.0404273	HPA:0060000	HPA	bronchus	10976	64	HPA:0000000	Approved,Approved,Approved,Supported,Approved,Approved,Enhanced,Enhanced,Approved,Enhanced,Approved,Approved,Approved,Enhanced,Approved,Approved,Approved,Approved,Approved,Supported,Approved,Enhanced,Enhanced,Enhanced,Approved,Approved,Approved,Approved,Supported,Supported,Enhanced,Approved,Enhanced,Approved,Approved,Approved,Approved,Supported,Approved,Approved,Supported,Approved,Approved,Enhanc…	ND4,SENP7,PHLDB2,ATP5PF,MRPL48,TIPRL,ATG3,AAMDC,CHORDC1,SLC35F2,SPRY2,SPRYD7,FOXO1,STK24,TMEM131,MITD1,TXNDC9,IRS2,TBL1X,APOO,USP9X,CASK,PDXK,NDUFV3,ABCG1,BRWD1,KCNJ15,IFNGR2,TAF10,CALU,ZC3HC1,KLHDC10,CHCHD3,HBP1,SLC38A2,KRR1,DUSP6,LTA4H,FMC1,ATF4,RTCB,BRAF,DCP1B,LRP6,EXOG,PTPRN2,NRP1,JCAD,PLXDC2,GLCCI1,SNX10,PIK3R4,KIAA1143,SACM1L,PDIA4,NOL7,BASP1,CLPTM1L,ANKRD12,SS18,TRAPPC8,ATP6V1H,TPD52,VIRMA…
8.65536e-14	4436	349	213	0.610315	0.0480162	HPA:0090191	HPA	cerebellum; cells in molecular layer[‚â•Low]	10976	134	HPA:0090000	Approved,Approved,Approved,Supported,Approved,Approved,Enhanced,Approved,Approved,Supported,Enhanced,Approved,Approved,Approved,Enhanced,Enhanced,Enhanced,Approved,Approved,Supported,Supported,Enhanced,Approved,Enhanced,Approved,Approved,Approved,Approved,Supported,Approved,Approved,Approved,Enhanced,Enhanced,Approved,Enhanced,Approved,Approved,Approved,Approved,Approved,Approved,Supported,Approv…	ND4,SENP7,PHLDB2,ATP5PF,MRPL48,TIPRL,ATG3,CHORDC1,SPRYD7,PSPC1,STK24,TBL1X,EIF2S3,USP9X,CASK,PDXK,NDUFV3,BRWD1,IFNGR2,TAF10,CALU,ZC3HC1,KLHDC10,CHCHD3,MKLN1,HBP1,SLC38A2,DUSP6,LTA4H,ATF4,BRAF,DCP1B,LRP6,EXOG,NRP1,JCAD,PLXDC2,GLCCI1,SNX10,PIK3R4,KIAA1143,SACM1L,PDIA4,ANKS6,ANKRD12,SS18,ATP6V1H,VIRMA,MYC,GRINA,DNMT3A,ROCK2,PHF3,SMAP1,HMGN3,RNF146,ACAT2,SOD2,ARID1B,TMEM242,ARID4B,DACT2,AFDN,MPC1,CCT…
8.65536e-14	7017	349	289	0.82808	0.0411857	HPA:0160000	HPA	endometrium 1	10976	281	HPA:0000000	Approved,Approved,Approved,Supported,Approved,Approved,Approved,Enhanced,Enhanced,Approved,Enhanced,Approved,Approved,Supported,Enhanced,Approved,Approved,Approved,Approved,Supported,Approved,Approved,Enhanced,Enhanced,Approved,Approved,Approved,Approved,Supported,Supported,Enhanced,Enhanced,Approved,Approved,Approved,Approved,Supported,Approved,Enhanced,Approved,Supported,Approved,Approved,Enhan…	ND4,SENP7,PHLDB2,ATP5PF,MRPL48,TIPRL,SFT2D2,ATG3,AAMDC,CHORDC1,SLC35F2,SPRY2,SPRYD7,PSPC1,STK24,TMEM131,TXNDC9,IRS2,TBL1X,APOO,EIF2S3,USP9X,CASK,NDUFV3,ABCG1,BRWD1,KCNJ15,IFNGR2,TAF10,CALU,ZC3HC1,CHCHD3,MKLN1,HBP1,SLC38A2,DUSP6,LTA4H,FMC1,ACO2,ATF4,RTCB,BRAF,DCP1B,LRP6,EXOG,NRP1,JCAD,PLXDC2,GLCCI1,SNX10,PIK3R4,KIAA1143,SACM1L,PDIA4,NOL7,BASP1,CLPTM1L,ANKS6,ANKRD12,SS18,TRAPPC8,ATP6V1H,TPD52,VIRMA…
1.10187e-13	7378	349	298	0.853868	0.0403903	HPA:0020051	HPA	adrenal gland; glandular cells[‚â•Low]	10976	16	HPA:0020000	Approved,Approved,Approved,Supported,Approved,Approved,Approved,Enhanced,Enhanced,Approved,Enhanced,Approved,Approved,Approved,Supported,Enhanced,Approved,Approved,Approved,Approved,Approved,Supported,Approved,Approved,Enhanced,Enhanced,Enhanced,Approved,Approved,Approved,Enhanced,Approved,Supported,Supported,Enhanced,Approved,Enhanced,Approved,Approved,Approved,Approved,Approved,Supported,Approv…	ND4,SENP7,PHLDB2,ATP5PF,MRPL48,TIPRL,SFT2D2,ATG3,AAMDC,CHORDC1,SLC35F2,SPRY2,SPRYD7,FOXO1,PSPC1,STK24,TMEM131,MITD1,TXNDC9,IRS2,TBL1X,APOO,EIF2S3,USP9X,CASK,PDXK,NDUFV3,ABCG1,BRWD1,KCNJ15,RCAN1,IFNGR2,TAF10,CALU,ZC3HC1,KLHDC10,CHCHD3,MKLN1,HBP1,SLC38A2,KRR1,DUSP6,LTA4H,FMC1,ACO2,ATF4,RTCB,BRAF,DCP1B,LRP6,EXOG,PTPRN2,NRP1,JCAD,PLXDC2,GLCCI1,SNX10,PIK3R4,KIAA1143,SACM1L,PDIA4,NOL7,CLPTM1L,ANKS6,ANK…
1.26311e-13	7385	349	298	0.853868	0.0403521	HPA:0020000	HPA	adrenal gland	10976	6	HPA:0000000	Approved,Approved,Approved,Supported,Approved,Approved,Approved,Enhanced,Enhanced,Approved,Enhanced,Approved,Approved,Approved,Supported,Enhanced,Approved,Approved,Approved,Approved,Approved,Supported,Approved,Approved,Enhanced,Enhanced,Enhanced,Approved,Approved,Approved,Enhanced,Approved,Supported,Supported,Enhanced,Approved,Enhanced,Approved,Approved,Approved,Approved,Approved,Supported,Approv…	ND4,SENP7,PHLDB2,ATP5PF,MRPL48,TIPRL,SFT2D2,ATG3,AAMDC,CHORDC1,SLC35F2,SPRY2,SPRYD7,FOXO1,PSPC1,STK24,TMEM131,MITD1,TXNDC9,IRS2,TBL1X,APOO,EIF2S3,USP9X,CASK,PDXK,NDUFV3,ABCG1,BRWD1,KCNJ15,RCAN1,IFNGR2,TAF10,CALU,ZC3HC1,KLHDC10,CHCHD3,MKLN1,HBP1,SLC38A2,KRR1,DUSP6,LTA4H,FMC1,ACO2,ATF4,RTCB,BRAF,DCP1B,LRP6,EXOG,PTPRN2,NRP1,JCAD,PLXDC2,GLCCI1,SNX10,PIK3R4,KIAA1143,SACM1L,PDIA4,NOL7,CLPTM1L,ANKS6,ANK…
1.26311e-13	7270	349	295	0.845272	0.0405777	HPA:0610000	HPA	urinary bladder	10976	827	HPA:0000000	Approved,Approved,Approved,Supported,Approved,Approved,Enhanced,Enhanced,Enhanced,Approved,Enhanced,Approved,Approved,Approved,Supported,Enhanced,Approved,Approved,Approved,Approved,Supported,Approved,Approved,Enhanced,Enhanced,Enhanced,Approved,Approved,Approved,Supported,Supported,Enhanced,Approved,Enhanced,Approved,Approved,Approved,Approved,Approved,Supported,Approved,Enhanced,Approved,Suppor…	ND4,SENP7,PHLDB2,ATP5PF,MRPL48,TIPRL,ATG3,CSTB,AAMDC,CHORDC1,SLC35F2,SPRY2,SPRYD7,FOXO1,PSPC1,STK24,TMEM131,MITD1,TXNDC9,TBL1X,APOO,EIF2S3,USP9X,CASK,PDXK,NDUFV3,BRWD1,KCNJ15,IFNGR2,TAF10,CALU,ZC3HC1,KLHDC10,CHCHD3,MKLN1,HBP1,SLC38A2,KRR1,DUSP6,LTA4H,FMC1,ACO2,ATF4,RTCB,BRAF,DCP1B,LRP6,EXOG,JCAD,PLXDC2,GLCCI1,SNX10,PIK3R4,KIAA1143,SACM1L,PDIA4,NOL7,BASP1,CLPTM1L,ANKS6,ANKRD12,SS18,TRAPPC8,ATP6V1H…
1.26311e-13	7270	349	295	0.845272	0.0405777	HPA:0610831	HPA	urinary bladder; urothelial cells[‚â•Low]	10976	828	HPA:0610000	Approved,Approved,Approved,Supported,Approved,Approved,Enhanced,Enhanced,Enhanced,Approved,Enhanced,Approved,Approved,Approved,Supported,Enhanced,Approved,Approved,Approved,Approved,Supported,Approved,Approved,Enhanced,Enhanced,Enhanced,Approved,Approved,Approved,Supported,Supported,Enhanced,Approved,Enhanced,Approved,Approved,Approved,Approved,Approved,Supported,Approved,Enhanced,Approved,Suppor…	ND4,SENP7,PHLDB2,ATP5PF,MRPL48,TIPRL,ATG3,CSTB,AAMDC,CHORDC1,SLC35F2,SPRY2,SPRYD7,FOXO1,PSPC1,STK24,TMEM131,MITD1,TXNDC9,TBL1X,APOO,EIF2S3,USP9X,CASK,PDXK,NDUFV3,BRWD1,KCNJ15,IFNGR2,TAF10,CALU,ZC3HC1,KLHDC10,CHCHD3,MKLN1,HBP1,SLC38A2,KRR1,DUSP6,LTA4H,FMC1,ACO2,ATF4,RTCB,BRAF,DCP1B,LRP6,EXOG,JCAD,PLXDC2,GLCCI1,SNX10,PIK3R4,KIAA1143,SACM1L,PDIA4,NOL7,BASP1,CLPTM1L,ANKS6,ANKRD12,SS18,TRAPPC8,ATP6V1H…
1.35084e-13	7432	349	299	0.856734	0.0402314	HPA:0210000	HPA	fallopian tube	10976	316	HPA:0000000	Approved,Approved,Supported,Approved,Approved,Approved,Enhanced,Enhanced,Approved,Enhanced,Approved,Approved,Approved,Supported,Enhanced,Approved,Approved,Approved,Approved,Approved,Supported,Approved,Approved,Enhanced,Enhanced,Enhanced,Approved,Approved,Approved,Approved,Supported,Supported,Enhanced,Enhanced,Approved,Enhanced,Approved,Approved,Approved,Supported,Approved,Enhanced,Supported,Appro…	SENP7,PHLDB2,ATP5PF,MRPL48,TIPRL,SFT2D2,ATG3,AAMDC,CHORDC1,SLC35F2,SPRY2,SPRYD7,FOXO1,PSPC1,STK24,TMEM131,MITD1,TXNDC9,IRS2,TBL1X,APOO,EIF2S3,USP9X,CASK,PDXK,NDUFV3,ABCG1,BRWD1,KCNJ15,IFNGR2,TAF10,CALU,ZC3HC1,CHCHD3,MKLN1,CELF2,HBP1,SLC38A2,DUSP6,LTA4H,FMC1,ACO2,RTCB,BRAF,DCP1B,LRP6,EXOG,NRP1,JCAD,PLXDC2,GLCCI1,SNX10,PIK3R4,KIAA1143,SACM1L,PDIA4,NOL7,CLPTM1L,ANKS6,ANKRD12,SS18,TRAPPC8,ATP6V1H,TPD…
1.35216e-13	6930	349	286	0.819484	0.0412698	HPA:0080000	HPA	caudate	10976	90	HPA:0000000	Approved,Approved,Approved,Supported,Approved,Approved,Approved,Enhanced,Approved,Approved,Approved,Approved,Supported,Enhanced,Approved,Approved,Approved,Approved,Approved,Supported,Approved,Approved,Enhanced,Enhanced,Enhanced,Approved,Approved,Approved,Enhanced,Approved,Supported,Supported,Enhanced,Approved,Enhanced,Approved,Enhanced,Approved,Approved,Approved,Approved,Supported,Approved,Enhanc…	ND4,SENP7,PHLDB2,ATP5PF,MRPL48,TIPRL,SFT2D2,ATG3,CHORDC1,SPRY2,SPRYD7,FOXO1,PSPC1,STK24,TMEM131,MITD1,TXNDC9,IRS2,TBL1X,APOO,EIF2S3,USP9X,CASK,PDXK,NDUFV3,ABCG1,BRWD1,KCNJ15,RCAN1,IFNGR2,TAF10,CALU,ZC3HC1,KLHDC10,CHCHD3,MKLN1,CELF2,HBP1,SLC38A2,KRR1,DUSP6,LTA4H,FMC1,ACO2,ATF4,RTCB,DCP1B,LRP6,EXOG,NRP1,PLXDC2,GLCCI1,SNX10,PIK3R4,KIAA1143,SACM1L,PDIA4,NOL7,BASP1,CLPTM1L,ANKS6,ANKRD12,SS18,TRAPPC8,A…
1.67944e-13	6679	349	279	0.799427	0.0417727	HPA:0100131	HPA	cerebral cortex; neuronal cells[‚â•Low]	10976	189	HPA:0100000	Approved,Approved,Supported,Approved,Approved,Enhanced,Approved,Enhanced,Approved,Approved,Approved,Supported,Enhanced,Approved,Approved,Approved,Supported,Approved,Approved,Enhanced,Enhanced,Enhanced,Approved,Approved,Approved,Enhanced,Approved,Supported,Supported,Enhanced,Approved,Enhanced,Approved,Enhanced,Approved,Approved,Approved,Approved,Supported,Enhanced,Supported,Approved,Approved,Enhan…	SENP7,PHLDB2,ATP5PF,MRPL48,TIPRL,ATG3,CHORDC1,SLC35F2,SPRY2,SPRYD7,FOXO1,PSPC1,STK24,TMEM131,IRS2,TBL1X,APOO,EIF2S3,USP9X,CASK,PDXK,NDUFV3,ABCG1,BRWD1,KCNJ15,RCAN1,IFNGR2,TAF10,CALU,ZC3HC1,KLHDC10,CHCHD3,MKLN1,CELF2,HBP1,SLC38A2,KRR1,DUSP6,LTA4H,ACO2,RTCB,BRAF,DCP1B,LRP6,EXOG,PTPRN2,NRP1,JCAD,PLXDC2,GLCCI1,SNX10,PIK3R4,KIAA1143,SACM1L,PDIA4,NOL7,BASP1,CLPTM1L,ANKS6,ANKRD12,SS18,TRAPPC8,ATP6V1H,TP…
1.72619e-13	7171	349	292	0.836676	0.0407196	HPA:0090000	HPA	cerebellum	10976	103	HPA:0000000	Approved,Approved,Approved,Supported,Approved,Approved,Approved,Enhanced,Enhanced,Approved,Approved,Approved,Approved,Supported,Enhanced,Approved,Approved,Approved,Supported,Approved,Approved,Enhanced,Enhanced,Enhanced,Approved,Approved,Enhanced,Approved,Supported,Supported,Enhanced,Approved,Enhanced,Approved,Enhanced,Approved,Approved,Approved,Approved,Supported,Approved,Enhanced,Approved,Suppor…	ND4,SENP7,PHLDB2,ATP5PF,MRPL48,TIPRL,SFT2D2,ATG3,AAMDC,CHORDC1,SPRY2,SPRYD7,FOXO1,PSPC1,STK24,TMEM131,MITD1,TBL1X,APOO,EIF2S3,USP9X,CASK,PDXK,NDUFV3,ABCG1,BRWD1,RCAN1,IFNGR2,TAF10,CALU,ZC3HC1,KLHDC10,CHCHD3,MKLN1,CELF2,HBP1,SLC38A2,KRR1,DUSP6,LTA4H,FMC1,ACO2,ATF4,RTCB,BRAF,DCP1B,LRP6,EXOG,NRP1,JCAD,PLXDC2,GLCCI1,SNX10,PIK3R4,KIAA1143,SACM1L,PDIA4,NOL7,BASP1,CLPTM1L,ANKS6,ANKRD12,SS18,TRAPPC8,ATP6…
1.77043e-13	6796	349	282	0.808023	0.041495	HPA:0430000	HPA	seminal vesicle	10976	578	HPA:0000000	Approved,Approved,Approved,Supported,Approved,Approved,Enhanced,Enhanced,Approved,Enhanced,Approved,Approved,Approved,Supported,Enhanced,Approved,Approved,Approved,Approved,Approved,Supported,Approved,Approved,Enhanced,Enhanced,Enhanced,Approved,Enhanced,Approved,Approved,Enhanced,Approved,Supported,Supported,Enhanced,Enhanced,Approved,Approved,Approved,Approved,Approved,Supported,Approved,Enhanc…	ND4,SENP7,PHLDB2,ATP5PF,MRPL48,TIPRL,ATG3,AAMDC,CHORDC1,SLC35F2,SPRY2,SPRYD7,FOXO1,PSPC1,STK24,TMEM131,MITD1,TXNDC9,IRS2,TBL1X,APOO,EIF2S3,USP9X,CASK,PDXK,NDUFV3,ABCG1,TMPRSS2,BRWD1,KCNJ15,RCAN1,IFNGR2,TAF10,CALU,ZC3HC1,CHCHD3,MKLN1,HBP1,SLC38A2,KRR1,DUSP6,LTA4H,FMC1,ACO2,ATF4,RTCB,BRAF,DCP1B,LRP6,EXOG,NRP1,JCAD,PLXDC2,GLCCI1,SNX10,PIK3R4,KIAA1143,SACM1L,PDIA4,NOL7,BASP1,CLPTM1L,ANKS6,ANKRD12,SS1…
1.77043e-13	6796	349	282	0.808023	0.041495	HPA:0430051	HPA	seminal vesicle; glandular cells[‚â•Low]	10976	579	HPA:0430000	Approved,Approved,Approved,Supported,Approved,Approved,Enhanced,Enhanced,Approved,Enhanced,Approved,Approved,Approved,Supported,Enhanced,Approved,Approved,Approved,Approved,Approved,Supported,Approved,Approved,Enhanced,Enhanced,Enhanced,Approved,Enhanced,Approved,Approved,Enhanced,Approved,Supported,Supported,Enhanced,Enhanced,Approved,Approved,Approved,Approved,Approved,Supported,Approved,Enhanc…	ND4,SENP7,PHLDB2,ATP5PF,MRPL48,TIPRL,ATG3,AAMDC,CHORDC1,SLC35F2,SPRY2,SPRYD7,FOXO1,PSPC1,STK24,TMEM131,MITD1,TXNDC9,IRS2,TBL1X,APOO,EIF2S3,USP9X,CASK,PDXK,NDUFV3,ABCG1,TMPRSS2,BRWD1,KCNJ15,RCAN1,IFNGR2,TAF10,CALU,ZC3HC1,CHCHD3,MKLN1,HBP1,SLC38A2,KRR1,DUSP6,LTA4H,FMC1,ACO2,ATF4,RTCB,BRAF,DCP1B,LRP6,EXOG,NRP1,JCAD,PLXDC2,GLCCI1,SNX10,PIK3R4,KIAA1143,SACM1L,PDIA4,NOL7,BASP1,CLPTM1L,ANKS6,ANKRD12,SS1…
2.02267e-13	7376	349	297	0.851003	0.0402657	HPA:0350000	HPA	pancreas	10976	474	HPA:0000000	Approved,Approved,Approved,Supported,Approved,Approved,Approved,Enhanced,Enhanced,Approved,Enhanced,Approved,Approved,Approved,Supported,Enhanced,Approved,Approved,Approved,Approved,Approved,Supported,Approved,Approved,Enhanced,Enhanced,Enhanced,Approved,Enhanced,Approved,Approved,Enhanced,Approved,Supported,Supported,Enhanced,Approved,Enhanced,Approved,Approved,Approved,Approved,Supported,Approv…	ND4,SENP7,PHLDB2,ATP5PF,MRPL48,TIPRL,SFT2D2,ATG3,AAMDC,CHORDC1,SLC35F2,SPRY2,SPRYD7,FOXO1,PSPC1,STK24,TMEM131,MITD1,TXNDC9,IRS2,TBL1X,APOO,EIF2S3,USP9X,CASK,PDXK,NDUFV3,ABCG1,TMPRSS2,BRWD1,KCNJ15,RCAN1,IFNGR2,TAF10,CALU,ZC3HC1,KLHDC10,CHCHD3,MKLN1,HBP1,SLC38A2,DUSP6,LTA4H,FMC1,ACO2,ATF4,RTCB,BRAF,DCP1B,LRP6,EXOG,PTPRN2,NRP1,JCAD,PLXDC2,GLCCI1,SNX10,PIK3R4,KIAA1143,SACM1L,PDIA4,NOL7,CLPTM1L,ANKS6,…
2.78542e-13	5029	349	230	0.659026	0.0457347	HPA:0310431	HPA	lymph node; germinal center cells[‚â•Low]	10976	435	HPA:0310000	Approved,Approved,Supported,Approved,Enhanced,Approved,Enhanced,Approved,Approved,Approved,Supported,Enhanced,Approved,Approved,Supported,Approved,Approved,Enhanced,Enhanced,Enhanced,Approved,Approved,Approved,Supported,Supported,Enhanced,Enhanced,Approved,Enhanced,Approved,Approved,Approved,Supported,Enhanced,Supported,Approved,Approved,Approved,Approved,Approved,Approved,Supported,Supported,Enh…	SENP7,PHLDB2,ATP5PF,TIPRL,ATG3,CHORDC1,SLC35F2,SPRY2,SPRYD7,FOXO1,PSPC1,STK24,TXNDC9,TBL1X,APOO,EIF2S3,USP9X,CASK,PDXK,NDUFV3,ABCG1,BRWD1,KCNJ15,TAF10,CALU,ZC3HC1,CHCHD3,MKLN1,CELF2,HBP1,SLC38A2,DUSP6,LTA4H,ACO2,RTCB,BRAF,NRP1,GLCCI1,PIK3R4,KIAA1143,SACM1L,PDIA4,NOL7,BASP1,ANKS6,ANKRD12,SS18,TRAPPC8,ATP6V1H,TPD52,VIRMA,CFAP418,MYC,GRINA,DNMT3A,ROCK2,SNTG2,PHF3,SMAP1,HMGN3,EPHA7,FYN,RNF146,ACAT2,S…
2.9972e-13	4969	349	228	0.653295	0.0458845	HPA:0100132	HPA	cerebral cortex; neuronal cells[‚â•Medium]	10976	190	HPA:0100131	Approved,Approved,Supported,Approved,Approved,Enhanced,Enhanced,Approved,Approved,Supported,Approved,Approved,Supported,Approved,Approved,Enhanced,Enhanced,Enhanced,Approved,Enhanced,Approved,Supported,Supported,Enhanced,Approved,Enhanced,Approved,Enhanced,Approved,Approved,Approved,Supported,Enhanced,Supported,Approved,Approved,Enhanced,Enhanced,Enhanced,Enhanced,Approved,Approved,Approved,Appro…	SENP7,PHLDB2,ATP5PF,MRPL48,TIPRL,ATG3,SLC35F2,SPRY2,SPRYD7,PSPC1,TMEM131,TBL1X,APOO,EIF2S3,USP9X,CASK,PDXK,NDUFV3,BRWD1,RCAN1,IFNGR2,TAF10,CALU,ZC3HC1,KLHDC10,CHCHD3,MKLN1,CELF2,HBP1,SLC38A2,DUSP6,LTA4H,ACO2,RTCB,BRAF,DCP1B,LRP6,EXOG,PTPRN2,JCAD,PLXDC2,GLCCI1,PIK3R4,KIAA1143,SACM1L,PDIA4,NOL7,BASP1,ANKS6,ANKRD12,SS18,TRAPPC8,ATP6V1H,VIRMA,MYC,GRINA,DNMT3A,SF3B6,ROCK2,SMAP1,NCOA7,ACAT2,SOD2,ARID1B…
3.12096e-13	6897	349	284	0.813754	0.0411773	HPA:0630000	HPA	cervix	10976	201	HPA:0000000	Approved,Approved,Supported,Approved,Approved,Approved,Enhanced,Enhanced,Enhanced,Approved,Enhanced,Approved,Approved,Approved,Supported,Enhanced,Approved,Approved,Approved,Supported,Approved,Approved,Enhanced,Enhanced,Enhanced,Approved,Approved,Approved,Approved,Supported,Supported,Enhanced,Approved,Enhanced,Approved,Approved,Approved,Approved,Supported,Approved,Enhanced,Approved,Supported,Appro…	SENP7,PHLDB2,ATP5PF,MRPL48,TIPRL,SFT2D2,ATG3,CSTB,AAMDC,CHORDC1,SLC35F2,SPRY2,SPRYD7,FOXO1,PSPC1,STK24,TXNDC9,IRS2,TBL1X,APOO,EIF2S3,USP9X,CASK,PDXK,NDUFV3,ABCG1,BRWD1,KCNJ15,IFNGR2,TAF10,CALU,ZC3HC1,KLHDC10,CHCHD3,MKLN1,HBP1,SLC38A2,KRR1,LTA4H,FMC1,ACO2,ATF4,RTCB,BRAF,DCP1B,EXOG,NRP1,JCAD,PLXDC2,GLCCI1,SNX10,PIK3R4,KIAA1143,SACM1L,PDIA4,NOL7,BASP1,CLPTM1L,ANKS6,ANKRD12,SS18,TRAPPC8,ATP6V1H,TPD52…
3.42565e-13	5868	349	255	0.730659	0.043456	HPA:0360000	HPA	parathyroid gland	10976	481	HPA:0000000	Approved,Approved,Approved,Supported,Approved,Approved,Enhanced,Enhanced,Approved,Enhanced,Approved,Approved,Approved,Supported,Enhanced,Approved,Approved,Approved,Supported,Approved,Approved,Enhanced,Enhanced,Approved,Enhanced,Approved,Approved,Enhanced,Approved,Supported,Enhanced,Enhanced,Approved,Approved,Approved,Approved,Approved,Supported,Approved,Enhanced,Approved,Supported,Approved,Approv…	ND4,SENP7,PHLDB2,ATP5PF,MRPL48,TIPRL,ATG3,AAMDC,CHORDC1,SLC35F2,SPRY2,SPRYD7,FOXO1,PSPC1,STK24,TMEM131,TXNDC9,TBL1X,APOO,EIF2S3,USP9X,CASK,NDUFV3,ABCG1,TMPRSS2,BRWD1,KCNJ15,RCAN1,IFNGR2,CALU,ZC3HC1,CHCHD3,MKLN1,HBP1,SLC38A2,KRR1,DUSP6,LTA4H,FMC1,ACO2,ATF4,RTCB,BRAF,DCP1B,LRP6,EXOG,NRP1,JCAD,PLXDC2,GLCCI1,SNX10,PIK3R4,SACM1L,PDIA4,NOL7,BASP1,CLPTM1L,ANKS6,ANKRD12,SS18,ATP6V1H,TPD52,VIRMA,CFAP418,M…
3.42565e-13	5868	349	255	0.730659	0.043456	HPA:0360051	HPA	parathyroid gland; glandular cells[‚â•Low]	10976	482	HPA:0360000	Approved,Approved,Approved,Supported,Approved,Approved,Enhanced,Enhanced,Approved,Enhanced,Approved,Approved,Approved,Supported,Enhanced,Approved,Approved,Approved,Supported,Approved,Approved,Enhanced,Enhanced,Approved,Enhanced,Approved,Approved,Enhanced,Approved,Supported,Enhanced,Enhanced,Approved,Approved,Approved,Approved,Approved,Supported,Approved,Enhanced,Approved,Supported,Approved,Approv…	ND4,SENP7,PHLDB2,ATP5PF,MRPL48,TIPRL,ATG3,AAMDC,CHORDC1,SLC35F2,SPRY2,SPRYD7,FOXO1,PSPC1,STK24,TMEM131,TXNDC9,TBL1X,APOO,EIF2S3,USP9X,CASK,NDUFV3,ABCG1,TMPRSS2,BRWD1,KCNJ15,RCAN1,IFNGR2,CALU,ZC3HC1,CHCHD3,MKLN1,HBP1,SLC38A2,KRR1,DUSP6,LTA4H,FMC1,ACO2,ATF4,RTCB,BRAF,DCP1B,LRP6,EXOG,NRP1,JCAD,PLXDC2,GLCCI1,SNX10,PIK3R4,SACM1L,PDIA4,NOL7,BASP1,CLPTM1L,ANKS6,ANKRD12,SS18,ATP6V1H,TPD52,VIRMA,CFAP418,M…
3.57676e-13	6649	349	277	0.793696	0.0416604	HPA:0190221	HPA	esophagus; squamous epithelial cells[‚â•Low]	10976	300	HPA:0190000	Approved,Approved,Approved,Supported,Approved,Approved,Approved,Enhanced,Enhanced,Approved,Enhanced,Approved,Approved,Supported,Enhanced,Approved,Approved,Approved,Supported,Approved,Approved,Enhanced,Enhanced,Enhanced,Approved,Approved,Approved,Approved,Supported,Supported,Enhanced,Approved,Enhanced,Approved,Approved,Approved,Supported,Approved,Enhanced,Approved,Supported,Approved,Approved,Enhan…	ND4,SENP7,PHLDB2,ATP5PF,MRPL48,TIPRL,SFT2D2,ATG3,CSTB,CHORDC1,SLC35F2,SPRY2,FOXO1,PSPC1,STK24,TMEM131,TXNDC9,TBL1X,APOO,EIF2S3,USP9X,CASK,PDXK,NDUFV3,ABCG1,BRWD1,KCNJ15,IFNGR2,TAF10,CALU,ZC3HC1,KLHDC10,CHCHD3,MKLN1,HBP1,KRR1,LTA4H,FMC1,ACO2,ATF4,RTCB,BRAF,DCP1B,EXOG,NRP1,JCAD,PLXDC2,GLCCI1,PIK3R4,KIAA1143,SACM1L,PDIA4,NOL7,ANKS6,ANKRD12,SS18,TRAPPC8,ATP6V1H,TPD52,VIRMA,CFAP418,TRPS1,MYC,GRINA,DNM…
3.57676e-13	6650	349	277	0.793696	0.0416541	HPA:0390051	HPA	prostate; glandular cells[‚â•Low]	10976	515	HPA:0390000	Approved,Approved,Approved,Supported,Approved,Approved,Approved,Enhanced,Enhanced,Approved,Enhanced,Approved,Approved,Approved,Supported,Enhanced,Approved,Approved,Approved,Approved,Approved,Supported,Approved,Approved,Enhanced,Enhanced,Enhanced,Enhanced,Approved,Approved,Enhanced,Approved,Supported,Supported,Enhanced,Enhanced,Approved,Approved,Approved,Approved,Supported,Approved,Enhanced,Approv…	ND4,SENP7,PHLDB2,ATP5PF,MRPL48,TIPRL,SFT2D2,ATG3,AAMDC,CHORDC1,SLC35F2,SPRY2,SPRYD7,FOXO1,PSPC1,STK24,TMEM131,MITD1,TXNDC9,IRS2,TBL1X,APOO,EIF2S3,USP9X,CASK,PDXK,NDUFV3,TMPRSS2,BRWD1,KCNJ15,RCAN1,IFNGR2,TAF10,CALU,ZC3HC1,CHCHD3,MKLN1,HBP1,SLC38A2,DUSP6,LTA4H,FMC1,ACO2,ATF4,RTCB,BRAF,DCP1B,LRP6,EXOG,JCAD,PLXDC2,GLCCI1,SNX10,PIK3R4,KIAA1143,SACM1L,PDIA4,NOL7,BASP1,CLPTM1L,ANKS6,ANKRD12,SS18,TRAPPC8…
3.57676e-13	6649	349	277	0.793696	0.0416604	HPA:0190000	HPA	esophagus	10976	299	HPA:0000000	Approved,Approved,Approved,Supported,Approved,Approved,Approved,Enhanced,Enhanced,Approved,Enhanced,Approved,Approved,Supported,Enhanced,Approved,Approved,Approved,Supported,Approved,Approved,Enhanced,Enhanced,Enhanced,Approved,Approved,Approved,Approved,Supported,Supported,Enhanced,Approved,Enhanced,Approved,Approved,Approved,Supported,Approved,Enhanced,Approved,Supported,Approved,Approved,Enhan…	ND4,SENP7,PHLDB2,ATP5PF,MRPL48,TIPRL,SFT2D2,ATG3,CSTB,CHORDC1,SLC35F2,SPRY2,FOXO1,PSPC1,STK24,TMEM131,TXNDC9,TBL1X,APOO,EIF2S3,USP9X,CASK,PDXK,NDUFV3,ABCG1,BRWD1,KCNJ15,IFNGR2,TAF10,CALU,ZC3HC1,KLHDC10,CHCHD3,MKLN1,HBP1,KRR1,LTA4H,FMC1,ACO2,ATF4,RTCB,BRAF,DCP1B,EXOG,NRP1,JCAD,PLXDC2,GLCCI1,PIK3R4,KIAA1143,SACM1L,PDIA4,NOL7,ANKS6,ANKRD12,SS18,TRAPPC8,ATP6V1H,TPD52,VIRMA,CFAP418,TRPS1,MYC,GRINA,DNM…
3.57676e-13	6650	349	277	0.793696	0.0416541	HPA:0390000	HPA	prostate	10976	514	HPA:0000000	Approved,Approved,Approved,Supported,Approved,Approved,Approved,Enhanced,Enhanced,Approved,Enhanced,Approved,Approved,Approved,Supported,Enhanced,Approved,Approved,Approved,Approved,Approved,Supported,Approved,Approved,Enhanced,Enhanced,Enhanced,Enhanced,Approved,Approved,Enhanced,Approved,Supported,Supported,Enhanced,Enhanced,Approved,Approved,Approved,Approved,Supported,Approved,Enhanced,Approv…	ND4,SENP7,PHLDB2,ATP5PF,MRPL48,TIPRL,SFT2D2,ATG3,AAMDC,CHORDC1,SLC35F2,SPRY2,SPRYD7,FOXO1,PSPC1,STK24,TMEM131,MITD1,TXNDC9,IRS2,TBL1X,APOO,EIF2S3,USP9X,CASK,PDXK,NDUFV3,TMPRSS2,BRWD1,KCNJ15,RCAN1,IFNGR2,TAF10,CALU,ZC3HC1,CHCHD3,MKLN1,HBP1,SLC38A2,DUSP6,LTA4H,FMC1,ACO2,ATF4,RTCB,BRAF,DCP1B,LRP6,EXOG,JCAD,PLXDC2,GLCCI1,SNX10,PIK3R4,KIAA1143,SACM1L,PDIA4,NOL7,BASP1,CLPTM1L,ANKS6,ANKRD12,SS18,TRAPPC8…
3.94406e-13	6226	349	265	0.759312	0.0425634	HPA:0330000	HPA	oral mucosa	10976	463	HPA:0000000	Approved,Approved,Supported,Approved,Approved,Approved,Enhanced,Enhanced,Approved,Enhanced,Approved,Approved,Supported,Enhanced,Approved,Approved,Approved,Approved,Supported,Approved,Approved,Enhanced,Enhanced,Enhanced,Approved,Approved,Approved,Approved,Supported,Supported,Enhanced,Approved,Enhanced,Approved,Approved,Approved,Approved,Supported,Approved,Enhanced,Approved,Supported,Approved,Appro…	SENP7,PHLDB2,ATP5PF,MRPL48,TIPRL,SFT2D2,ATG3,CSTB,CHORDC1,SLC35F2,SPRY2,SPRYD7,PSPC1,STK24,TMEM131,MITD1,TXNDC9,TBL1X,APOO,EIF2S3,USP9X,CASK,PDXK,NDUFV3,ABCG1,BRWD1,KCNJ15,IFNGR2,TAF10,CALU,ZC3HC1,KLHDC10,CHCHD3,HBP1,SLC38A2,KRR1,DUSP6,LTA4H,FMC1,ACO2,ATF4,RTCB,BRAF,DCP1B,EXOG,JCAD,PLXDC2,GLCCI1,SNX10,PIK3R4,KIAA1143,SACM1L,PDIA4,NOL7,BASP1,ANKS6,ANKRD12,SS18,TRAPPC8,ATP6V1H,TPD52,VIRMA,TRPS1,MYC…
3.94406e-13	6226	349	265	0.759312	0.0425634	HPA:0330221	HPA	oral mucosa; squamous epithelial cells[‚â•Low]	10976	464	HPA:0330000	Approved,Approved,Supported,Approved,Approved,Approved,Enhanced,Enhanced,Approved,Enhanced,Approved,Approved,Supported,Enhanced,Approved,Approved,Approved,Approved,Supported,Approved,Approved,Enhanced,Enhanced,Enhanced,Approved,Approved,Approved,Approved,Supported,Supported,Enhanced,Approved,Enhanced,Approved,Approved,Approved,Approved,Supported,Approved,Enhanced,Approved,Supported,Approved,Appro…	SENP7,PHLDB2,ATP5PF,MRPL48,TIPRL,SFT2D2,ATG3,CSTB,CHORDC1,SLC35F2,SPRY2,SPRYD7,PSPC1,STK24,TMEM131,MITD1,TXNDC9,TBL1X,APOO,EIF2S3,USP9X,CASK,PDXK,NDUFV3,ABCG1,BRWD1,KCNJ15,IFNGR2,TAF10,CALU,ZC3HC1,KLHDC10,CHCHD3,HBP1,SLC38A2,KRR1,DUSP6,LTA4H,FMC1,ACO2,ATF4,RTCB,BRAF,DCP1B,EXOG,JCAD,PLXDC2,GLCCI1,SNX10,PIK3R4,KIAA1143,SACM1L,PDIA4,NOL7,BASP1,ANKS6,ANKRD12,SS18,TRAPPC8,ATP6V1H,TPD52,VIRMA,TRPS1,MYC…
4.82481e-13	7343	349	295	0.845272	0.0401743	HPA:0300000	HPA	lung	10976	418	HPA:0000000	Approved,Approved,Supported,Approved,Approved,Approved,Enhanced,Approved,Approved,Approved,Approved,Supported,Enhanced,Approved,Approved,Approved,Approved,Supported,Approved,Approved,Enhanced,Enhanced,Enhanced,Approved,Enhanced,Approved,Approved,Approved,Supported,Supported,Enhanced,Approved,Enhanced,Approved,Enhanced,Approved,Approved,Approved,Approved,Supported,Approved,Enhanced,Approved,Suppor…	SENP7,PHLDB2,ATP5PF,MRPL48,TIPRL,SFT2D2,ATG3,CHORDC1,SPRY2,SPRYD7,FOXO1,PSPC1,STK24,TMEM131,MITD1,TXNDC9,TBL1X,APOO,EIF2S3,USP9X,CASK,PDXK,NDUFV3,ABCG1,TMPRSS2,BRWD1,KCNJ15,IFNGR2,TAF10,CALU,ZC3HC1,KLHDC10,CHCHD3,MKLN1,CELF2,HBP1,SLC38A2,KRR1,DUSP6,LTA4H,FMC1,ACO2,ATF4,RTCB,BRAF,DCP1B,LRP6,EXOG,NRP1,JCAD,PLXDC2,GLCCI1,SNX10,PIK3R4,KIAA1143,SACM1L,PDIA4,NOL7,CLPTM1L,ANKS6,ANKRD12,SS18,TRAPPC8,ATP6…
[truncated: 1,011 more rows]

## Sheet: Adult Female
p_value	term_size	query_size	intersection_size	precision	recall	term_id	source	term_name	effective_domain_size	source_order	parents	evidence_codes	intersection
[truncated: 835 more rows]

[truncated: 3 more sheets: Juvenile Male Non-Singing, Juvenile Male SInging, Juvenile Female]
