# Supplementary material for: CHIRP-Seq: FOXP2 transcriptional targets in zebra finch brain include numerous speech and language-related genes
Source: BMC Neurosci. 2025 Apr 25;26:29. doi: 10.1186/s12868-025-00948-6 (PMC12032786; doi:10.1186/s12868-025-00948-6)
Supplement: Supplementary file 6 — Supplementary material 6. [file 12868_2025_948_MOESM6_ESM.xlsx]

## Sheet: FoxP2_Promoter_Binding
Gene Symbol	Ensembl ID	Adj P value	Log2 Fold Change (AX vs. Striatum)	Speech Network Member
AQR	ENSTGUG00000011770	0.017975	0.820367	No
ATP2A2	ENSTGUG00000005728	0.00519707	0.790362	No
CALM1	ENSTGUG00000019117	0.0149855	0.946789	No
CASK	ENSTGUG00000006375	0.0366446	0.645212	Yes
FLRT2	ENSTGUG00000012394	9.00326e-08	1.61913	No
FUS	ENSTGUG00000026496	0.0181975	-0.994925	Yes
GRINA	ENSTGUG00000021030	0.0243542	-1.07977	No
KIAA0232	ENSTGUG00000010100	0.0101759	1.03231	No
METTL26	ENSTGUG00000003406	0.0423805	-0.803456	No
MRPL16	ENSTGUG00000006277	0.0392896	-0.802312	No
MTMR10	ENSTGUG00000005555	0.00307304	1.09981	No
NFKBIB	ENSTGUG00000021348	0.0159134	-0.997914	No
P4HTM	ENSTGUG00000009060	0.000642433	-1.036	No
RALGAPA1	ENSTGUG00000011986	0.0366446	0.818756	Yes
RASEF	ENSTGUG00000003216	0.031399	2.46672	No
SECISBP2L	ENSTGUG00000007252	0.0283265	0.842553	No
SELENOH	ENSTGUG00000024436	0.0158389	-1.04037	No
SLC31A2	ENSTGUG00000021093	0.0309723	-0.981634	No
STK24	ENSTGUG00000011049	0.025093	0.829829	No
TAF9B	ENSTGUG00000002603	0.0380116	-0.761923	No
TUBB3	ENSTGUG00000023461	0.00361236	-1.07781	Yes
WAPL	ENSTGUG00000005657	0.0316094	0.758257	No
